# Supplementary material for: Authorship and citation manipulation in academic research
Source: PLoS One. 2017 Dec 6;12(12):e0187394. doi: 10.1371/journal.pone.0187394 (PMC5718422; doi:10.1371/journal.pone.0187394)
Supplement: S2 Appendix — (XLS) [file pone.0187394.s002.xls]

## Sheet: Documentation
S3 Appendix: Honorary Authorship Data: Documentation
The prefix h_ indicates responses to questions asking specifically about "manuscripts" while the g_ prefix indicates responses to questions asking about grant proposals. Absence of a prefix means the response is applicable to either (for example the respondent is a male).
Variable Name
h_aware	Prior to this survey were you aware of this practice? (adding authors to manuscripts)
h_inappro	How appropriate or inappropriate do you view this practice?
h_obligated	Have YOU felt obligated to add the name of another individual as a coauthor to your manuscript even though that individual's contribution was minimal?
h_timesoblg	In the last five years HOW MANY TIMES have you added or had coauthors added to your manuscripts evethough they contributed little to the study?
	Even though this individual added little to this manuscript he (or she) was included as an author. The main reason for this inclusion was:
h_director	Director: was the director of the lab or facility used in the research
h_reputation	Reputation: their reputation increases the chances of the work being published
h_mentor	Mentor: this is my mentor
h_authority	Authority: occupies a position of authority and can influence my career
h_reciprocate	Reciprocity: I was included or expect to be included as a co-author on their work.
h_data	Data: They had data I needed
h_colleague	Colleague: this is a colleague I wanted to help out
h_funding	Funding: they had funding we could apply to the research
h_authors	Please focus on the most recent incidence in which an individual was added as a coauthor to one of your manuscripts even though his or her contribution was minimal. Including yourself, how many authors were on this manuscript?
	For individuals who have not added honorary authors in the last five years we asked, Please focus on your most recently accepted manuscript and refer to that expereince when you answer this question. Including yourself, how many authors were on your most recently accepted paper?
g_numgrants	In the last five years how many grant proposals have you submitted for funding?
g_gdollars	Approximately how much grant money have you received in the last five years?
	How strongly do you agree or disagree with the following statements? [next two responses are answered with Strongly agree; Agree; Neutral; Disagree; Strongly disagree]
g_citesinflu	Grant reviewers' evaluations of grant proposals are influence by citations to journals with high impact factors.
g_skewcites	When developing a grant proposal I tend to skew my citations toward high impact factor journals, even if those citations are of marginal import to my proposal.
g_addauthor	Have you ever felt obligated to add a scholar's name to a grant proposal even though you knew that individual would not make a significant contribution to the research effort?
	The main reason you added an individual to this grant proposal even though he (or she) was not expected to make a significant contribution was:
g_director	Director: was the director of the lab or facility used in the research
g_reputation	Reputation: their reputation increases the chances of receiving funding
g_mentor	Mentor: this is my mentor
g_authority	Authority: occupies a position of authority and can influence my career
g_reciprocity	Reciprocity: I was included or expect to be included as a co-author on their work.
g_data	Data: They had data I needed
g_colleague	Colleague: this is a colleague I wanted to help out
g_reviewers	Reviewers: adding authors was suggested by grant reviewers
NSF	National Science Foundation
HHS	Department of Health and Human Services
corp	Corporate grants (private)
Pvtnonprofit	Grants by private, non-profit institutions.
state	State grants
prof	Professor
asso	Associate Professor
asst	Assistant Professor
lect	Lecturer
researchfac	Research faculty
clinicfac	Cinical faculty
othrrank	other ranks
totpubs	Within the last five years, approximately how many publications, including acceptances, do you have?
male	Sex
	In what discipline is your primary research?
medicine	Medicine
nursing	Nursing
acc	Accounting
econ	Economics
finance	Finance
infosys	Information Systems
mgt	Management
mkt	Marketing
polysci	Political Science
psychol	Psychology
sociology	Sociology
biology	Biology
chem	Chemistry
compsci	Computer Science
ecology	Ecology
engineer	Engineering
math	Mathematics
physics	Physics
h_other	Other reason for adding author to manuscript.
g_other	Other reason for adding author to grant proposal.
othragency	Other granting agencies.
othrFEDgrants	Other Federal Grants
avgdispubs	Average number of publications in sample by discipline. (calculated)

## Sheet: Data
h_aware	h_inappro	h_obligated	h_timesoblg	h_director	h_reputation	h_mentor	h_authority	h_reciprocate	h_data	h_colleague	h_funding	h_authors	g_numgrants	g_gdollars	g_citesinflu	g_skewcites	g_addauthor	g_director	g_reputation	g_mentor	g_authority	g_reciprocity	g_data	g_colleague	g_reviewers	NSF	HHS	corp	Pvtnonprofit	state	prof	asso	asst	lect	researchfac	clinicfac	othrrank	totpubs	male	medicine	nursing	acc	econ	finance	infosys	mgt	mkt	polysci	psychol
1	4	1	5	0	0	0	1	0	0	0	0	6	0	0	5	4	1	0	1	0	0	0	0	0	0						0	0	0	0	0	0	0	12	1	0	0	0	0	0	0	0	0	0	0
1	2	0	0									2	0	0	4	4	1	0	1	0	0	0	0	0	0						0	0	0	0	0	0	0	5	1	0	0	0	0	0	0	0	0	0	0
1	3	0	0									3	0		3	3	1	0	0	0	0	0	0	0	0						1	0	0	0	0	0	0	10	1	0	0	0	0	0	0	0	0	0	0
1	4	1	1	0	0	0	0	0	0	1	0	2	0	0	4	2	1	0	0	0	0	0	0	1	0						0	0	0	0	0	0	0	3	1	0	0	0	0	0	0	0	0	0	0
1	4	0	0									1	0	0	4		0														0	0	0	0	0	0	0	0	1	0	0	0	0	0	0	0	0	0	0
1	1	0	0									6	0	0	3	1	0														0	0	0	0	0	0	0	1	1	0	0	0	0	0	0	0	0	0	0
1	4	0	0									2	0	0	4	4	0														0	0	0	0	0	0	0	2	1	0	0	0	0	0	0	0	0	0	0
1	5	1	0	0	0	0	0	0	0	0	0	3	0	0	5	4	0														1	0	0	0	0	0	0	2	1	0	0	0	0	0	0	0	0	0	0
1	5	0	0									3	0	0	3	3	0														0	0	0	0	0	0	0	0	1	0	0	0	0	0	0	0	0	0	0
1	5	0	0									2	0		4	4	0														1	0	0	0	0	0	0	1	1	0	0	0	0	0	0	0	0	0	0
1	4	0	0									1	0	0	3	1	0														0	0	0	0	0	0	0	0	1	0	0	0	0	0	0	0	0	0	0
1	4	0	0									5	0	0	4	2	0														0	0	0	1	0	0	0	0	1	0	0	0	0	0	0	0	0	0	0
1	4	0	0									1	0		4	3	0														1	0	0	0	0	0	0	10	1	0	0	0	0	0	0	0	0	0	0
1	5	1	2	0	0	0	0	0	0	0	0	2	0	0	3	1	0														1	0	0	0	0	0	0	10	1	0	0	0	0	0	0	0	0	0	0
1	5	0	0									8	0	0	3	3	0														0	0	0	0	0	0	0	10	1	0	0	0	0	0	0	0	0	0	0
1	5	0	0									5	0	50000	4	3	0														1	0	0	0	0	0	0	6	1	0	0	0	0	0	0	0	0	0	0
1	5	0	0									3	0	0	5	1	0														0	0	0	0	0	0	0	3	1	0	0	0	0	0	0	0	0	0	0
1	5	0	0									2	0	0	4	2	0														1	0	0	0	0	0	0	3	1	0	0	0	0	0	0	0	0	0	0
0	3	0	0									4	0	0	4	4	0														0	0	0	0	0	0	0	0	1	0	0	0	0	0	0	0	0	0	0
1	4	0	0									3	0		4	2	0														1	0	0	0	0	0	0	0	1	0	0	0	0	0	0	0	0	0	0
1	4	0	0									4	0	0	4	4	0														1	0	0	0	0	0	0	0	1	0	0	0	0	0	0	0	0	0	0
1	4	0	0									4	0	0	4	2	0														1	0	0	0	0	0	0	5	1	0	0	0	0	0	0	0	0	0	0
1	4	0	0									2	0	0	3	3	0														0	0	0	0	0	0	0	5	1	0	0	0	0	0	0	0	0	0	0
1	5	0	0									8	0	0	4	2	0														0	0	0	0	0	0	0	5	1	0	0	0	0	0	0	0	0	0	0
1	4	0	0									1	0	0	3	3	0														0	0	0	0	0	0	0	0	1	0	0	0	0	0	0	0	0	0	0
1	4	0	0									200	0	0	2	1	0														0	0	0	0	0	0	0	0	1	0	0	0	0	0	0	0	0	0	0
1	3	1	0	0	0	0	0	0	1	0	0	1	0	0	3	1	0														1	0	0	0	0	0	0	5	1	0	0	0	0	0	0	0	0	0	0
1	4	0	0									1	0	0	3	2	0														0	0	0	0	0	0	0	3	1	0	0	0	0	0	0	0	0	0	0
1	3	1	4	1	0	0	0	0	0	0	0	5	0	0	3	3	0														0	0	0	0	0	0	0	10	1	0	0	0	0	0	0	0	0	0	0
0	4	0	0									5	0	0	4	4	0														1	0	0	0	0	0	0	4	1	0	0	0	0	0	0	0	0	0	0
1	3	1	1	0	0	0	0	1	0	0	0	2	0	0	4	2	0														1	0	0	0	0	0	0	2	1	0	0	0	0	0	0	0	0	0	0
1	4	0	0									3	0	0	4	2	0														0	0	0	0	0	0	0	21	1	0	0	0	0	0	0	0	0	0	0
1	3	0	0									1	0	0	4	2	0														0	0	0	0	0	0	1	1	1	0	0	0	0	0	0	0	0	0	0
1	3	1	4	0	0	0	0	1	0	0	0	9	0	0	4	3	0														0	0	0	0	0	0	0	10	1	0	0	0	0	0	0	0	0	0	0
1	5	0	0									5	0	0	5	2	0														1	0	0	0	0	0	0	5	1	0	0	0	0	0	0	0	0	0	0
1	2	1	0	1	0	0	0	0	0	0	0	1	0	0	4	4	0														0	1	0	0	0	0	0	0	0	0	0	0	0	0	0	0	0	0	0
1	4	0	0									3	0	0	4	2	0														0	0	0	0	0	0	0	4	1	0	0	0	0	0	0	0	0	0	0
1	5	0	0									2	0	0	3	3	0														1	0	0	0	0	0	0	0	1	0	0	0	0	0	0	0	0	0	0
1	4	0	0									1	0	0	4	2	0														0	0	0	0	0	0	0	12	1	0	0	0	0	0	0	0	0	0	0
1	5	0	0									2	0	0	4	1	0														0	0	0	1	0	0	0	0	1	0	0	0	0	0	0	0	0	0	0
1	4	0	0									9	0	0	3	1	0														0	0	0	0	0	0	0	1	1	0	0	0	0	0	0	0	0	0	0
1	5	0	0									3	0	0	3	1	0														1	0	0	0	0	0	0	1	1	0	0	0	0	0	0	0	0	0	0
1	4	0	0									1	0	0	3	1	0														0	0	0	0	0	0	0	0	1	0	0	0	0	0	0	0	0	0	0
1	3	0	0									1	0	0	4	3	0														1	0	0	0	0	0	0	15	1	0	0	0	0	0	0	0	0	0	0
1	5	0	0									3	0	0	3	1	0														0	0	0	0	0	0	0	3	1	0	0	0	0	0	0	0	0	0	0
0	4	0	0									26	0	0	3	1	0														0	0	0	0	0	0	0	4	1	0	0	0	0	0	0	0	0	0	0
1	4	0	0									1	0	0	4	4	0														0	0	0	0	0	0	0	0	1	0	0	0	0	0	0	0	0	0	0
1	4	0	0									3	0	0	4	1	0														0	0	0	0	0	0	0	0	1	0	0	0	0	0	0	0	0	0	0
1	4	0	0									3	0	0	4	3	0														1	0	0	0	0	0	0	1	1	0	0	0	0	0	0	0	0	0	0
1	4	0	0									3	0	0	4	3	0														0	0	0	0	0	0	0	9	1	0	0	0	0	0	0	0	0	0	0
1	3	1	2	0	0	0	0	0	0	0	0	7	0	75000		3	0														1	0	0	0	0	0	0	10	0	0	0	0	0	0	0	0	0	0	0
1	4	0	0									4	0	0	4	3	0														0	0	0	0	0	0	1	6	1	0	0	0	0	0	0	0	0	0	0
1	5	0	0									1	0	0	4	2	0														0	0	0	0	0	0	0	0	1	0	0	0	0	0	0	0	0	0	0
1	4	1	1	1	0	0	0	0	0	0	0	7	0	0	5	3	0														0	0	1	0	0	0	0	10	0	0	0	0	0	0	0	0	0	0	0
1	5	0	0									1	0	0	4	2	0														0	0	0	0	0	0	0	2	1	0	0	0	0	0	0	0	0	0	0
1	4	0	0									5	0	0	4	3	0														1	0	0	0	0	0	0	15	1	0	0	0	0	0	0	0	0	0	0
1	3	0	0									3	0	0																	1	0	0	0	0	0	0	2	0	0	0	0	0	0	0	0	0	0	0
1	3	1	1	0	0	0	1	0	0	0	0	4	0																		0	0	0	0	0	0	0	7	1	0	0	0	0	0	0	0	0	0	0
1	3	1	15	0	0	0	0	1	0	0	0	449	0	0	2																0	0	0	0	0	0	0	99	1	0	0	0	0	0	0	0	0	0	0
1	4	1	2	0	1	0	0	0	0	0	0	7	0	0	4	3	1	0	0	1	0	0	0	0	0						0	0	0	0	1	0	0	5	1	0	0	0	0	0	0	0	0	0	0
1	4	0	0									7	0	0	4	4	0														0	0	0	0	1	0	0	20	1	0	0	0	0	0	0	0	0	0	0
1	5	0	0									2	0	15000	4	2	0														0	0	0	0	1	0	0			0	0	0	0	0	0	0	0	0	0
1	4	0	0									7	0	0	4	3	0														0	0	0	0	1	0	0	6	1	0	0	0	0	0	0	0	0	0	0
1	5	1	5	0	0	0	1	0	0	0	0	3	0	0	4	3	1	1	0	0	0	0	0	0	0						0	0	0	0	1	0	0	28	1	0	0	0	0	0	0	0	0	0	0
1	4	0	0									3	0	0	3	3	1	0	1	0	0	0	0	0	0						0	1	0	0	0	0	0	2	1	0	0	0	0	0	0	0	0	0	0
1	3	1	2	0	0	0	0	0	0	0	1	3	0	4000	4	3	1	0	1	0	0	0	0	0	0						0	0	0	0	0	0	0	3	1	0	0	0	0	0	0	0	0	0	0
1	4	0	0									4	0	0	3	1	1	0	1	0	0	0	0	0	0						0	1	0	0	0	0	0	7	0	0	0	0	0	0	0	0	0	0	0
1	4	0	0									2	0	0	5	3	1	0	0	0	1	0	0	0	0						1	0	0	0	0	0	0	6	1	0	0	0	0	0	0	0	0	0	0
1	3	0	0									1	0	0	3	3	1	0	0	0	0	0	0	0	0						0	0	0	0	0	0	0	3	0	0	0	0	0	0	0	0	0	0	0
1	5	0	0									2	0	0	4	1	0														1	0	0	0	0	0	0	1	1	0	0	0	0	0	0	0	0	0	0
0	4	0	0									1	0	0	3	3	0														1	0	0	0	0	0	0	2	1	0	0	0	0	0	0	0	0	0	0
1	4	0	0									2	0		4	2	0														1	0	0	0	0	0	0	4	0	0	0	0	0	0	0	0	0	0	0
1	4	1	0									0	0		5	4	0														0	0	0	0	0	0	0	0	1	0	0	0	0	0	0	0	0	0	0
1	3	1	1	0	0	0	0	0	0	0	0	3	0	0	4	1	0														1	0	0	0	0	0	0	1	0	0	0	0	0	0	0	0	0	0	0
1	5	0	0									1	0		4	3	0														0	0	0	0	0	0	0	4	1	0	0	0	0	0	0	0	0	0	0
0	4	0	0									4	0		4	2	0														0	1	0	0	0	0	0	3	0	0	0	0	0	0	0	0	0	0	0
1	5	0	0									4	0	0	3	2	0														0	0	0	0	0	0	0	2	1	0	0	0	0	0	0	0	0	0	0
0	3	0	0									0	0	0	3	3	0														0	0	0	1	0	0	0	0	0	0	0	0	0	0	0	0	0	0	0
1	4	0	0									4	0		3	3	0														1	0	0	0	0	0	0	4	1	0	0	0	0	0	0	0	0	0	0
1	4	1	2	0	0	0	0	0	0	0	1	4	0	0	4		0														0	0	0	0	0	0	0	10	1	0	0	0	0	0	0	0	0	0	0
0	4	0	0									2	0	0	4	2	0														0	1	0	0	0	0	0	2	1	0	0	0	0	0	0	0	0	0	0
1	4	0	0									2	0	0	2	3	0														1	0	0	0	0	0	0	2	1	0	0	0	0	0	0	0	0	0	0
0	4	0	0									1	0	0	3		0														0	0	0	0	0	0	0	2	1	0	0	0	0	0	0	0	0	0	0
1	2	0	0									0	0	0	3	3	0														0	1	0	0	0	0	0	0	0	0	0	0	0	0	0	0	0	0	0
1	2	1	1	0	0	0	0	0	0	0	0	4	0	0	5	2	0														0	0	1	0	0	0	0	0		0	0	0	0	0	0	0	0	0	0
1	4	0	0									3	0		4	5	0														0	0	0	0	0	0	0	7	1	0	0	0	0	0	0	0	0	0	0
0	4	0	0									2	0		4		0														1	0	0	0	0	0	0	2	1	0	0	0	0	0	0	0	0	0	0
1	3	0	0									1	0	0	3	2	0														0	0	0	0	0	0	0	0	1	0	0	0	0	0	0	0	0	0	0
1	4	0	0									3	0	0	2	2	0														1	0	0	0	0	0	0	2	1	0	0	0	0	0	0	0	0	0	0
0	5	0	0									0	0	0	3	3	0														0	0	0	0	0	0	0	0	1	0	0	0	0	0	0	0	0	0	0
0	5	0	0									3	0	0	3	3	0														0	1	0	0	0	0	0	2	1	0	0	0	0	0	0	0	0	0	0
1	4	0	0									2	0	0	4	2	0														0	0	0	0	0	0	0	0	1	0	0	0	0	0	0	0	0	0	0
1	5	0	0									3	0	0	3	3	0														0	1	0	0	0	0	0	4	1	0	0	0	0	0	0	0	0	0	0
1	4	1	2	0	0	1	0	0	0	0	0	2	0	0	4	4	0														0	0	1	0	0	0	0	4	1	0	0	0	0	0	0	0	0	0	0
1	4	0	0									2	0	0	3	3	0														1	0	0	0	0	0	0	6	0	0	0	0	0	0	0	0	0	0	0
0	5	0	0									2	0	0	3	1	0														0	1	0	0	0	0	0	6	0	0	0	0	0	0	0	0	0	0	0
1	4	0	0									2	0	0	2	1	0														0	0	0	0	0	0	0	2	1	0	0	0	0	0	0	0	0	0	0
1	4	0	0									2	0	0	2	2	0														0	1	0	0	0	0	0	6	1	0	0	0	0	0	0	0	0	0	0
1	5	0	0									2	0	0	5	3	0														0	1	0	0	0	0	0	6	1	0	0	0	0	0	0	0	0	0	0
0	2	0	0									1	0	0	3	3	0														1	0	0	0	0	0	0	3	1	0	0	0	0	0	0	0	0	0	0
0	4	0	0									3	0	0	3	3	0														1	0	0	0	0	0	0	6	1	0	0	0	0	0	0	0	0	0	0
1	5	0	0									3	0	0	3	1	0														1	0	0	0	0	0	0	16	1	0	0	0	0	0	0	0	0	0	0
1	4	0	0									3	0	0	5	4	0														1	0	0	0	0	0	0	8	1	0	0	0	0	0	0	0	0	0	0
0	4	0	0									1	0	0	4	2	0														0	0	0	0	0	0	0	9	1	0	0	0	0	0	0	0	0	0	0
0	4	0	0									1	0	0	3	2	0														0	0	0	0	0	0	0	1	1	0	0	0	0	0	0	0	0	0	0
0	4	0	0									2	0	0	4	2	0														0	0	0	0	0	0	0	1	1	0	0	0	0	0	0	0	0	0	0
1	4	1	1	0	0	0	0	0	1	0	0	4	0	0	4	2	0														0	1	0	0	0	0	0	4	0	0	0	0	0	0	0	0	0	0	0
1	4	0	0									3	0	0	3	2	0														1	0	0	0	0	0	0	2	1	0	0	0	0	0	0	0	0	0	0
1	4	0	0									2	0	0	4	1	0														0	0	0	0	0	0	0	6	1	0	0	0	0	0	0	0	0	0	0
1	4	0	0									3	0	0	4	2	0														1	0	0	0	0	0	0	3	1	0	0	0	0	0	0	0	0	0	0
1	4	0	0									2	0	0	4	2	0														0	0	0	0	0	0	0	3	1	0	0	0	0	0	0	0	0	0	0
1	3	0	0									2	0	0	2	2	0														1	0	0	0	0	0	0	7	1	0	0	0	0	0	0	0	0	0	0
0	3	0	0									2	0	0	3	1	0														0	0	0	0	0	0	0	2	1	0	0	0	0	0	0	0	0	0	0
1	3	1	9	1	0	0	0	0	0	0	0	3	0	0	5	3	0														1	0	0	0	0	0	0	9	1	0	0	0	0	0	0	0	0	0	0
1	4	1	1	0	0	0	0	0	0	0	0	2	0	0	3		0														1	0	0	0	0	0	0	13	1	0	0	0	0	0	0	0	0	0	0
1	4	1	1	0	0	0	1	0	0	0	0	1	0		4	3	0														1	0	0	0	0	0	0	15	1	0	0	0	0	0	0	0	0	0	0
1	4	0	0									2	0		3	3	0														0	1	0	0	0	0	0	2	1	0	0	0	0	0	0	0	0	0	0
0	5	0	0									1	0	0	3	3	0														0	0	1	0	0	0	0	1	1	0	0	0	0	0	0	0	0	0	0
1	2	0	0									2	0	0	3	2	0														0	0	0	0	0	0	0	4	0	0	0	0	0	0	0	0	0	0	0
0	5	0	0									5	0		3	3	0														1	0	0	0	0	0	0	10	1	0	0	0	0	0	0	0	0	0	0
1	4	0	0									5	0	0			0														0	1	0	0	0	0	0	2	1	0	0	0	0	0	0	0	0	0	0
1	4	0	0									1	0	0			0														0	1	0	0	0	0	0	4	1	0	0	0	0	0	0	0	0	0	0
1	4	0	0									1	0	0	5	2	0														0	0	0	0	0	0	0	2	1	0	0	0	0	0	0	0	0	0	0
0	4	0	0									1	0	0	3	2	0														1	0	0	0	0	0	0	7	1	0	0	0	0	0	0	0	0	0	0
1	4	0	0									2	0	0	3	3	0														0	0	0	0	0	0	0	2	1	0	0	0	0	0	0	0	0	0	0
1	5	0	0									1	0		3	2	0														1	0	0	0	0	0	0	12	1	0	0	0	0	0	0	0	0	0	0
0	5	0	0									1	0	0	4	2	0														1	0	0	0	0	0	0	7	1	0	0	0	0	0	0	0	0	0	0
0	5	0	0									1	0	0	1		0														1	0	0	0	0	0	0	10	1	0	0	0	0	0	0	0	0	0	0
1	5	0	0									1	0	40000	3	1	0														1	0	0	0	0	0	0	1	1	0	0	0	0	0	0	0	0	0	0
1	5	0	0									3	0	0	3	3	0														1	0	0	0	0	0	0	34	0	0	0	0	0	0	0	0	0	0	0
1	5	0	0									7	0	0	4	1	0														0	0	0	0	0	0	0	3	1	0	0	0	0	0	0	0	0	0	0
0	4	0	0									1	0	0	4	2	0														0	0	0	0	0	0	0	0	1	0	0	0	0	0	0	0	0	0	0
1	5	0	0									0	0	0																	0	0	1	0	0	0	0	0	1	0	0	0	0	0	0	0	0	0	0
1	4	0	0									1	0	0	5	2	1	0	1	0	0	0	0	0	0						0	0	0	0	0	0	0	10	1	0	0	0	0	0	0	0	0	0	0
1	4	0	0									1	0	0	4	3	1	0	1	0	0	0	0	0	0						0	0	0	0	0	0	0	6	1	0	0	0	0	0	0	0	0	0	0
1	4	0	0									3	0	0	3	3	1	0	1	0	0	0	0	0	0						0	0	0	0	0	0	0	0	1	0	0	0	0	0	0	0	0	0	0
1	2	1	5	1	0	0	0	0	0	0	0	5	0	0	5	3	1	0	0	0	1	0	0	0	0						1	0	0	0	0	0	0	10	1	0	0	0	0	0	0	0	0	0	0
1	2	0	0									4	0	0	5	4	1	0	0	0	0	0	0	0	0						0	0	0	0	0	0	1	0	1	0	0	0	0	0	0	0	0	0	0
1	4	1	2	1	0	0	0	0	0	0	0	6	0	0	4	3	1														0	0	0	1	0	0	0	5	0	0	0	0	0	0	0	0	0	0	0
1	4	0	0									4	0	0	5	4	0														0	0	0	1	0	0	0	5	1	0	0	0	0	0	0	0	0	0	0
1	5	0	0									2	0	0	4	1	0														0	0	0	0	0	0	0	5	1	0	0	0	0	0	0	0	0	0	0
1	5	1	0	1	0	0	0	0	0	0	0	0	0	0	4	4	0														0	0	0	0	0	0	0	8	1	0	0	0	0	0	0	0	0	0	0
0	4	0	0									2	0	0	5	2	0														0	0	0	0	0	0	0	1	1	0	0	0	0	0	0	0	0	0	0
0	4	0	0									2	0	0	4	2	0														0	0	0	0	0	0	0	2	1	0	0	0	0	0	0	0	0	0	0
1	5	0	0									1	0	0	4	2	0														0	0	0	0	0	0	0	1	1	0	0	0	0	0	0	0	0	0	0
0	5	0	0									1	0	0	5	3	0														0	0	0	0	0	0	0	18	1	0	0	0	0	0	0	0	0	0	0
1	4	1	5	1	0	0	0	0	0	0	0	7	0	0	4	2	0														0	0	0	0	0	0	1	6	1	0	0	0	0	0	0	0	0	0	0
1	4	0	0									3	0	0	5	4	0														0	1	0	0	0	0	0	3	1	0	0	0	0	0	0	0	0	0	0
1	4	1	0	0	0	0	0	0	1	0	0	1	0	0	4	2	0														0	0	0	0	0	0	0	0	1	0	0	0	0	0	0	0	0	0	0
1	4	1	1	0	0	0	0	0	0	1	0	1	0	0	4	2	0														0	0	0	0	0	0	0	6	1	0	0	0	0	0	0	0	0	0	0
1	4	0	0									3	0	0	4	2	0														0	0	0	0	0	0	0	0	1	0	0	0	0	0	0	0	0	0	0
1	3	0	0									1	0	0	3	3	0														0	0	0	0	0	0	0	10	1	0	0	0	0	0	0	0	0	0	0
1	3		1	1	0	0	0	0	0	0	0	3	0		4	4	0														0	0	0	0	0	0	0	3	1	0	0	0	0	0	0	0	0	0	0
1	3	0	0									1	0	0	4	3	0														0	0	0	0	0	0	0	3	1	0	0	0	0	0	0	0	0	0	0
1	5	0	0									1	0	0	2	1	0														0	0	0	0	0	0	0	0	1	0	0	0	0	0	0	0	0	0	0
1	4	0	0									2	0	0	2	2	0														1	0	0	0	0	0	0	2	1	0	0	0	0	0	0	0	0	0	0
1	5	0	0									2	0		4	1	0														0	0	0	0	0	0	0	2	1	0	0	0	0	0	0	0	0	0	0
0	4	0	0									2	0	0	2	2	0														0	0	0	0	0	0	0	1	1	0	0	0	0	0	0	0	0	0	0
1	4	0	0									1	0	0	4	2	0														0	0	0	0	0	0	0	5	1	0	0	0	0	0	0	0	0	0	0
1	3	0	0									3	0	0	3	2	0														0	0	0	0	0	0	0	3	1	0	0	0	0	0	0	0	0	0	0
1	5	0	0									1	0	0	4	2	0														0	0	0	0	0	0	0	6	1	0	0	0	0	0	0	0	0	0	0
1	3	0	0									1	0	0	4	3	0														0	0	0	0	0	0	0	0	1	0	0	0	0	0	0	0	0	0	0
1	5	0	0									3	0	0	3	3	0														0	1	0	0	0	0	0	5	1	0	0	0	0	0	0	0	0	0	0
1	4	0	0									3	0	0	3	2	0														1	0	0	0	0	0	0	25	1	0	0	0	0	0	0	0	0	0	0
1	5	1	1	0	0	0	1	0	0	1	0	1	0	0	3	3	0														0	0	0	1	0	0	0	5	1	0	0	0	0	0	0	0	0	0	0
1	5	0	0									3	0	0	2	3	0														0	0	0	0	0	0	0	0	1	0	0	0	0	0	0	0	0	0	0
1	5	0	0									2	0	0	4	2	0														0	0	0	0	0	0	0	0	1	0	0	0	0	0	0	0	0	0	0
1	5	0	0									2	0		4	2	0														0	0	0	0	0	0	0	3	1	0	0	0	0	0	0	0	0	0	0
1	5	0	0									1	0	0	3	3	0														0	0	0	0	0	0	0	0	1	0	0	0	0	0	0	0	0	0	0
0	4	0	0									2	0	0	5	3	0														0	0	0	0	0	0	0	3	0	0	0	0	0	0	0	0	0	0	0
1	4	0	0									2	0	0	3	3	0														0	0	0	0	0	0	0	3		0	0	0	0	0	0	0	0	0	0
1	5	0	0									3	0	0	3	1	0														0	0	0	0	0	0	0	2	1	0	0	0	0	0	0	0	0	0	0
0	4	0	0									1	0	0	4	3	0														1	0	0	0	0	0	0	0	1	0	0	0	0	0	0	0	0	0	0
1	4	0	0									3	0	0	3	4	0														0	0	0	0	0	0	0	23	1	0	0	0	0	0	0	0	0	0	0
1	3	0	0									4	0		4	3	0														0	0	0	0	0	0	0	3	1	0	0	0	0	0	0	0	0	0	0
0	5	0	0									2	0	0	3	3	0														0	0	0	0	0	0	0	5	1	0	0	0	0	0	0	0	0	0	0
1	3	0	0									2	0	0	5	4	0														0	0	0	0	0	0	0	0	1	0	0	0	0	0	0	0	0	0	0
			0									0	0	0	3	1	0														1	0	0	0	0	0	0	8	1	0	0	0	0	0	0	0	0	0	0
1	5	0	0									4	0	0	3	5	0														0	0	0	0	0	0	0	8	1	0	0	0	0	0	0	0	0	0	0
1	5	0	0									2	0	0	4	3	0														1	0	0	0	0	0	0	2	1	0	0	0	0	0	0	0	0	0	0
1	4	0	0									3	0	0	3	1	0														1	0	0	0	0	0	0	1	1	0	0	0	0	0	0	0	0	0	0
1	3	0	0									2	0	0	4	2	0														0	0	0	0	0	0	0	0	1	0	0	0	0	0	0	0	0	0	0
1	5	0	0									2	0		2	1	0														1	0	0	0	0	0	0	5	1	0	0	0	0	0	0	0	0	0	0
1	5	0	0									3	0	0	2	1	0														1	0	0	0	0	0	0	17	1	0	0	0	0	0	0	0	0	0	0
1	2	0	0									1	0	0	5	5	0														0	0	0	1	0	0	0	0	0	0	0	0	0	0	0	0	0	0	0
1	4	1	0	0	1	1	1	1	0	0	0	2	0	0	5	4	0														0	0	0	0	0	0	0	0	1	0	0	0	0	0	0	0	0	0	0
1	5	0	0									5	0		3	3	1	0	0	1	0	0	0	0	0						0	0	0	0	0	0	0	10	1	0	0	0	0	0	0	0	0	0	0
1	5	0	0									8	0	0	1	3	0																		0	0		10	1	0	0	0	0	0	0	0	0	0	0
1	5	0	0									1	0	0	3	1	0																		0	0		1	1	0	0	0	0	0	0	0	0	0	0
1	5	0	0									9	0	0	4	4	1	1	0	0	0	0	0	0	0						0	0	0	0	0	0	0	3	1	0	0	0	0	0	0	0	0	0	0
1	4	1	1	1	0	0	0	0	0	0	0	1	0	0	3	3	1	1	0	0	0	0	0	0	0						0	0	1	0	0	0	0	2	1	0	0	0	0	0	0	0	0	0	0
0	3	1	3	0	0	0	0	0	1	0	0	3	0	0	4	2	1	0	0	0	0	0	0	0	0						0	0	0	0	0	0	0	3	0	0	0	0	0	0	0	0	0	0	0
1	4	0	0									2	0	0	4	1	0														0	0	0	0	0	0	0	7	1	0	0	0	0	0	0	0	0	0	0
1	4	1	0	0	0	1	0	0	0	0	1	2	0	0	3	2	0														0	0	0	1	0	0	0	0	1	0	0	0	0	0	0	0	0	0	0
1	4	0	0									2	0	0	3	3	0														0	0	0	0	0	0	0	1	1	0	0	0	0	0	0	0	0	0	0
1	4	0	0									1	0	0	4	1	0														0	0	0	0	0	0	0	6	1	0	0	0	0	0	0	0	0	0	0
1	4	0	0									2	0	0	4	2	0														0	0	0	0	0	0	0	0	1	0	0	0	0	0	0	0	0	0	0
1	4	0	0									2	0	0	4	3	0														0	0	0	0	0	0	0	2	1	0	0	0	0	0	0	0	0	0	0
1	4	0	0									2	0		3	3	0														0	0	0	0	0	0	0	6	0	0	0	0	0	0	0	0	0	0	0
	5	0	0									2	0	0	4	2	0														0	0	0	0	0	0	0	4	1	0	0	0	0	0	0	0	0	0	0
1	4	0	0									4	0	0	2	2	0														0	0	0	0	0	0	0	4	1	0	0	0	0	0	0	0	0	0	0
1	4	0	0									4	0	0	4	2	0														0	0	0	0	0	0	0	5	1	0	0	0	0	0	0	0	0	0	0
1	5	1	2	0	0	0	0	0	0	0	0	5	0	0	4	3	0														0	1	0	0	0	0	0	3	1	0	0	0	0	0	0	0	0	0	0
1	4	0	0									4	0	0	2	1	0														0	0	0	1	0	0	0	6	1	0	0	0	0	0	0	0	0	0	0
1	5	0	0									1	0	0	3	1	0														0	0	0	0	0	0	0	5	1	0	0	0	0	0	0	0	0	0	0
1	4	0	0									4	0		4	3	0														0	0	0	0	0	0	0	7	1	0	0	0	0	0	0	0	0	0	0
1	5	0	0									2	0	0	4	2	0														0	0	0	0	0	0	0	2	0	0	0	0	0	0	0	0	0	0	0
1	2	1	5	0	0	1	0	0	0	0	1	3	0	0	3	3	0														0	0	0	0	0	0	1	3	1	0	0	0	0	0	0	0	0	0	0
1	4	0	0									1	0	0	3	3															0	0	0	0	0	0	0	4	0	0	0	0	0	0	0	0	0	0	0
1	4	0	0									4	0	0	3	3															0	0	0	0	0	0	0	8	1	0	0	0	0	0	0	0	0	0	0
1	3	1	4	0	0	0	1	0	0	0	0	5	0																		0	0	0	0	0	0	0	5	1	0	0	0	0	0	0	0	0	0	0
1	3	0	0									2	0	0	2	2	0														0	0	0	0	1	0	0	7	1	0	0	0	0	0	0	0	0	0	0
1	4	1	1	0	0	0	0	0	0	0	0	2	0	0	4	4	1	0	1	0	0	0	0	0	0						0	1	0	0	0	0	0	7	1	0	0	0	0	0	0	0	0	0	0
1	4	0	0									3	0	0	5	4	1	0	1	0	0	0	0	0	0						0	0	0	0	0	0	1	1	1	0	0	0	0	0	0	0	0	0	0
1	3	1	3	0	0	0	0	1	0	0	0	2	0	0	3	3	1	0	0	0	1	0	0	0	0						1	0	0	0	0	0	0	5	1	0	0	0	0	0	0	0	0	0	0
1	1	0	0									3	0	0	3	2	1	0	0	0	1	0	0	0	0						1	0	0	0	0	0	0	3	1	0	0	0	0	0	0	0	0	0	0
1	4	0	0									1	0	0	4	2	1	0	0	0	0	0	0	0	1						0	0	0	0	0	0	0	0	1	0	0	0	0	0	0	0	0	0	0
1	3	0	0									1	0		4	3	0														1	0	0	0	0	0	0	5	0	0	0	0	0	0	0	0	0	0	0
1	4	0	0									2	0	0	2	1	0														0	0	0	0	0	0	0	1	1	0	0	0	0	0	0	0	0	0	0
1	5	0	0									4	0	0	5	3	0														0	0	0	1	0	0	0	2	1	0	0	0	0	0	0	0	0	0	0
0	3	0	0									0	0	0	3	3	0														0	0	0	0	0	0	0	0	1	0	0	0	0	0	0	0	0	0	0
1	5	0	0									1	0		4	1	0														0	0	0	0	0	0	0	2	0	0	0	0	0	0	0	0	0	0	0
1	3	0	0									5	0		4	2	0														0	1	0	0	0	0	0	5	0	0	0	0	0	0	0	0	0	0	0
1	4	1	2	0	0	0	0	0	0	0	0	3	0	0	5	2	0														1	0	0	0	0	0	0	5		0	0	0	0	0	0	0	0	0	0
1	4	0	0									1	0	0	4	3	0														0	0	0	0	0	0	0	3	1	0	0	0	0	0	0	0	0	0	0
0	5	0	0									2	0		5	5	0														1	0	0	0	0	0	0	20	1	0	0	0	0	0	0	0	0	0	0
1	4	0	0									1	0	0	2	2	0														0	0	0	0	0	0	0	0	1	0	0	0	0	0	0	0	0	0	0
1	4	1	1	0	1	0	0	0	0	0	0	2	0	9	5	5	0														0	0	0	1	0	0	0	2	1	0	0	0	0	0	0	0	0	0	0
1	4	0	0									2	0	0			0														0	1	0	0	0	0	0	7	1	0	0	0	0	0	0	0	0	0	0
0	2	0	0									2	0	0	3	3	0														0	0	0	1	0	0	0	0	0	0	0	0	0	0	0	0	0	0	0
1	4	0	0									3	0	0	4	3	0														1	0	0	0	0	0	0	2	1	0	0	0	0	0	0	0	0	0	0
1	5	0	0									3	0		4	3	0														1	0	0	0	0	0	0	2	1	0	0	0	0	0	0	0	0	0	0
1	5	1	0	0	0	1	0	0	0	0	0	3	0	0	4	3	0														0	0	1	0	0	0	0	0	1	0	0	0	0	0	0	0	0	0	0
1	4	1	2	0	0	1	0	0	0	0	0	2	0	0	4	2	0														0	0	1	0	0	0	0	12	0	0	0	0	0	0	0	0	0	0	0
1	2	1	3	0	0	0	0	0	0	0	0	1	0	0	5	2	0														1	0	0	0	0	0	0	4	1	0	0	0	0	0	0	0	0	0	0
1	4	0	0									1	0	0	3	4	0														0	0	0	0	0	0	0	4	1	0	0	0	0	0	0	0	0	0	0
1	4	0	0									2	0	60000	3	3	0														1	0	0	0	0	0	0	8	1	0	0	0	0	0	0	0	0	0	0
1	4	0	0									2	0	0	5	2	0														0	0	0	0	0	0	0	3	1	0	0	0	0	0	0	0	0	0	0
1	4	0	0									1	0	0	3	3	0														0	0	0	0	0	0	0	2	0	0	0	0	0	0	0	0	0	0	0
1	4	0	0									1	0	0	4	3	0														0	0	0	0	0	0	0	0	1	0	0	0	0	0	0	0	0	0	0
1	4	0	0									1	0	0	4	2	0														0	0	0	1	0	0	0	1	1	0	0	0	0	0	0	0	0	0	0
1	5	0	0									0	0	0	5	3	0														0	1	0	0	0	0	0	0	0	0	0	0	0	0	0	0	0	0	0
0	4	0	0									5	0	0	4	3	0														0	1	0	0	0	0	0	3	1	0	0	0	0	0	0	0	0	0	0
0	4	0	0									1	0	0	4	2	0														0	1	0	0	0	0	0	2	1	0	0	0	0	0	0	0	0	0	0
1	4	0	0									3	0	0	4	3	0														0	0	0	0	0	0	0	2	1	0	0	0	0	0	0	0	0	0	0
1	4	0	0									1	0	0	4	2	0														0	0	1	0	0	0	0	3	1	0	0	0	0	0	0	0	0	0	0
1	5	0	0									2	0	0	4	4	0														1	0	0	0	0	0	0	20	1	0	0	0	0	0	0	0	0	0	0
1	5	1	0									0	0	0	4	3	0														0	1	0	0	0	0	0	10	1	0	0	0	0	0	0	0	0	0	0
1	4	0	0									2	0	0	5	2	0														1	0	0	0	0	0	0	1	1	0	0	0	0	0	0	0	0	0	0
1	4	0	0									0	0		4	2	0														1	0	0	0	0	0	0	15	1	0	0	0	0	0	0	0	0	0	0
1	5	1	1	0	0	0	1	0	0	0	0	1	0	0	3	4	0														1	0	0	0	0	0	0	2	1	0	0	0	0	0	0	0	0	0	0
1	3	1	2	0	0	0	0	0	0	0	0	2	0	0	3	1	0														1	0	0	0	0	0	0	10	1	0	0	0	0	0	0	0	0	0	0
1	5	0	0									3	0		4	3	0														0	0	0	0	0	0	0	0	1	0	0	0	0	0	0	0	0	0	0
0	4	1	3	0	0	0	1	0	0	0	0	4	0																		0	0	0	0	0	0	0	10	0	0	0	0	0	0	0	0	0	0	0
1	4	1	2	0	0	0	0	0	0	1	0	2	0																		0	0	1	0	0	0	0	5	0	0	0	0	0	0	0	0	0	0	0
1	4	0	0									2	0	0																	0	0	0	1	0	0	0	1	1	0	0	0	0	0	0	0	0	0	0
1	3	0	0									4	0	0	2	2	0														0	0	0	0	1	0	0	16	1	0	0	0	0	0	0	0	0	0	0
1	3	1	0	1	0	0	0	0	0	0	0	2	0	0	3	3	1	1	0	0	0	0	0	0	0						0	1	0	0	0	0	0	0	1	0	0	0	0	0	0	0	0	0	0
1	5	0	0									1	0	0	2	1	1	1	0	0	0	0	0	0	0						0	1	0	0	0	0	0	4	1	0	0	0	0	0	0	0	0	0	0
1	4	1	2	0	0	0	0	0	0	1	0	3	0	0	5	3	1	0	1	0	0	0	0	0	0						0	0	0	1	0	0	1	3	1	0	0	0	0	0	0	0	0	0	0
0	5	0	0									3	0	0	4	3	1	0	1	0	0	0	0	0	0						0	0	0	1	0	0	0	1	0	0	0	0	0	0	0	0	0	0	0
0	4	0	0									4	0	0	5	2	1	0	0	1	0	0	0	0	0						0	1	0	0	0	0	0	0	1	0	0	0	0	0	0	0	0	0	0
1	5	1	2	1	0	0	0	0	0	0	0	2	0	0	4	1	1	0	0	0	1	0	0	0	0						0	0	1	0	0	0	0	3	0	0	0	0	0	0	0	0	0	0	0
0	3	0	0									4	0	0	2	2	1	0	0	0	1	0	0	0	0						0	0	0	1	0	0	0	0	1	0	0	0	0	0	0	0	0	0	0
1	4	1	1	0	0	0	0	0	0	1	0	4	0	0	3	3	0														0	0	0	1	0	0	0	2	0	0	0	0	0	0	0	0	0	0	0
1	4	0	0									1	0		3	3	0														0	0	0	0	0	0	0	0	1	0	0	0	0	0	0	0	0	0	0
1	4	0	0									6	0	0	4	2	0														0	0	0	0	0	0	1	1	0	0	0	0	0	0	0	0	0	0	0
1	4	0	0									3	0	0	4	2	0														0	0	0	0	0	0	0	1	1	0	0	0	0	0	0	0	0	0	0
0	4	0	0									3	0	0			0														0	0	0	1	0	0	0	1	0	0	0	0	0	0	0	0	0	0	0
1	4	1	0	1	0	0	0	0	0	0	0	0	0	0	5	2	0														1	0	0	0	0	0	0	25	1	0	0	0	0	0	0	0	0	0	0
1	4	0	0									4	0	0	5	3	0														0	0	0	0	0	0	0	7	0	0	0	0	0	0	0	0	0	0	0
1	4	0	0									2	0	0	3	3	0														0	0	0	1	0	0	0	0	1	0	0	0	0	0	0	0	0	0	0
1	4	1	2	0	0	0	0	1	0	0	0	6	0	0	1	3	0														0	0	0	0	0	0	0	3	1	0	0	0	0	0	0	0	0	0	0
1	5	0	0									4	0	0	4	2	0														0	0	0	1	0	0	0	0	0	0	0	0	0	0	0	0	0	0	0
1	5	1	1	0	0	0	0	0	0	0	0	9	0	0	5	1	0														0	0	0	0	0	0	0	4	0	0	0	0	0	0	0	0	0	0	0
1	4	0	0									4	0	0	3	2	0														1	0	0	0	0	0	0	4	1	0	0	0	0	0	0	0	0	0	0
0	4	0	0									3	0	0	4	2	0														0	1	0	0	0	0	0	0	1	0	0	0	0	0	0	0	0	0	0
1	5	0	0									2	0	0		2	0														0	0	0	0	0	0	0	15	1	0	0	0	0	0	0	0	0	0	0
0	4	0	0									2	0	0	4	2	0														0	0	0	0	0	0	0	0	1	0	0	0	0	0	0	0	0	0	0
1	4	0	0									6	0	0	5	5	0														0	1	0	0	0	0	0	2	1	0	0	0	0	0	0	0	0	0	0
1	5	1	4	0	0	0	0	0	0	0	0	4	0		3	4	0														0	0	1	0	0	0	0	4	0	0	0	0	0	0	0	0	0	0	0
1	5	0	0									3	0	0	1	1	0														0	0	0	0	0	0	0	5	1	0	0	0	0	0	0	0	0	0	0
1	3	0	0									4	0	0	4	2	0														1	0	0	0	0	0	0	0	1	0	0	0	0	0	0	0	0	0	0
1	4	0	0									1	0	0	4	3	0														1	0	0	0	0	0	0	4	1	0	0	0	0	0	0	0	0	0	0
1	4	0	0									4	0	0	3	2	0														1	0	0	0	0	0	0	0	1	0	0	0	0	0	0	0	0	0	0
1	4	0	0									3	0	0	4	2	0														0	0	0	0	0	0	0	1	1	0	0	0	0	0	0	0	0	0	0
1	4	1	1									6	0	0	5	4	0														0	0	0	1	0	0	0	2	0	0	0	0	0	0	0	0	0	0	0
1	4	0	0									4	0	0	4	2	0														0	1	0	0	0	0	0	1	0	0	0	0	0	0	0	0	0	0	0
1	4	0	0									1	0	0	4	3	0														1	0	0	0	0	0	0	10	1	0	0	0	0	0	0	0	0	0	0
0	5	0	0									2	0	0	4	3	0														1	0	0	0	0	0	0	7	1	0	0	0	0	0	0	0	0	0	0
1	5	0	0									1	0	0	5	3	0														1	0	0	0	0	0	0	2	1	0	0	0	0	0	0	0	0	0	0
1	5	1	0									0	0		5	2	0														0	1	0	0	0	0	0	2	1	0	0	0	0	0	0	0	0	0	0
1	3	0	0									4	0	0	4	3	0														0	0	1	0	0	0	0	3	0	0	0	0	0	0	0	0	0	0	0
1	4	0	0									4	0	0	3	1	0														0	0	0	0	0	0	0	12	1	0	0	0	0	0	0	0	0	0	0
1	4	0	0									4	0	0	3	2	0														0	0	0	0	0	0	0	1	1	0	0	0	0	0	0	0	0	0	0
1	3	1	2	0	0	0	0	0	0	0	1	3	0	0	4	2	0														0	0	0	0	0	0	0	4	1	0	0	0	0	0	0	0	0	0	0
0	4	0	0									5	0	0	4	1	0														0	1	0	0	0	0	0	4	1	0	0	0	0	0	0	0	0	0	0
1	5	0	0									3	0	0	3	2	0														0	0	0	0	0	0	0	1	1	0	0	0	0	0	0	0	0	0	0
	4	0	0									1	0	0	3	1	0														1	0	0	0	0	0	0	0	1	0	0	0	0	0	0	0	0	0	0
1	4	0	0									2	0	0	3	2	0														0	0	0	1	0	0	0	1	0	0	0	0	0	0	0	0	0	0	0
1	5	0	0									3	0	0	2	1	0														1	0	0	0	0	0	0	2	1	0	0	0	0	0	0	0	0	0	0
0	4	0	0									3	0	0	3	2	0														0	0	0	0	0	0	0	9	1	0	0	0	0	0	0	0	0	0	0
0	4	0	0									4	0	0	3	3	0														0	0	0	0	0	0	0	0	1	0	0	0	0	0	0	0	0	0	0
1	4	0	0									3	0	0	4	3	0														0	1	0	0	0	0	0	3	1	0	0	0	0	0	0	0	0	0	0
1	5	0	0									1	0	0	4	2	0														0	0	0	1	0	0	0	0	1	0	0	0	0	0	0	0	0	0	0
1	4	0	0									4	0	0	4		0														0	0	1	0	0	0	0	0	1	0	0	0	0	0	0	0	0	0	0
1	5	1	0	0	0	0	1	0	0	0	0	1	0	0	5	3	0														0	0	0	0	0	0	0	3	1	0	0	0	0	0	0	0	0	0	0
1	5	0	0									3	0	0	3	3	0														1	0	0	0	0	0	0	10	1	0	0	0	0	0	0	0	0	0	0
1	5	0	0									2	0	0	4	3	0														1	0	0	0	0	0	0	16	1	0	0	0	0	0	0	0	0	0	0
1	4	0	0									1	0	0	3	2	0														1	0	0	0	0	0	0	1	1	0	0	0	0	0	0	0	0	0	0
1	4	0	0									4	0	0	5	3	0														0	0	1	0	0	0	0	3	1	0	0	0	0	0	0	0	0	0	0
1	3	0	0									7	0	0	4	3	0														0	0	0	1	0	0	0	1	1	0	0	0	0	0	0	0	0	0	0
1	5	0	0									2	0	0	4	1	0														0	0	0	0	0	0	0	0	1	0	0	0	0	0	0	0	0	0	0
1	4	0	0									2	0	0	4	2	0														1	0	0	0	0	0	0	0	1	0	0	0	0	0	0	0	0	0	0
0	5	0	0									4	0	0	4	1	0														0	1	0	0	0	0	0	4	1	0	0	0	0	0	0	0	0	0	0
1	5	0	0									2	0	0	1	1	0														0	1	0	0	0	0	0	0	1	0	0	0	0	0	0	0	0	0	0
1	4	0	0									4	0	0	3	3	0														0	1	0	0	0	0	0	0	1	0	0	0	0	0	0	0	0	0	0
1	5	0	0									2	0		4	3	0														1	0	0	0	0	0	0	4	1	0	0	0	0	0	0	0	0	0	0
1	4	0	0									2	0	0	4	2	0														0	0	1	0	0	0	0	3	1	0	0	0	0	0	0	0	0	0	0
1	3	0	0									2	0	0	4	3	0														0	1	0	0	0	0	0	4	1	0	0	0	0	0	0	0	0	0	0
1	4	0	0									3	0		4	2	0														0	1	0	0	0	0	0	1	1	0	0	0	0	0	0	0	0	0	0
1	4	0	0									3	0	0	4	3	0														0	0	0	1	0	0	0	0	1	0	0	0	0	0	0	0	0	0	0
0	5	0	0									3	0	0	4	2	0														0	0	0	0	0	0	0	10	0	0	0	0	0	0	0	0	0	0	0
0	4	0	0									2	0	0	4																0	0	0	0	0	0	0	3	1	0	0	0	0	0	0	0	0	0	0
1	4	0	0									4	0	0	4	3	0														0	0	0	0	1	0	0	5	1	0	0	0	0	0	0	0	0	0	0
1	5	0	0									2	0	0	4	2	0														0	0	0	0	1	0	0	4	1	0	0	0	0	0	0	0	0	0	0
1	4	0	0									3	0	0	4	2	0																		0	0		7	1	0	0	0	0	0	0	0	0	0	0
1	3	0	0									4	0	0	4	3	1	1	0	0	0	0	0	0	0						0	0	0	1	0	0	0	0	0	0	0	0	0	0	0	0	0	0	0
1	5	1	1	0	0	0	0	0	0	0	0	0	0		4	3	1	0	1	0	0	0	0	0	0						0	0	0	0	0	0	0	4	1	0	0	0	0	0	0	0	0	0	0
1	5	1	5	1	0	0	0	0	0	0	0	8	0		5	5	1	0	1	0	0	0	0	0	0						0	0	1	0	0	0	0	15	1	0	0	0	0	0	0	0	0	0	0
1	3	1	1	0	0	0	0	0	0	0	0	1	0	0	5	5	1	0	1	0	0	0	0	0	0						0	0	0	1	0	0	0	3	0	0	0	0	0	0	0	0	0	0	0
1	4	0	0									8	0	1	3	3	1	0	1	0	0	0	0	0	0						1	0	0	0	0	0	0	2	0	0	0	0	0	0	0	0	0	0	0
1	4	0	0									1	0	0	4	2	1	0	1	0	0	0	0	0	0						0	0	0	1	0	0	0	1	0	0	0	0	0	0	0	0	0	0	0
1	4	0	0									1	0		5	4	1	0	0	1	0	0	0	0	0						0	0	0	0	0	0	0	7	1	0	0	0	0	0	0	0	0	0	0
1	4	1	4	0	0	0	0	1	0	0	0	3	0	550000	4	2	1	0	0	0	0	0	0	0	0						1	0	0	0	0	0	0	15	1	0	0	0	0	0	0	0	0	0	0
1	5	0	0									3	0	0	4	2	1	0	0	0	0	0	0	0	1						1	0	0	0	0	0	0	8	1	0	0	0	0	0	0	0	0	0	0
1	1	1	8	0	0	0	0	1	0	0	0	4	0	0	3	3	1														0	0	1	0	0	0	0	7	1	0	0	0	0	0	0	0	0	0	0
1	4	0	0									6	0	0	4	3	1	0	1	0	0	0	0	0	0						0	0	0	0	0	0	0	7	0	0	0	0	0	0	0	0	0	0	0
1	3	0	1									4	0	0	3	1	0														1	0	0	0	0	0	0	4	1	0	0	0	0	0	0	0	0	0	0
1	5	0	0									4	0	0	2	3	0														1	0	0	0	0	0	0	5	1	0	0	0	0	0	0	0	0	0	0
1	4	0	0									1	0	0	4	2	0														0	0	0	0	0	0	0	0	1	0	0	0	0	0	0	0	0	0	0
1	4	0	0									3	0	1500000	5	3	0														1	0	0	0	0	0	0	10	1	0	0	0	0	0	0	0	0	0	0
1	4	0	0									2	0	0	5	4	0														0	1	0	0	0	0	0	0	1	0	0	0	0	0	0	0	0	0	0
1	5	0	0									3	0	0	4	3	0														0	0	0	1	0	0	0	4	0	0	0	0	0	0	0	0	0	0	0
1	5	0	0									2	0	0	4	2	0														1	0	0	0	0	0	0	5	1	0	0	0	0	0	0	0	0	0	0
1	3	1	1	1	0	0	0	0	0	0	0	3	0		1	1	0														0	0	1	0	0	0	0	4	1	0	0	0	0	0	0	0	0	0	0
1	3	1	1	0	0	1	0	0	0	0	0	5	0	0	3	3	0														0	0	0	1	0	0	0	3	0	0	0	0	0	0	0	0	0	0	0
1	4	0	0									3	0		3	2	0														0	0	0	0	0	0	0	1	1	0	0	0	0	0	0	0	0	0	0
1	5	0	0									4	0	0	5	2	0														0	0	0	0	0	0	0	8	1	0	0	0	0	0	0	0	0	0	0
1	5	0	0									5	0	0	4	2	0														0	0	0	0	0	0	0	5	0	0	0	0	0	0	0	0	0	0	0
1	5	0	0									2	0	0	2	2	0														1	0	0	0	0	0	0	10	1	0	0	0	0	0	0	0	0	0	0
1	2	1	1	0	0	0	0	0	0	1	0	5	0	0	4	1	0														0	0	0	0	0	0	0	2	0	0	0	0	0	0	0	0	0	0	0
0	4	0	0									7	0	0	5	3	0														0	0	1	0	0	0	0	8	1	0	0	0	0	0	0	0	0	0	0
1	3	1	1	0	0	0	0	1	0	0	0	2	0		4	3	0														1	0	0	0	0	0	0	18	1	0	0	0	0	0	0	0	0	0	0
1	3	0	0									1	0	0	4	2	0														1	0	0	0	0	0	0	4	1	0	0	0	0	0	0	0	0	0	0
0	5	0	0									2	0		4	2	0														1	0	0	0	0	0	0	3	1	0	0	0	0	0	0	0	0	0	0
1	2	0	0									6	0	0	5	3	0														0	0	0	0	0	0	0	2	1	0	0	0	0	0	0	0	0	0	0
1	3	0	0									1	0	0	3	2	0														0	1	0	0	0	0	0	4	1	0	0	0	0	0	0	0	0	0	0
1	5	0	0									1	0	0	4	3	0														0	0	0	0	0	0	0	5	1	0	0	0	0	0	0	0	0	0	0
1	5	1	0	0	0	0	0	0	0	0	0	0	0	0	4	2	0														0	0	0	0	0	0	0	14	1	0	0	0	0	0	0	0	0	0	0
1	5	0	0									2	0	0	3	2	0														1	0	0	0	0	0	0	16	1	0	0	0	0	0	0	0	0	0	0
0	4	0	0									5	0	0	3	3	0														0	0	0	0	0	0	0	0	1	0	0	0	0	0	0	0	0	0	0
0	5	0	0									5	0	0	3	3	0														0	0	0	0	0	0	0		1	0	0	0	0	0	0	0	0	0	0
1	4	0	0									1	0	0	3	3	0														0	0	0	0	0	0	0	6	1	0	0	0	0	0	0	0	0	0	0
1	4	0	0									1	0	0	4	2	0														0	0	0	0	0	0	1	1	1	0	0	0	0	0	0	0	0	0	0
1	4	0	0									2	0	0	4	2	0														0	0	0	0	0	0	0	2	1	0	0	0	0	0	0	0	0	0	0
1	4	0	0									1	0	0	4	2	0														0	1	0	0	0	0	0	6	1	0	0	0	0	0	0	0	0	0	0
1	5	0	0									3	0	0	4	3	0														0	0	0	1	0	0	0	6	1	0	0	0	0	0	0	0	0	0	0
1	5	0	0									2	0	0	2	2	0														0	1	0	0	0	0	0	0	1	0	0	0	0	0	0	0	0	0	0
1	5	0	0									3	0	0	4	1	0														0	1	0	0	0	0	0	4	1	0	0	0	0	0	0	0	0	0	0
1	5	1	2	1	0	0	0	0	0	0	0	2	0	0	3	2	0														0	0	0	1	0	0	0	3	0	0	0	0	0	0	0	0	0	0	0
1	5	0	0									3	0	0	4	2	0														1	0	0	0	0	0	0	0	1	0	0	0	0	0	0	0	0	0	0
1	2	1	5	0	1	0	0	0	0	0	0	5	0	0	4	3	0														0	0	0	0	0	0	0	9	1	0	0	0	0	0	0	0	0	0	0
0	4	1	0									0	0	0	4	1	0														1	0	0	0	0	0	0	9	1	0	0	0	0	0	0	0	0	0	0
1	5	0	0									1	0		4	1	0														0	0	0	0	0	0	0	2	1	0	0	0	0	0	0	0	0	0	0
0	4	0	0									2	0	0	3	1	0														0	0	0	0	0	0	0	0	1	0	0	0	0	0	0	0	0	0	0
1	5	0	0									4	0	0	3	2	0														0	1	0	0	0	0	0	36	1	0	0	0	0	0	0	0	0	0	0
1	4	1	0	0	0	0	0	0	0	0	1	2	0		4	2	0														0	0	0	0	0	0	0	3	1	0	0	0	0	0	0	0	0	0	0
1	4	0	0									1	0	0	4	2	0														0	0	0	0	0	0	0	2	1	0	0	0	0	0	0	0	0	0	0
0	4	0	0									3	0	0	5	1	0														0	0	0	0	0	0	0	7	1	0	0	0	0	0	0	0	0	0	0
1	5	0	0									2	0	0	5	4	0														0	1	0	0	0	0	0	5	1	0	0	0	0	0	0	0	0	0	0
1	4	0	0									5	0	0	5	4	0														0	0	0	1	0	0	0	0	0	0	0	0	0	0	0	0	0	0	0
1	5	0	0									2	0	0	4	2	0														0	0	0	0	0	0	0	2	1	0	0	0	0	0	0	0	0	0	0
1	4	0	0									3	0	0	4	1	0														1	0	0	0	0	0	0	3	0	0	0	0	0	0	0	0	0	0	0
1	5	0	0									4	0	0	4	3	0														0	0	0	1	0	0	0	0	1	0	0	0	0	0	0	0	0	0	0
1	3	1	10	0	0	0	0	0	1	0	0	4	0		3	3	0														0	0	1	0	0	0	0	5	1	0	0	0	0	0	0	0	0	0	0
1	3	0	0									4	0	0	4	3	0														0	0	0	0	0	0	0	0	1	0	0	0	0	0	0	0	0	0	0
1	5	0	0									1	0	0	3	1	0														0	0	0	0	0	0	0	4	0	0	0	0	0	0	0	0	0	0	0
1	4	0	0									2	0	0	5	4	0														0	0	0	0	0	0	0	0	1	0	0	0	0	0	0	0	0	0	0
1	5	1	1	0	0	0	0	0	0	0	0	4	0		4	3	0														0	0	1	0	0	0	0	3	0	0	0	0	0	0	0	0	0	0	0
1	3	0	0									2	0	0			0														0	0	0	0	0	0	0	2	1	0	0	0	0	0	0	0	0	0	0
1	2	0	0									2	0	0	3	4	0														0	0	0	1	0	0	0	3	1	0	0	0	0	0	0	0	0	0	0
1	4	1	1	1	0	0	0	0	0	0	0	4	0	0	3	2	0														0	1	0	0	0	0	0	3	1	0	0	0	0	0	0	0	0	0	0
1	5	0	0									2	0	0	3	3	0														1	0	0	0	0	0	0	10	1	0	0	0	0	0	0	0	0	0	0
1	4	0	0									1	0	0	4	2	0														0	0	0	0	0	0	0	5	1	0	0	0	0	0	0	0	0	0	0
1	3	0	0									3	0	0	4	3	0														0	0	0	0	0	0	0	0	1	0	0	0	0	0	0	0	0	0	0
1	5	0	0									2	0	0	3	2	0														0	0	0	0	0	0	0	0	1	0	0	0	0	0	0	0	0	0	0
1	3	0	0									4	0	0	3	3	0														0	0	0	0	0	0	0	3	1	0	0	0	0	0	0	0	0	0	0
1	5	0	0									1	0	0	3	3	0														0	0	0	0	0	0	0	3		0	0	0	0	0	0	0	0	0	0
1	4	0	0									1	0	0	4	3	0														1	0	0	0	0	0	0	2	1	0	0	0	0	0	0	0	0	0	0
1	5	0	0									1	0	0	5	5	0														1	0	0	0	0	0	0	1	1	0	0	0	0	0	0	0	0	0	0
1	4	1	10	1	0	0	0	0	0	0	0	5	0	0	4	3	0														0	0	1	0	0	0	0	10	0	0	0	0	0	0	0	0	0	0	0
1	5	0	0									4	0	0	5	2	0														0	0	0	0	0	0	0	4	1	0	0	0	0	0	0	0	0	0	0
1	3	0	0									3	0	0	3	2	0														0	1	0	0	0	0	0	3	0	0	0	0	0	0	0	0	0	0	0
	5	0	0									1	0		5		0														1	0	0	0	0	0	0	4	1	0	0	0	0	0	0	0	0	0	0
1	5	0	0									2	0	0	3	3	0														0	0	0	0	0	0	0	3	0	0	0	0	0	0	0	0	0	0	0
0	4	0	0									4	0	0	3	3	0														0	0	0	0	0	0	0	7	1	0	0	0	0	0	0	0	0	0	0
1	5	0	0									3	0	0	4	2	0														0	0	0	0	0	0	0	5	1	0	0	0	0	0	0	0	0	0	0
1	4	0	0									2	0	0	4	3	0														0	0	0	1	0	0	0	0	0	0	0	0	0	0	0	0	0	0	0
1	4	0	0									2	0		4	4	0														0	1	0	0	0	0	0	0	1	0	0	0	0	0	0	0	0	0	0
1	4	0	0									1	0	500000	3	1	0														1	0	0	0	0	0	0	4	1	0	0	0	0	0	0	0	0	0	0
1	5	0	0									1	0	0	4	3	0														0	0	0	0	0	0	0	9	1	0	0	0	0	0	0	0	0	0	0
0	5	0	0									2	0	0	4	2	0														1	0	0	0	0	0	0	0	1	0	0	0	0	0	0	0	0	0	0
1	5	0	0									7	0	0	5	3	0														1	0	0	0	0	0	0	0	1	0	0	0	0	0	0	0	0	0	0
1	4	0	0									2	0		4	4	0														0	0	0	1	0	0	0	5	1	0	0	0	0	0	0	0	0	0	0
1	3	0	0									1	0	0	3	3	0														0	0	0	0	0	0	0	4	1	0	0	0	0	0	0	0	0	0	0
1	4	0	0									1	0	0	4	4	0														0	0	0	0	0	0	0	4	1	0	0	0	0	0	0	0	0	0	0
0	1	0	0									3	0	0	4	2	0														0	0	0	0	0	0	0	0	1	0	0	0	0	0	0	0	0	0	0
1	4	0	0									8	0	0	5	2	0														1	0	0	0	0	0	0	14	1	0	0	0	0	0	0	0	0	0	0
1	2	1	0									0	0	0	4	1	0														1	0	0	0	0	0	0	4	1	0	0	0	0	0	0	0	0	0	0
1	1	0	0									1	0	0	4	2	0														1	0	0	0	0	0	0	5	0	0	0	0	0	0	0	0	0	0	0
1	4	0	0									6	0	0	5	1	0														0	0	0	0	0	0	0	1	1	0	0	0	0	0	0	0	0	0	0
1	3	0	0									12	0	0	4	4	0														0	0	0	0	0	0	0	7	1	0	0	0	0	0	0	0	0	0	0
1	5	1	5	0	0	0	1	0	0	0	0	5	0		3	2	0														1	0	0	0	0	0	0	10	0	0	0	0	0	0	0	0	0	0	0
1	4	0	1									5	0	750000	4	3	0														0	0	0	0	0	0	0	8	1	0	0	0	0	0	0	0	0	0	0
1	5	0	0									2	0	2000	4	2	0														0	0	0	0	0	0	0	1	1	0	0	0	0	0	0	0	0	0	0
1	3	0	0									8	0	0	5	3	0														0	0	0	0	0	0	1	2	0	0	0	0	0	0	0	0	0	0	0
1	4	0	0									2	0	0	3	1	0														0	1	0	0	0	0	0	8	1	0	0	0	0	0	0	0	0	0	0
1	4	0	0									2	0	0	4	3	0														1	0	0	0	0	0	0	3	1	0	0	0	0	0	0	0	0	0	0
1	5	1	2	0	0	0	0	0	0	0	1	4	0	0	4	2	0														0	0	0	0	0	0	0	8	1	0	0	0	0	0	0	0	0	0	0
1	5	0	0									3	0	0	3		0														0	0	0	0	0	0	0	4	1	0	0	0	0	0	0	0	0	0	0
1	4	1	2	0	0	0	1	0	0	0	0	4	0	0	4	1	0														0	0	1	0	0	0	0	5	0	0	0	0	0	0	0	0	0	0	0
1	5	0	0									1	0	0	5	3	0														1	0	0	0	0	0	0	3	1	0	0	0	0	0	0	0	0	0	0
1	5	0	0									3	0		4	1	0														1	0	0	0	0	0	0	7	1	0	0	0	0	0	0	0	0	0	0
1	4	1	1	0	0	0	0	0	0	1	0	2	0	50000	3	1	0														0	0	0	0	0	0	0	10	1	0	0	0	0	0	0	0	0	0	0
0	4	0	0									3	0	2000000	4	2	0														0	0	0	0	0	0	0	5	1	0	0	0	0	0	0	0	0	0	0
1	3	0	0									2	0		4	2	0														0	0	0	1	0	0	0	3	0	0	0	0	0	0	0	0	0	0	0
1	4	0	0									1	0	0	2	1	0														0	0	0	0	0	0	0	18	1	0	0	0	0	0	0	0	0	0	0
1	4	1	0									0	0				0														1	0	0	0	0	0	0	25	1	0	0	0	0	0	0	0	0	0	0
1	5	0	0									4	0		5	2	0														0	0	0	0	0	0	0	2	1	0	0	0	0	0	0	0	0	0	0
1	4	0	0									1	0	0	5	2	0														0	0	0	0	0	0	0	1	1	0	0	0	0	0	0	0	0	0	0
1	3	1	1	1	0	0	0	0	0	0	0	9	0	0	3	2	0														0	0	0	0	0	0	0	5	1	0	0	0	0	0	0	0	0	0	0
1	5	1	1	0	0	0	0	0	0	0	1	2	0	0	4	1	0														0	0	0	0	0	0	0	6	1	0	0	0	0	0	0	0	0	0	0
1	5	1	0									0	0		5	3	0														0	0	0	0	0	0	0	5	1	0	0	0	0	0	0	0	0	0	0
1	4	0	0									4	0	0	4	2	0														0	0	0	0	0	0	0	6	1	0	0	0	0	0	0	0	0	0	0
1	2	0	0									7	0	0	4	3	0														0	0	0	0	0	0	0	6	1	0	0	0	0	0	0	0	0	0	0
0	5	0	0									4	0	0	5		0														1	0	0	0	0	0	0	5	1	0	0	0	0	0	0	0	0	0	0
	4	0	0									6	0	0	3	1	0														0	0	0	0	0	0	0	5	0	0	0	0	0	0	0	0	0	0	0
1	4	0	0									2	0	0	3	3	0														1	0	0	0	0	0	0	0	1	0	0	0	0	0	0	0	0	0	0
1	4	0	0									1	0	0	4	3	0														1	0	0	0	0	0	0	4	1	0	0	0	0	0	0	0	0	0	0
1	3	1	1	1	0	0	0	0	0	0	0	0	0		3	3	1	1	0	0	0	0	0	0	0						0	0	0	0	0	0	0	7	1	0	0	0	0	0	0	0	0	0	0
1	5	0	0									26	0	0																	1	0	0	0	0	0	0	7	1	0	0	0	0	0	0	0	0	0	0
1	3	0	0									2	0																		0	0	0	1	0	0	0	1	0	0	0	0	0	0	0	0	0	0	0
1	5	1	2	0	0	1	0	0	0	0	0	1	0	0	5	1															0	0	0	0	0	0	0	2	0	0	0	0	0	0	0	0	0	0	0
1	4	0	0									4	0	0	4	4	1	0	1	0	0	0	0	0	0						0	0	0	0	1	0	0	7	1	0	0	0	0	0	0	0	0	0	0
1	5	0	0									8	0	0	5	2	0														0	0	0	0	1	0	0	4	1	0	0	0	0	0	0	0	0	0	0
1	5	0	0									2	0	0	5	4	0														0	0	0	0	1	0	0	4	1	0	0	0	0	0	0	0	0	0	0
1	5	0	0									5	0	0	2	2	0														0	0	0	0	1	0	0	4	1	0	0	0	0	0	0	0	0	0	0
1	4	1	0									0	0		2	2	0														0	0	0	0	1	0	0	17	0	0	0	0	0	0	0	0	0	0	0
1	4	0	0									3	0	0	4	2	0														0	0	0	0	1	0	0	2	1	0	0	0	0	0	0	0	0	0	0
1	4	1	1	1	0	0	0	0	0	0	0	4	0	0	4	3	0														0	0	0	0	1	0	0	2	0	0	0	0	0	0	0	0	0	0	0
0		0	0									2	0	0	4	3	0														0	0	0	1	0	0	0	1	0	0	0	0	0	0	0	0	0	0	0
1	4	1	1	1	0	0	0	0	0	0	0	5	0	0	4	4	1	1	0	0	0	0	0	0	0						0	0	0	0	0	0	0	1	1	0	0	0	0	0	0	0	0	0	0
1	4	0	0									1	0	0	3	3	0														1	0	0	0	0	0	0	3	1	0	0	0	0	0	0	0	0	0	0
1	3	0	0									3	0	0	4	2	0														1	0	0	0	0	0	0	5	1	0	0	0	0	0	0	0	0	0	0
1	5	0	0									1	0	0	5	3	0														0	0	1	0	0	0	0	0	0	0	0	0	0	0	0	0	0	0	0
1	3	0	0									1	0	0	4	3	0														0	0	0	1	0	0	0	4	1	0	0	0	0	0	0	0	0	0	0
0	3	1	1	0	0	0	0	0	0	1	0	2	0	0	3	3	0														1	0	0	0	0	0	0	5	0	0	0	0	0	0	0	0	0	0	0
0	5	0	0									1	0	0	4		0														0	0	0	0	0	0	0	8	1	0	0	0	0	0	0	0	0	0	0
1	4	0	0									1	0	0	4	5	0														1	0	0	0	0	0	0	10	0	0	0	0	0	0	0	0	0	0	0
1	4	0	0									1	0	0	4	3	0														0	1	0	0	0	0	0	3	1	0	0	0	0	0	0	0	0	0	0
1	4	0	0									1	0	0	4	5	0														0	0	0	0	0	0	0	10	1	0	0	0	0	0	0	0	0	0	0
1	5	0	0									1	0	0	4		0														1	0	0	0	0	0	0	13	1	0	0	0	0	0	0	0	0	0	0
1	4	0	0									5	0	0	4	3	0														0	1	0	0	0	0	0	10	1	0	0	0	0	0	0	0	0	0	0
1	5	0	0									2	0	0	5	3	0														1	0	0	0	0	0	0	10	1	0	0	0	0	0	0	0	0	0	0
1	5	0	0									1	0	0	5	1	0														0	0	0	0	0	0	1	11	1	0	0	0	0	0	0	0	0	0	0
1	4	0	0									2	0	0	4	2	0														1	0	0	0	0	0	0	7	0	0	0	0	0	0	0	0	0	0	0
1	4	0	0									1	0	0	4	2	0														1	0	0	0	0	0	0	0	1	0	0	0	0	0	0	0	0	0	0
0	5	0	0									4	0	0	3	2	0														0	0	0	0	0	0	0	5		0	0	0	0	0	0	0	0	0	0
1	5	1	0	0	0	0	1	0	0	0	0	10	0	0	5	4	1	0	1	0	0	0	0	0	0						0	1	0	0	0	0	0	4	0	0	0	0	0	0	0	0	0	0	0
1	3	0	0									1	0	0	4	4	0														1	0	0	0	0	0	0	6	1	0	0	0	0	0	0	0	0	0	0
1	5	0	0									2	0	0	3	2	0														0	0	0	0	0	0	0	2	1	0	0	0	0	0	0	0	0	0	0
1	4	0	0									3	0	0	4		0														0	0	0	0	0	0	0	2	1	0	0	0	0	0	0	0	0	0	0
1	5	1	1	0	0	0	0	0	0	0	0	2	0	0			0														1	0	0	0	0	0	0	9	0	0	0	0	0	0	0	0	0	0	0
1	3	0	0									2	0	0	2	2	0														1	0	0	0	0	0	0	9	1	0	0	0	0	0	0	0	0	0	0
1	4	0	0									1	0	0	5	3	0														0	1	0	0	0	0	0	8	0	0	0	0	0	0	0	0	0	0	0
1	4	0	0									1	0	0	4	2	0														0	0	0	0	0	0	0	0		0	0	0	0	0	0	0	0	0	0
1	5	1	2	0	0	0	0	0	0	1	0	1	0	0	4	1	0														0	1	0	0	0	0	0	16	0	0	0	0	0	0	0	0	0	0	0
1	4	0	0									2	0	0	5	2	0														1	0	0	0	0	0	0	4	1	0	0	0	0	0	0	0	0	0	0
1	4	0	0									4	0	0	4	3	0														0	0	0	0	0	0	1	3	0	0	0	0	0	0	0	0	0	0	0
1	5	1	1	0	0	1	0	0	0	0	0	1	0	0	5	4	0														0	1	0	0	0	0	0	3	0	0	0	0	0	0	0	0	0	0	0
1	3	1	0	0	0	0	0	0	0	0	1	1	0	0	4	3	1	1	0	0	0	0	0	0	0						0	0	0	0	0	0	0	1	0	0	0	0	0	0	0	0	0	0	0
0	4	0	0									1	0	0	4	3	0														1	0	0	0	0	0	0	6	0	0	0	0	0	0	0	0	0	0	0
1	4	1	4	0	0	0	0	0	0	1	0	1	0	0	4	1	0														0	1	0	0	0	0	0	6	0	0	0	0	0	0	0	0	0	0	0
	5	0	0									1	0	0	4		1	0	0	0	1	0	0	0	0						0	0	0	0	0	0	0		1	0	0	0	0	0	0	0	0	0	0
1	5	0	0									3	0	0	2	1	0														0	0	0	0	0	0	0	6	1	0	0	0	0	0	0	0	0	0	0
0	3	0	0									1	0	0	4	3	0														0	0	0	0	0	0	0			0	0	0	0	0	0	0	0	0	0
1	4	0	0									1	0	0	5	2	0														1	0	0	0	0	0	0	12	1	0	0	0	0	0	0	0	0	0	0
1	5	0	0									3	0	0	3	2	0														1	0	0	0	0	0	0	1	1	0	0	0	0	0	0	0	0	0	0
0	5	0	0									1	0	0	1	1	0														1	0	0	0	0	0	0	9	1	0	0	0	0	0	0	0	0	0	0
1	4	0	0									1	0	0	4	1	0														0	0	0	1	0	0	0	3	0	0	0	0	0	0	0	0	0	0	0
1	4	0	0									4	0	0	3	3	0														0	0	0	0	0	0	0	0	0	0	0	0	0	0	0	0	0	0	0
1	4	1	4	0	0	0	0	0	0	0	0	2	0	0	4	4	1	0	0	0	0	0	0	0	0						1	0	0	0	0	0	0	8	1	0	0	0	0	0	0	0	0	0	0
1	3	0	0									1	0	0	3	3	0														0	0	0	0	0	0	0	0	0	0	0	0	0	0	0	0	0	0	0
1	3	0	0									2	0	0	4	3	0														0	1	0	0	0	0	0	10	1	0	0	0	0	0	0	0	0	0	0
1	3	0	0									1	0	0	2	1	0														0	0	0	0	0	0	0	0	1	0	0	0	0	0	0	0	0	0	0
1	2	1	1	0	0	0	0	0	1	0	0	3	0	0	5	3	0														1	0	0	0	0	0	0	4	1	0	0	0	0	0	0	0	0	0	0
1	4	0	0									2	0	0																	0	1	0	0	0	0	0	7	1	0	0	0	0	0	0	0	0	0	0
1	3	0	0									4	0	0	4	2	1	0	1	0	0	0	0	0	0						1	0	0	0	0	0	0	10	0	0	0	0	0	0	0	0	0	0	0
0	4	0	0									2	0	0	3	2	0														1	0	0	0	0	0	0	0	1	0	0	0	0	0	0	0	0	0	0
1	5	0	0									4	0	0	3	3	0														0	1	0	0	0	0	0	4	0	0	0	0	0	0	0	0	0	0	0
1	5	0	0									2	0	0	3	3	0														0	0	1	0	0	0	0	4	1	0	0	0	0	0	0	0	0	0	0
1	5	0	0									5	0	0	5	1	0														1	0	0	0	0	0	0	5	1	0	0	0	0	0	0	0	0	0	0
1	3	0	0									0	0	0	3	3	0														0	0	0	1	0	0	0	0	0	0	0	0	0	0	0	0	0	0	0
1	3	0	0									4	0	0	4	2	0														1	0	0	0	0	0	0	3	1	0	0	0	0	0	0	0	0	0	0
1	3	0	0									1	0	0	4	3	0														1	0	0	0	0	0	0	9	1	0	0	0	0	0	0	0	0	0	0
1	4	0	0									2	0	0	4	2	0														0	0	1	0	0	0	0	5	0	0	0	0	0	0	0	0	0	0	0
1	4	1	0	1	0	0	0	0	0	0	0	1	0	0	4	2	0														0	0	0	0	0	0	0	3	0	0	0	0	0	0	0	0	0	0	0
	4	1	1	0	0	0	0	0	0	0	0	3	0	0	4	3	0														0	1	0	0	0	0	0	5	1	0	0	0	0	0	0	0	0	0	0
0	4	0	0									1	0	0	3	3	0														0	0	1	0	0	0	0	4	0	0	0	0	0	0	0	0	0	0	0
0	4	0	0									2	0	0	4	1	0														0	0	0	1	0	0	0	7	1	0	0	0	0	0	0	0	0	0	0
1	4	1	1	0	0	0	0	1	0	0	0	1	0	0	4	4	1	0	1	0	0	0	0	0	0						0	0	0	0	0	0	0	9	1	0	0	0	0	0	0	0	0	0	0
1	5	0	0									2	0	0	4	1	0														0	1	0	0	0	0	0	6	0	0	0	0	0	0	0	0	0	0	0
0	3	0	0									1	0	0	5	3	0														0	0	0	0	0	0	1	5	0	0	0	0	0	0	0	0	0	0	0
1	4	0	0									4	0	0	2	2	0														0	1	0	0	0	0	0	6	0	0	0	0	0	0	0	0	0	0	0
1	4	0	0									3	0	0	3	2	0														1	0	0	0	0	0	0	9	1	0	0	0	0	0	0	0	0	0	0
1	4	0	0									1	0	0	4	2	0														0	0	0	0	0	0	0	2	0	0	0	0	0	0	0	0	0	0	0
1	5	1	0	0	0	0	0	0	0	0	0	1	0	0	3	2	0														0	1	0	0	0	0	0	2	0	0	0	0	0	0	0	0	0	0	0
1	4	1	2	0	0	1	0	0	0	0	0	2	0	0	4	3	0														0	0	1	0	0	0	0	11	1	0	0	0	0	0	0	0	0	0	0
0	4	0	0									3	0	0	4																1	0	0	0	0	0	0	5	1	0	0	0	0	0	0	0	0	0	0
1	4	0	0									1	0	0	4	2	0														0	0	1	0	0	0	0	3	0	0	0	0	0	0	0	0	0	0	0
1	5	0	0									1	0	0	3	1	0														0	0	0	0	0	0	0	10	1	0	0	0	0	0	0	0	0	0	0
0	5	0	0									2	0	0	5	3	0														0	1	0	0	0	0	0	8	0	0	0	0	0	0	0	0	0	0	0
1	2	1	1	0	0	0	0	0	0	1	0	2	0	0	3	3	0														1	0	0	0	0	0	0	14	1	0	0	0	0	0	0	0	0	0	0
1	4	1	1	0	0	0	0	0	0	0	0	6	0	0	3	2	0														0	0	0	0	0	0	0	5	1	0	0	0	0	0	0	0	0	0	0
1	5	0	0									1	0	0	3	3	0														1	0	0	0	0	0	0	9	0	0	0	0	0	0	0	0	0	0	0
1	4	0	0									1	0	0	4		0														1	0	0	0	0	0	0	10	0	0	0	0	0	0	0	0	0	0	0
0	4	0	0									3	0	0	2	1	0														0	1	0	0	0	0	0	0	1	0	0	0	0	0	0	0	0	0	0
1	4	0	0									3	0	0	4	2	0														1	0	0	0	0	0	0	7	1	0	0	0	0	0	0	0	0	0	0
1	4	0	0									2	0	0	3	3	0														0	0	0	1	0	0	0	0	1	0	0	0	0	0	0	0	0	0	0
1	3	1	1	0	0	0	0	0	1	0	0	3	0	0	5	3	1	0	1	0	0	0	0	0	0						0	1	0	0	0	0	0	6	0	0	0	0	0	0	0	0	0	0	0
1	3	0	0									1	0	0	3	2	0														1	0	0	0	0	0	0	10	0	0	0	0	0	0	0	0	0	0	0
1	3	0	0									2	0	0	4		0														1	0	0	0	0	0	0	8	1	0	0	0	0	0	0	0	0	0	0
1	5	0	0									1	0	0	3	4	0														1	0	0	0	0	0	0	3	1	0	0	0	0	0	0	0	0	0	0
1	5	0	0									1	0	0	4	3	0														1	0	0	0	0	0	0	5	1	0	0	0	0	0	0	0	0	0	0
1	5	0	0									1	0	0	3	3	0														1	0	0	0	0	0	0	5	1	0	0	0	0	0	0	0	0	0	0
0	4	0	0									2	0	0	4	4	0														0	0	0	0	0	0	0	11	1	0	0	0	0	0	0	0	0	0	0
1	3	1	5	1	0	0	0	0	0	0	0	4	0	0	5	2	1	0	1	0	0	0	0	0	0						1	0	0	0	0	0	0	71	1	0	0	0	0	0	0	0	0	0	0
1	5	0	0									1	0	0	4	2	0														0	0	0	1	0	0	0	2	1	0	0	0	0	0	0	0	0	0	0
1	5	0	0									3	0	0	3	3	0														0	0	1	0	0	0	0	5	1	0	0	0	0	0	0	0	0	0	0
0	5	0	0									1	0	0	3	1	0														0	0	0	0	0	0	0	0	1	0	0	0	0	0	0	0	0	0	0
1	4	0	0									6	0	0	3	3	0														0	0	0	0	0	0	0	1	1	0	0	0	0	0	0	0	0	0	0
1	4	0	0									2	0		4	2		0	1	0	0	0	0	0	0						1	0	0	0	0	0	0	8	1	0	0	0	0	0	0	0	0	0	0
1	4	1	2	0	0	0	1	0	0	0	0	1	0		3	3	0														0	1	0	0	0	0	0	11	1	0	0	0	0	0	0	0	0	0	0
1	4	0	0									2	0		4		0														0	0	0	1	0	0	0	0	0	0	0	0	0	0	0	0	0	0	0
1	4	0	0									3	0		4	3	0														0	0	0	0	0	0	0	1	1	0	0	0	0	0	0	0	0	0	0
1	3	0	0									1	0		5	4	0														0	0	0	0	0	0	1	2		0	0	0	0	0	0	0	0	0	0
0		0	0									1	0		2	2	0														1	0	0	0	0	0	0	11	0	0	0	0	0	0	0	0	0	0	0
1	4	1	1	0	0	0	0	1	0	0	0	2	0		4	3	0														1	0	0	0	0	0	0	5	1	0	0	0	0	0	0	0	0	0	0
1	4	1	1									0	0		5	4	0														0	1	0	0	0	0	0	4	0	0	0	0	0	0	0	0	0	0	0
1	4	0	0									2	0		2	3	0														0	1	0	0	0	0	0	6	0	0	0	0	0	0	0	0	0	0	0
0	5	0	0									1	0		4		0														0	0	0	0	0	0	0		1	0	0	0	0	0	0	0	0	0	0
1	4	1	1	0	0	0	0	0	0	0	0	1	0		3	3	0														0	1	0	0	0	0	0	4	0	0	0	0	0	0	0	0	0	0	0
1	5	0	0									1	0		3	2	1	0	0	0	1	0	0	0	0						0	0	0	0	0	0	0	0	1	0	0	0	0	0	0	0	0	0	0
1	4	1	0	0	0	1	0	0	0	0	0	1	0		2	1	0														0	0	0	0	0	0	0	4	1	0	0	0	0	0	0	0	0	0	0
1	4	1	6	0	0	0	0	1	0	0	0	2	0		3	2	0														1	0	0	0	0	0	0	60	1	0	0	0	0	0	0	0	0	0	0
1	5	0	0									1	0		5	3	0														0	0	0	0	0	0	0	5	0	0	0	0	0	0	0	0	0	0	0
1	3	1	2	0	0	0	0	0	0	0	0	3	0		5	3	0														1	0	0	0	0	0	0	10	1	0	0	0	0	0	0	0	0	0	0
1	5	0	0									1	0	0	4	2	0														0	0	0	0	0	0	0	5	1	0	0	0	0	0	0	0	0	0	1
1	5	0	0									1	0	0	2	1	0														1	0	0	0	0	0	0	4	0	0	0	0	0	0	0	0	0	0	1
1	4	1	1	0	0	1	0	0	0	0	0	3	0	0	4	3															0	0	0	1	0	0	0	1	0	0	0	0	0	0	0	0	0	0	1
1	5	0	0									2	0	0	4	2	0														0	0	0	0	0	0	0	8	1	0	0	0	0	0	0	0	0	0	1
1	4	0	0									2	0	0	3	1	0														0	0	0	0	0	0	0	4	1	0	0	0	0	0	0	0	0	0	1
1	4	1	1	0	0	0	0	0	1	0	0	4	0	0	4	3	0														0	0	0	0	0	0	0	10	1	0	0	0	0	0	0	0	0	0	1
1	5	0	0									2	0	0	3	2	0														0	0	0	0	0	0	0	2	1	0	0	0	0	0	0	0	0	0	1
0	5	0	0									2	0	0	2	2	0														0	0	0	0	0	0	0	6	0	0	0	0	0	0	0	0	0	0	1
1	4	0	0									1	0	0	4	1	0														0	0	0	0	0	0	0	18	1	0	0	0	0	0	0	0	0	0	1
1	4	0	0									3	0	0	3	2	1	0	0	0	0	0	0	0	0						0	0	0	1	0	0	0	2	1	0	0	0	0	0	0	0	0	0	1
0	4	0	0									3	0	0	3	1	0														0	0	0	1	0	0	0	2	0	0	0	0	0	0	0	0	0	0	1
0	5	0	0									2	0	0	3	3	0														1	0	0	0	0	0	0	4	0	0	0	0	0	0	0	0	0	0	1
1	4	0	0									8	0	0	4	2	0														0	0	0	1	0	0	0	5	1	0	0	0	0	0	0	0	0	0	1
1	4	0	0									2	0	0	4	2	0														1	0	0	0	0	0	0	13	1	0	0	0	0	0	0	0	0	0	1
1	4	1	0	0	0	1	0	0	0	0	0	2	0	0	5		0														0	0	1	0	0	0	0	7	0	0	0	0	0	0	0	0	0	0	1
1	5	0	0									2	0	0	5	1	0														0	0	0	0	0	0	0	0	1	0	0	0	0	0	0	0	0	0	1
1	4	0	0									3	0	0	5	2	0														1	0	0	0	0	0	0	1	1	0	0	0	0	0	0	0	0	0	1
1	3	1	1	0	0	0	0	1	0	0	0	2	0	0	4	3	0														0	1	0	0	0	0	0	4	0	0	0	0	0	0	0	0	0	0	1
1	4	0	0									2	0	0	3	1	0														0	0	0	1	0	0	0	0	1	0	0	0	0	0	0	0	0	0	1
1	3	1	2	1	0	0	0	0	0	0	0	4	0	0	2	3	0														1	0	0	0	0	0	0	5	0	0	0	0	0	0	0	0	0	0	1
1	4	0	0									1	0	0	3	2	0														1	0	0	0	0	0	0	10	1	0	0	0	0	0	0	0	0	0	1
1	3	0	0									2	0	0	2	2	0														0	0	0	0	0	0	0	6	1	0	0	0	0	0	0	0	0	0	1
1	4	0	0									1	0	0	2	2	0														0	1	0	0	0	0	0	6	0	0	0	0	0	0	0	0	0	0	1
1	4	0	0									5	0	0	5	3	0														0	0	0	0	0	0	1	1	1	0	0	0	0	0	0	0	0	0	1
1	4	0	0									3	0	0	4	3	0														0	0	0	0	0	0	0	3	1	0	0	0	0	0	0	0	0	0	1
1	4	0	0									1	0	0	3	2	0														0	0	0	0	0	0	0	10	1	0	0	0	0	0	0	0	0	0	1
1	2	0	0									4	0	0	5	1	0														0	0	0	0	0	0	0	4	1	0	0	0	0	0	0	0	0	0	1
0	4	0	0									3	0	0	4	1	0														0	1	0	0	0	0	0	5	0	0	0	0	0	0	0	0	0	0	1
0	5	0	0									2	0	0	4	1	0														0	1	0	0	0	0	0	4	1	0	0	0	0	0	0	0	0	0	1
1	4	1	1	0	0	0	0	0	0	1	0	3	0	0	4	2	0														0	0	0	1	0	0	0	3	0	0	0	0	0	0	0	0	0	0	1
1	4	0	0									2	0	0	3	3	0														1	0	0	0	0	0	0	17	1	0	0	0	0	0	0	0	0	0	1
1	4	0	0									4	0	0	4	3	0														1	0	0	0	0	0	0	10	1	0	0	0	0	0	0	0	0	0	1
1	4	0	0									1	0	0	4	3	0														0	1	0	0	0	0	0	2	1	0	0	0	0	0	0	0	0	0	1
1	4	0	0									3	0	0	4	3	0														0	0	0	1	0	0	0	1	1	0	0	0	0	0	0	0	0	0	1
1	4	0	0									2	0	0	2	1	0														1	0	0	0	0	0	0	10	1	0	0	0	0	0	0	0	0	0	1
1	3	1	2	1	0	0	0	0	0	0	0	4	0	0	4	4	1	0	1	0	0	0	0	0	0						0	1	0	0	0	0	0	12	1	0	0	0	0	0	0	0	0	0	1
1	4	1	3									5	0	0	3	2	0														0	0	1	0	0	0	0	10	0	0	0	0	0	0	0	0	0	0	1
1	4	1	0	1	0	0	0	0	0	0	0	2	0	0	5	1	0														0	0	0	0	0	0	0	5	1	0	0	0	0	0	0	0	0	0	1
1	3	1	4	0	0	0	1	0	0	0	0	5	0	0	3	2	0														0	0	1	0	0	0	0	9	0	0	0	0	0	0	0	0	0	0	1
1	3	0	0									7	0	0	3	3	0														0	0	0	0	0	0	1	0	1	0	0	0	0	0	0	0	0	0	1
1	4	1	5	0	0	1	0	0	0	0	0	4	0	0			0														0	0	1	0	0	0	0	25	0	0	0	0	0	0	0	0	0	0	1
1	4	0	0									3	0	0	4	3	0														0	0	1	0	0	0	0	15	0	0	0	0	0	0	0	0	0	0	1
1	4	0	0									3	0	0	4	3	0														0	0	0	0	0	0	0	13	0	0	0	0	0	0	0	0	0	0	1
1	5	0	0									4	0	0	4	3	0														0	0	0	1	0	0	0	5	1	0	0	0	0	0	0	0	0	0	1
1	4	0	0									1	0	0	4	2	0														0	0	0	0	0	0	0	11	1	0	0	0	0	0	0	0	0	0	1
1	4	0	0									1	0	0	4	2	0														0	0	0	0	0	0	0	3	1	0	0	0	0	0	0	0	0	0	1
1	2	1	1	0	0	0	0	1	0	0	0	3	0	0	4	4	1	0	0	0	0	0	0	0	0						0	0	0	0	0	0	0	3	1	0	0	0	0	0	0	0	0	0	1
1	5	0	0									3	0	0	4	1	0														0	1	0	0	0	0	0	5	1	0	0	0	0	0	0	0	0	0	1
1	3	0	0									11	0	0	4	4	0														0	0	1	0	0	0	0	9	0	0	0	0	0	0	0	0	0	0	1
1	4	0	0									4	0	0	3	2	0														1	0	0	0	0	0	0	7	0	0	0	0	0	0	0	0	0	0	1
1	4	0	0									1	0	0	3	3	0														0	0	0	0	0	0	0	22	1	0	0	0	0	0	0	0	0	0	1
0	4	0	0									1	0	0	3	2	0														0	0	0	0	0	0	1	2	0	0	0	0	0	0	0	0	0	0	1
1	5	0	0									1	0	0	3	1	0														0	0	0	0	0	0	0	10	1	0	0	0	0	0	0	0	0	0	1
1	4	0	0									2	0	0	4																0	0	0	0	0	0	0	0	1	0	0	0	0	0	0	0	0	0	1
1	4	0	0									2	0	0	2	4	0														0	0	0	0	0	0	0	11	0	0	0	0	0	0	0	0	0	0	1
1	2	1	2	1	0	0	0	0	0	0	0	3	0	0	3	3	0														1	0	0	0	0	0	0	10	1	0	0	0	0	0	0	0	0	0	1
1	3	1	2	1	0	0	0	0	0	0	0	4	0	0																	0	0	0	0	0	0	0	3	0	0	0	0	0	0	0	0	0	0	1
1	3	1	2	1	0	0	0	0	0	0	0	1	0	0	4	2	0														0	0	0	0	0	0	0	6	0	0	0	0	0	0	0	0	0	0	1
1	5	1	2	0	0	0	0	1	0	0	0	6	0	0	5	3	1	0	0	0	0	0	0	0	0						0	0	1	0	0	0	0	8	0	0	0	0	0	0	0	0	0	0	1
1	4	0	0									2	0	0	4	3	0														0	0	0	0	0	0	0	4	1	0	0	0	0	0	0	0	0	0	1
1	4	0	0									2	0	0	5	2	0														1	0	0	0	0	0	0	8	0	0	0	0	0	0	0	0	0	0	1
1	5	0	0									2	0	0	5	2	0														1	0	0	0	0	0	0	7	1	0	0	0	0	0	0	0	0	0	1
0	5	1	0	0	0	0	0	0	1	0	0	0	0	0	4		0														0	1	0	0	0	0	0	18	0	0	0	0	0	0	0	0	0	0	1
0	4	0	0									4	0	0			0														0	0	0	1	0	0	0	0	0	0	0	0	0	0	0	0	0	0	1
1	4	0	0									3	0	0	3	2	0														0	0	0	0	0	0	0	7	1	0	0	0	0	0	0	0	0	0	1
1	3	0	0									1	0	0	1	1	0														1	0	0	0	0	0	0	23	1	0	0	0	0	0	0	0	0	0	1
1	3	1	2	1	0	0	0	0	0	0	0	4	0	0	3	3	0														0	0	0	0	0	0	1	0	0	0	0	0	0	0	0	0	0	0	1
1	5	0	0									2	0	0	2		0														0	1	0	0	0	0	0	5	0	0	0	0	0	0	0	0	0	0	1
1	2	0	0									4	0	0	4	2	0														1	0	0	0	0	0	0	8	1	0	0	0	0	0	0	0	0	0	1
1	4	0	0									6	0	0	3	2	0														0	0	0	0	0	0	0	5	1	0	0	0	0	0	0	0	0	0	1
1	4	1	0	0	0	0	0	0	0	0	0	3	0	0	3	3	0														1	0	0	0	0	0	0	7	1	0	0	0	0	0	0	0	0	0	1
1	4	1	2	0	0	0	1	0	0	0	0	2	0	0	4	4	0														0	0	0	0	0	0	0	3	0	0	0	0	0	0	0	0	0	0	1
1	5	0	0									2	0	0	4																0	0	1	0	0	0	0	3	1	0	0	0	0	0	0	0	0	0	1
1	4	0	0									2	0	0	3	2	0														0	0	0	0	0	0	0	3	1	0	0	0	0	0	0	0	0	0	1
1	2	0	0									4	0	0	5	1	1	0	1	0	0	0	0	0	0						0	0	1	0	0	0	0	8	0	0	0	0	0	0	0	0	0	0	1
1	4	0	0									4	0	0	4	3	1	0	1	0	0	0	0	0	0						0	1	0	0	0	0	0	5	0	0	0	0	0	0	0	0	0	0	1
0	4	0	0									2	0	0	3	2	0														0	1	0	0	0	0	0	4	0	0	0	0	0	0	0	0	0	0	1
1	5	0	0									2	0	0	4	4	1	0	1	0	0	0	0	0	0						0	0	0	0	0	0	0	2	1	0	0	0	0	0	0	0	0	0	1
1	4	0	0									3	0	0	4	3	0														0	0	0	0	0	0	1	1	0	0	0	0	0	0	0	0	0	0	1
1	4	0	0									2	0	0	4	2	0														0	0	0	0	0	0	0	1	1	0	0	0	0	0	0	0	0	0	1
0	5	0	0									2	0	0	4	2	0														0	0	0	0	0	0	0	2	1	0	0	0	0	0	0	0	0	0	1
1	4	0	0									2	0	0																	0	0	0	0	0	0	1	5	0	0	0	0	0	0	0	0	0	0	1
1	4	0	0									3	0	0	3	2	0														0	0	0	0	0	0	0	1	1	0	0	0	0	0	0	0	0	0	1
1	4	0	0									1	0	0	4	1	0														1	0	0	0	0	0	0	50	1	0	0	0	0	0	0	0	0	0	1
1	4	0	0									4	0	0	4	3	0														0	0	0	0	0	0	1	1	0	0	0	0	0	0	0	0	0	0	1
1	5	0	0									4	0	0	4	3	0														0	0	1	0	0	0	0	3	1	0	0	0	0	0	0	0	0	0	1
1	4	1	0	0	0	0	0	0	0	0	0	3	0	0	4	3	1	0	1	0	0	0	0	0	0						0	1	0	0	0	0	0	10	1	0	0	0	0	0	0	0	0	0	1
1	5	1	0	0	0	1	0	0	0	0	0	5	0	0	5	3	0														0	0	0	1	0	0	0	2	0	0	0	0	0	0	0	0	0	0	1
1	3	1	1	0	0	0	0	0	0	0	0	7	0	0	4	1	1	0	0	0	0	0	1	0	0						1	0	0	0	0	0	0	50		0	0	0	0	0	0	0	0	0	1
0	4	0	0									3	0	0	4	2	0														0	0	0	1	0	0	0	1	1	0	0	0	0	0	0	0	0	0	1
1	3	1	1	0	1	0	0	0	0	0	0	4	0	0	5	4	0														0	1	0	0	0	0	0	3	0	0	0	0	0	0	0	0	0	0	1
1	4	0	0									2	0	0	3	2	0														0	0	0	0	0	0	0	1	1	0	0	0	0	0	0	0	0	0	1
1	4	0	0									2	0	0	3	2	0														0	0	0	1	0	0	0	2	0	0	0	0	0	0	0	0	0	0	1
1	4	0	0									3	0	0	5	2	0														1	0	0	0	0	0	0	13	1	0	0	0	0	0	0	0	0	0	1
1	3	0	0									3	0	0	4	3	0														0	1	0	0	0	0	0	3	0	0	0	0	0	0	0	0	0	0	1
1	4	0	0									1	0	0			0														1	0	0	0	0	0	0	16	1	0	0	0	0	0	0	0	0	0	1
0	4	0	0									1	0	0	4	2	0														0	1	0	0	0	0	0	3	0	0	0	0	0	0	0	0	0	0	1
1	4	0	0									1	0	0			0														0	0	0	0	0	0	1	24	1	0	0	0	0	0	0	0	0	0	1
1	4	0	0									4	0	0	3	1	0														0	0	0	0	0	0	0	11	1	0	0	0	0	0	0	0	0	0	1
	4	0	0									2	0	0	3	3	0														0	0	0	1	0	0	0	1	1	0	0	0	0	0	0	0	0	0	1
1	3	0	0									2	0	0	3		0														0	0	0	0	0	0	1	5	1	0	0	0	0	0	0	0	0	0	1
1	3	0	0									2	0	0	4	2	0														1	0	0	0	0	0	0	10		0	0	0	0	0	0	0	0	0	1
1	5	0	0									2	0	0	5	5	1	0	0	0	0	0	0	0	0						1	0	0	0	0	0	0	23	1	0	0	0	0	0	0	0	0	0	1
1	4	0	0									5	0	0																	0	1	0	0	0	0	0	30		0	0	0	0	0	0	0	0	0	1
1	5	0	0									4	0	0	3	3	0														1	0	0	0	0	0	0	25	1	0	0	0	0	0	0	0	0	0	1
1	2	1	1	0	0	0	0	0	1	0	0	7	0	0	5	2	0														1	0	0	0	0	0	0	42	1	0	0	0	0	0	0	0	0	0	1
1	4	0	0									3	0	0																	0	0	0	1	0	0	0	6	1	0	0	0	0	0	0	0	0	0	1
1	4	0	0									2	0	0	4	3	0														1	0	0	0	0	0	0	5	0	0	0	0	0	0	0	0	0	0	1
0	4	0	0									1	0	0	4	2	0														0	0	0	0	0	0	0	0	1	0	0	0	0	0	0	0	0	0	1
1	4	1	3	0	0	1	0	0	0	0	0	3	0	0	5	3	0														0	0	0	1	0	0	0	3	0	0	0	0	0	0	0	0	0	0	1
1	3	0	0									5	0	0	4	2	0														1	0	0	0	0	0	0	6	1	0	0	0	0	0	0	0	0	0	1
1	4	0	0									3	0	0	5	2	0														0	0	0	0	0	0	0	4	1	0	0	0	0	0	0	0	0	0	1
1	5	0	0									3	0	0	3	3	0														1	0	0	0	0	0	0	5	1	0	0	0	0	0	0	0	0	0	1
1	5	0	0									1	0	0	5	2	0														0	0	0	0	0	0	0	0	1	0	0	0	0	0	0	0	0	0	1
1	5	0	0									2	0	0	3	1	0														0	1	0	0	0	0	0	1	1	0	0	0	0	0	0	0	0	0	1
1	5	0	0									3	0	0	3	2	0														1	0	0	0	0	0	0	19	1	0	0	0	0	0	0	0	0	0	1
1	4	0	0									3	0	0	4	2	0														0	0	0	1	0	0	0	5	1	0	0	0	0	0	0	0	0	0	1
1	5	0	0									3	0	0	3	3	0														1	0	0	0	0	0	0	14	1	0	0	0	0	0	0	0	0	0	1
1	4	1	4	0	0	0	0	0	1	0	0	4	0	0	1	2	0														0	0	1	0	0	0	0	15	0	0	0	0	0	0	0	0	0	0	1
1	5	1	1	0	0	0	0	1	0	0	0	4	0	0	4	3	0														0	0	0	0	0	0	0	7	1	0	0	0	0	0	0	0	0	0	1
1	5	0	0									1	0	0	4	2	0														0	0	0	0	0	0	0	4	1	0	0	0	0	0	0	0	0	0	1
1	3	0	0									3	0	0	4	3	0														1	0	0	0	0	0	0	10	1	0	0	0	0	0	0	0	0	0	1
1	4	0	0									3	0	0	4	1	0														1	0	0	0	0	0	0	14	1	0	0	0	0	0	0	0	0	0	1
1	5	0	0									1	0	0	4	3	0														1	0	0	0	0	0	0	6	1	0	0	0	0	0	0	0	0	0	1
1	5	0	0									2	0	0	4	1	0														0	0	0	0	0	0	0	5	0	0	0	0	0	0	0	0	0	0	1
1	5	0	0									2	0	0	4	2	0														1	0	0	0	0	0	0	7	1	0	0	0	0	0	0	0	0	0	1
1	3	0	0									3	0	0	4	1	0														1	0	0	0	0	0	0	10	1	0	0	0	0	0	0	0	0	0	1
1	5	1	5	0	0	1	0	0	0	0	0	1	0	0	3	3	0														0	0	0	0	0	0	1	2	0	0	0	0	0	0	0	0	0	0	1
1	4	1	1	0	0	0	0	1	0	0	0	4	0	0	4	1	0														0	0	0	0	0	0	0	12	1	0	0	0	0	0	0	0	0	0	1
1	4	0	0									0	0																		0	0	0	1	0	0	0	0	1	0	0	0	0	0	0	0	0	0	1
1	2	0	0									1	0		2	3	0														0	1	0	0	0	0	0	3	1	0	0	0	0	0	0	0	0	0	1
1	4	0	0									4	0		2	2	0														1	0	0	0	0	0	0	5	0	0	0	0	0	0	0	0	0	0	1
1	4	0	0									1	0		5	2	0														1	0	0	0	0	0	0	5	1	0	0	0	0	0	0	0	0	0	1
1	5	0	0									2	0		4		0														0	0	0	1	0	0	0	3	0	0	0	0	0	0	0	0	0	0	1
0	4	0	0									3	0		4	2	0														1	0	0	0	0	0	0	0	1	0	0	0	0	0	0	0	0	0	1
1	5	0	0									2	0		3	1	0														1	0	0	0	0	0	0	4	1	0	0	0	0	0	0	0	0	0	1
1	4	1	2	0	0	0	0	0	0	0	0	4	0		5	4	0														0	1	0	0	0	0	0	2	0	0	0	0	0	0	0	0	0	0	1
1	2	1	1	0	1	0	0	0	0	0	0	1	0		4	3	0														0	0	0	0	0	0	0	9	1	0	0	0	0	0	0	0	0	0	1
1	4	0	0									3	0																		0	0	0	0	0	0	0	4	0	0	0	0	0	0	0	0	0	0	1
1	4	0	0									5	0		4	2	1	0	1	0	0	0	0	0	0						1	0	0	0	0	0	0	35	1	0	0	0	0	0	0	0	0	0	1
1	5	0	0									3	0		4	2	0														1	0	0	0	0	0	0	20	0	0	0	0	0	0	0	0	0	0	1
0	5	1	0	0	0	0	0	0	0	1	0	0	0		4	3	0														0	1	0	0	0	0	0	2	1	0	0	0	0	0	0	0	0	0	1
1	4	1	10	1	0	0	0	0	0	0	0	9	0		3	3	0														0	0	0	0	0	0	0	5	1	0	0	0	0	0	0	0	0	0	1
1	4	0	0									2	0		3		0														0	1	0	0	0	0	0	2	0	0	0	0	0	0	0	0	0	0	1
1	4	0	0									3	0		5																0	0	0	1	0	0	0	7	0	0	0	0	0	0	0	0	0	0	1
1	4	0	0									1	0		3	2	0														1	0	0	0	0	0	0	4	1	0	0	0	0	0	0	0	0	0	1
1	4	0	0									2	0		3	1	0														1	0	0	0	0	0	0	26	0	0	0	0	0	0	0	0	0	0	1
1	4	0	0									1	0		4	2	0														0	0	0	0	0	0	0	18	1	0	0	0	0	0	0	0	0	0	1
1	5	1	0	0	0	0	1	0	0	0	0	0	0		3	3	0														0	0	0	0	0	0	0	50	1	0	0	0	0	0	0	0	0	0	1
1	5	0	0									2	0																		0	0	1	0	0	0	0	7	1	0	0	0	0	0	0	0	0	0	1
1	5	0	0									1	0		4	1	0														0	0	0	1	0	0	0	2	1	0	0	0	0	0	0	0	0	0	1
1	4	1	1	0	0	0	0	0	0	0	0	2	0		5		0														1	0	0	0	0	0	0	20	1	0	0	0	0	0	0	0	0	0	1
1	5	1	0									0	0		5																1	0	0	0	0	0	0	5	0	0	0	0	0	0	0	0	0	0	1
1	5	0	0									2	0		5	3	0														0	0	0	1	0	0	0	2	1	0	0	0	0	0	0	0	0	0	1
1	3	0	0									2	0	0	4	2	0														0	0	0	0	1	0	0	19	0	0	0	0	0	0	0	0	0	0	1
1	4	1	0									0	0	0	3	3	0														0	1	0	0	0	0	0	6	1	0	0	0	0	0	0	0	0	1	0
0	1	0	0									1	0	0	3	3	0														0	1	0	0	0	0	0	6	1	0	0	0	0	0	0	0	0	1	0
1	5	0	0									1	0	0	5	3	0														1	0	0	0	0	0	0	1	1	0	0	0	0	0	0	0	0	1	0
1	5	0	0									5	0	0	3	1	0														1	0	0	0	0	0	0	17	1	0	0	0	0	0	0	0	0	1	0
1	4	0	0									4	0	0	5	3	0														0	0	1	0	0	0	0	3	0	0	0	0	0	0	0	0	0	1	0
0	4	0	0									2	0	0	3	3	0														1	0	0	0	0	0	0	1	1	0	0	0	0	0	0	0	0	1	0
0	4	0	0									1	0	0	4	3	0														1	0	0	0	0	0	0	3	1	0	0	0	0	0	0	0	0	1	0
1	5	0	0									1	0	0	5	2	0														1	0	0	0	0	0	0	5	1	0	0	0	0	0	0	0	0	1	0
1	4	0	0									1	0	0	4																0	0	1	0	0	0	0	2	0	0	0	0	0	0	0	0	0	1	0
1	3	1	2	0	0	0	0	1	0	0	0	3	0	0	3	3	0														0	1	0	0	0	0	0	4	0	0	0	0	0	0	0	0	0	1	0
0	4	0	0									1	0	0	4	3	0														0	1	0	0	0	0	0	1	0	0	0	0	0	0	0	0	0	1	0
1	4	0	0									2	0	0	3	1	0														0	0	1	0	0	0	0	2	0	0	0	0	0	0	0	0	0	1	0
	5	0	0									1	0	0	5	2	0														0	0	0	0	0	0	0	0	1	0	0	0	0	0	0	0	0	1	0
1	3	0	0									2	0	0	3		0														1	0	0	0	0	0	0	3	1	0	0	0	0	0	0	0	0	1	0
0	4	0	0									1	0	0	4	3	0														1	0	0	0	0	0	0	4	1	0	0	0	0	0	0	0	0	1	0
1	3	0	0									1	0	0	5	5	0														0	1	0	0	0	0	0	3	1	0	0	0	0	0	0	0	0	1	0
1	4	0	0									1	0	0	4	3	0														0	0	1	0	0	0	0		1	0	0	0	0	0	0	0	0	1	0
1	4	0	0									2	0	0	3	2	0														1	0	0	0	0	0	0	8	0	0	0	0	0	0	0	0	0	1	0
0	5	0	0									1	0	0	5	1	0														0	0	0	0	0	0	0	15	1	0	0	0	0	0	0	0	0	1	0
1	5	0	0									3	0	0	5	3	0														1	0	0	0	0	0	0	2	0	0	0	0	0	0	0	0	0	1	0
1	3	1	1	0	0	0	0	1	0	0	0	1	0	0	5	3															1	0	0	0	0	0	0	9	1	0	0	0	0	0	0	0	0	1	0
0	5	0	0									1	0	0	3	3	0														1	0	0	0	0	0	0	6	0	0	0	0	0	0	0	0	0	1	0
1	5	0	0									2	0	0	2	2	0														0	1	0	0	0	0	0	5	1	0	0	0	0	0	0	0	0	1	0
1	5	0	0									1	0	0	5	5	0														0	1	0	0	0	0	0	4	1	0	0	0	0	0	0	0	0	1	0
1	3	0	0									1	0	0	5	3	0														0	0	0	0	0	0	0	6	1	0	0	0	0	0	0	0	0	1	0
1	4	0	0									1	0	0	4		0														1	0	0	0	0	0	0	5	0	0	0	0	0	0	0	0	0	1	0
0	4	0	0									1	0	0	5	3	0														1	0	0	0	0	0	0	3	1	0	0	0	0	0	0	0	0	1	0
0	5	0	0									2	0	0	4	4	0														0	0	1	0	0	0	0	4	1	0	0	0	0	0	0	0	0	1	0
1	2	0	0									1	0	0	3	3	0														0	1	0	0	0	0	0	5	1	0	0	0	0	0	0	0	0	1	0
1	5	0	0									2	0	0	3	3	0														0	1	0	0	0	0	0	5	1	0	0	0	0	0	0	0	0	1	0
1	4	0	0									2	0	0	4	2	0														0	1	0	0	0	0	0	5	0	0	0	0	0	0	0	0	0	1	0
1	5	1	1	0	0	0	0	1	0	0	0	9	0	0	4	3	0														0	0	0	1	0	0	0	0	0	0	0	0	0	0	0	0	0	1	0
1	4	0	0									2	0	0	3	3	0														0	1	0	0	0	0	0	2	1	0	0	0	0	0	0	0	0	1	0
1	4	0	0									1	0	0	5	3	0														0	1	0	0	0	0	0	0	1	0	0	0	0	0	0	0	0	1	0
0	4	0	0									2	0	0	3	3	0														1	0	0	0	0	0	0	3	1	0	0	0	0	0	0	0	0	1	0
1	4	1	1	0	0	0	0	0	0	1	0	3	0	0	4		0														0	1	0	0	0	0	0	13	1	0	0	0	0	0	0	0	0	1	0
1	4	1	1	0	1	0	0	0	0	0	0	2	0	0	3	2	0														0	1	0	0	0	0	0	5	0	0	0	0	0	0	0	0	0	1	0
1	4	0	0									1	0	0	5	5	0														0	1	0	0	0	0	0	3	1	0	0	0	0	0	0	0	0	1	0
1	5	0	0									1	0	0	3	1	0														1	0	0	0	0	0	0	21	1	0	0	0	0	0	0	0	0	1	0
0	5	0	0									1	0	0	5	2	0														0	0	0	0	0	0	0	10	1	0	0	0	0	0	0	0	0	1	0
1	3	0	0									2	0	0	2	2	0														1	0	0	0	0	0	0	5	0	0	0	0	0	0	0	0	0	1	0
1	4	0	0									1	0	0	4	2	0														1	0	0	0	0	0	0	23	1	0	0	0	0	0	0	0	0	1	0
1	4	0	0									2	0	0	4	3	0														1	0	0	0	0	0	0	5	1	0	0	0	0	0	0	0	0	1	0
1	4	0	0									3	0	0	4	4	0														0	0	0	0	0	0	0	4	1	0	0	0	0	0	0	0	0	1	0
1	5	0	0									4	0	0	4	3	0														0	1	0	0	0	0	0	5	1	0	0	0	0	0	0	0	0	1	0
1	4	0	0									1	0	0	4	3	0														0	1	0	0	0	0	0	3	1	0	0	0	0	0	0	0	0	1	0
1	5	0	0									1	0	0	3	2	0														0	1	0	0	0	0	0	7	1	0	0	0	0	0	0	0	0	1	0
0	4	0	0									1	0	0	3	1	0														1	0	0	0	0	0	0	5	1	0	0	0	0	0	0	0	0	1	0
0	5	0	0									2	0	0	5	1	0														0	1	0	0	0	0	0	5	1	0	0	0	0	0	0	0	0	1	0
1	4	0	0									1	0	0	3	2	0														0	0	0	0	0	0	0	3	1	0	0	0	0	0	0	0	0	1	0
1	5	0	0									1	0	0																	0	0	0	1	0	0	0	1	1	0	0	0	0	0	0	0	0	1	0
1	4	0	0									1	0	0	3	3	0														0	0	1	0	0	0	0	3	1	0	0	0	0	0	0	0	0	1	0
1	5	0	0									2	0	0	4	4	0														0	1	0	0	0	0	0	3	0	0	0	0	0	0	0	0	0	1	0
0	3	0	0									1	0	0	2	3	0														0	1	0	0	0	0	0	2	1	0	0	0	0	0	0	0	0	1	0
0	4	0	0									1	0	0	3	3	0														1	0	0	0	0	0	0	3	0	0	0	0	0	0	0	0	0	1	0
1	5	0	0									2	0	0			0														0	0	1	0	0	0	0	4	1	0	0	0	0	0	0	0	0	1	0
1	5	0	0									3	0	0	4	3	0														1	0	0	0	0	0	0	6	0	0	0	0	0	0	0	0	0	1	0
1	5	0	0									2	0	0	2	1	0														1	0	0	0	0	0	0	1	1	0	0	0	0	0	0	0	0	1	0
1	5	1	10	0	0	0	0	1	0	0	0	2	0	0	5	5	1	0	0	0	0	0	0	0	0						0	0	1	0	0	0	0	1	0	0	0	0	0	0	0	0	0	1	0
1	4	0	0									1	0	0	4	2	0														1	0	0	0	0	0	0	5	0	0	0	0	0	0	0	0	0	1	0
1	5	0	0									2	0	0	3	1	0														1	0	0	0	0	0	0	6	1	0	0	0	0	0	0	0	0	1	0
0	5	0	0									1	0	0	4	2	0														1	0	0	0	0	0	0	3	1	0	0	0	0	0	0	0	0	1	0
1	5	0	0									1	0	0	4	1	0														0	0	0	0	0	0	0	10	1	0	0	0	0	0	0	0	0	1	0
1	5	0	0									1	0	0	4	3	0														0	1	0	0	0	0	0	2	1	0	0	0	0	0	0	0	0	1	0
1	5	0	0									2	0	0	3	3	0														0	1	0	0	0	0	0	6	1	0	0	0	0	0	0	0	0	1	0
0	4	0	0									2	0	0	4	3	0														0	1	0	0	0	0	0	3	0	0	0	0	0	0	0	0	0	1	0
1	5	0	0									1	0	0	5	4	0														1	0	0	0	0	0	0	0	1	0	0	0	0	0	0	0	0	1	0
0	4	0	0									3	0	0	2		0														1	0	0	0	0	0	0	4	1	0	0	0	0	0	0	0	0	1	0
1	4	0	0									2	0	0	4	2	0														0	0	0	0	0	0	0	0	1	0	0	0	0	0	0	0	0	1	0
1	4	1	1	0	0	0	0	0	0	0	0	2	0	0	4	4	1	0	0	0	0	0	0	0	0						1	0	0	0	0	0	0	4	1	0	0	0	0	0	0	0	0	1	0
1	4	1	1	1	0	0	0	0	0	0	0	3	0	0	3	2	0														0	1	0	0	0	0	0	3	1	0	0	0	0	0	0	0	0	1	0
1	4	0	0									1	0	0	3	2	0														0	0	0	1	0	0	0	2	1	0	0	0	0	0	0	0	0	1	0
1	5	0	0									2	0	0	4	4	0														1	0	0	0	0	0	0	6	1	0	0	0	0	0	0	0	0	1	0
1	5	0	0									1	0	0	4	2	0														1	0	0	0	0	0	0	4	1	0	0	0	0	0	0	0	0	1	0
1	2	1	2	0	0	0	1	0	0	0	0	3	0	0	5	5	1	0	1	0	0	0	0	0	0						0	0	1	0	0	0	0	2	1	0	0	0	0	0	0	0	0	1	0
0	5	0	0									1	0	0	5	5	0														0	1	0	0	0	0	0	5	1	0	0	0	0	0	0	0	0	1	0
1	4	0	0									2	0	0	3	2	0														1	0	0	0	0	0	0	3	1	0	0	0	0	0	0	0	0	1	0
1	5	0	0									1	0		3	3	0														0	1	0	0	0	0	0	2	1	0	0	0	0	0	0	0	0	1	0
0	5	0	0									1	0																		1	0	0	0	0	0	0	6	1	0	0	0	0	0	0	0	0	1	0
1	4	0	0									1	0		3	2	0														0	1	0	0	0	0	0	9	0	0	0	0	0	0	0	0	0	1	0
1	5	0	0									2	0		4	3	0														1	0	0	0	0	0	0	20	1	0	0	0	0	0	0	0	0	1	0
1	5	0	0									2	0		3	3	0														0	1	0	0	0	0	0	4	1	0	0	0	0	0	0	0	0	1	0
0	4	0	0									2	0		4	3	0														0	0	0	1	0	0	0	1	0	0	0	0	0	0	0	0	0	1	0
1	4	0	0									1	0																		0	1	0	0	0	0	0	3	0	0	0	0	0	0	0	0	0	1	0
1	5	0	0									3	0		4	3	0														1	0	0	0	0	0	0	1	1	0	0	0	0	0	0	0	0	1	0
1	4	1	1	0	0	0	0	0	0	0	0	1	0		4	3	0														1	0	0	0	0	0	0	8	1	0	0	0	0	0	0	0	0	1	0
1	3	0	0									1	0		4	2	0														0	1	0	0	0	0	0	6	1	0	0	0	0	0	0	0	0	1	0
1	3	0	0									2	0		3	3	0														0	1	0	0	0	0	0	3	0	0	0	0	0	0	0	0	0	1	0
1	5	0	0									2	0		4	3	0														0	1	0	0	0	0	0	2	0	0	0	0	0	0	0	0	0	1	0
1	5	0	0									1	0																		0	1	0	0	0	0	0	3	1	0	0	0	0	0	0	0	0	1	0
1	5	1	1	0	0	0	1	0	0	0	0	3	0		4	3	0														1	0	0	0	0	0	0	6	0	0	0	0	0	0	0	0	0	1	0
1	5	0	0									1	0		4	2	0														1	0	0	0	0	0	0	3	1	0	0	0	0	0	0	0	0	1	0
1	4	1	0	0	0	0	1	0	0	0	0	1	0		5																0	1	0	0	0	0	0	1	1	0	0	0	0	0	0	0	0	1	0
1	4	0	0									2	0																		0	1	0	0	0	0	0	3	1	0	0	0	0	0	0	0	0	1	0
1	3	0	0									2	0		5	3	0														1	0	0	0	0	0	0	2	1	0	0	0	0	0	0	0	0	1	0
1	4	0	0									2	0		5	5	0														0	1	0	0	0	0	0	10	1	0	0	0	0	0	0	0	0	1	0
1	4	0	0									1	0		5	2	0														1	0	0	0	0	0	0	6	1	0	0	0	0	0	0	0	0	1	0
1	4	0	0									2	0		3	3	0														1	0	0	0	0	0	0	4	0	0	0	0	0	0	0	0	0	1	0
1	3	0	0									3	0		4	3	0														0	1	0	0	0	0	0	5	1	0	0	0	0	0	0	0	0	1	0
1	4	0	0									1	0		5	2	0														1	0	0	0	0	0	0	2	1	0	0	0	0	0	0	0	0	1	0
1	3	0	0									2	0		3	2	0														0	0	1	0	0	0	0	1	1	0	0	0	0	0	0	0	0	1	0
0	5	0	0									1	0		4	3	0														1	0	0	0	0	0	0	14	1	0	0	0	0	0	0	0	0	1	0
0	3	0	0									2	0		3																1	0	0	0	0	0	0	7	1	0	0	0	0	0	0	0	0	1	0
0	4	0	0									1	0		3	1	0														1	0	0	0	0	0	0	15	1	0	0	0	0	0	0	0	0	1	0
0	4	0	0									1	0		4	3	0														0	0	0	1	0	0	0	2	1	0	0	0	0	0	0	0	0	1	0
1	4	0	0									1	0	0	4	3	0														0	0	0	0	1	0	0	11	1	0	0	0	0	0	0	0	0	1	0
0	5	0	0									1	0	0	4	4	0														0	0	0	0	1	0	0	8	1	0	0	0	0	0	0	0	0	1	0
1	4	0	0									1	0	0	3	3	0														0	0	0	0	1	0	0	11	1	0	0	0	0	0	0	0	0	1	0
0	5	0	0									1	0	0																	0	1	0	0	0	0	0	2	0	0	0	0	0	0	0	0	1	0	0
1	3	0	0									4	0	0	4	2	0														1	0	0	0	0	0	0	14	1	0	0	0	0	0	0	0	1	0	0
1	5	0	0									1	0	0	3	3	0														0	1	0	0	0	0	0	10	1	0	0	0	0	0	0	0	1	0	0
1	5	0	0									2	0	0	3	3	0														1	0	0	0	0	0	0	5	0	0	0	0	0	0	0	0	1	0	0
1	5	1	2	0	0	0	0	0	0	1	0	3	0	0	4	1	0														1	0	0	0	0	0	0	8	1	0	0	0	0	0	0	0	1	0	0
1	3	1	3	0	0	0	0	0	0	0	0	2	0	0	4	4	1	0	0	0	0	0	0	0	0						0	0	1	0	0	0	0	5	1	0	0	0	0	0	0	0	1	0	0
1	4	1	1	0	1	0	0	0	0	0	0	5	0	0	4	3	0														0	0	1	0	0	0	0	7	1	0	0	0	0	0	0	0	1	0	0
1	5	0	0									2	0	0	3	3	0														1	0	0	0	0	0	0	3	1	0	0	0	0	0	0	0	1	0	0
1	3	1	0	0	0	1	0	0	0	0	0	2	0	0	4	3	0														1	0	0	0	0	0	0	9	1	0	0	0	0	0	0	0	1	0	0
1	5	0	0									4	0	0	3	3															1	0	0	0	0	0	0	9	1	0	0	0	0	0	0	0	1	0	0
1	4	0	0									3	0	0	3	3	0														0	1	0	0	0	0	0	4	0	0	0	0	0	0	0	0	1	0	0
1	3	1	2	0	0	0	0	0	1	0	0	3	0	0	4	3	0														0	1	0	0	0	0	0	5	0	0	0	0	0	0	0	0	1	0	0
1	5	1	2	0	0	0	0	0	1	0	0	0	0	0																	1	0	0	0	0	0	0	7	0	0	0	0	0	0	0	0	1	0	0
1	5	0	0									2	0	0	4	3	0														1	0	0	0	0	0	0	5	0	0	0	0	0	0	0	0	1	0	0
1	5	1	2	0	0	0	0	0	1	0	0	3	0	0																	1	0	0	0	0	0	0	3	0	0	0	0	0	0	0	0	1	0	0
1	4	1	0	0	0	0	0	0	0	0	0	4	0	0	3	3	0														1	0	0	0	0	0	0	6	1	0	0	0	0	0	0	0	1	0	0
1	5	0	0									2	0	0			0														0	0	1	0	0	0	0	2	0	0	0	0	0	0	0	0	1	0	0
1	5	0	0									3	0	0	5	2	0														1	0	0	0	0	0	0	30	1	0	0	0	0	0	0	0	1	0	0
1	3	1	2	0	0	1	0	0	0	0	0	1	0	0	3	3	0														0	0	1	0	0	0	0	4	1	0	0	0	0	0	0	0	1	0	0
1	5	0	0									3	0	0	4	3	0														1	0	0	0	0	0	0	11	1	0	0	0	0	0	0	0	1	0	0
1	4	0	0									4	0	0	4	1	0														1	0	0	0	0	0	0	15	1	0	0	0	0	0	0	0	1	0	0
1	3	1	1	0	0	0	0	1	0	0	0	3	0	0	4	3	0														1	0	0	0	0	0	0	5	1	0	0	0	0	0	0	0	1	0	0
1	4	0	0									3	0	0	4	1	1	0	1	0	0	0	0	0	0						1	0	0	0	0	0	0	5	0	0	0	0	0	0	0	0	1	0	0
1	4	1	2	0	0	0	0	0	0	1	0	2	0	0	4	4	0														1	0	0	0	0	0	0	8	1	0	0	0	0	0	0	0	1	0	0
1	4	0	0									5	0	0	3	3	0														0	1	0	0	0	0	0	3	0	0	0	0	0	0	0	0	1	0	0
1	5	0	0									2	0	0	5	2	0														1	0	0	0	0	0	0	5	1	0	0	0	0	0	0	0	1	0	0
1	4	0	0									1	0	0	3	1	0														0	0	0	0	0	0	0	9	1	0	0	0	0	0	0	0	1	0	0
1	5	0	0									4	0	0	4	3	0														0	0	1	0	0	0	0	5	1	0	0	0	0	0	0	0	1	0	0
1	4	1	6	0	0	0	1	0	0	0	0	3	0	0	5																0	1	0	0	0	0	0	7	1	0	0	0	0	0	0	0	1	0	0
1	3	1	2	0	0	0	0	0	0	0	0	3	0	0	4	3	0														1	0	0	0	0	0	0	4	1	0	0	0	0	0	0	0	1	0	0
1	2	0	0									1	0	0	5	2	0														1	0	0	0	0	0	0	1	1	0	0	0	0	0	0	0	1	0	0
1	1	0	0									3	0	0	5																0	0	1	0	0	0	0	4	0	0	0	0	0	0	0	0	1	0	0
1	3	1	0	1	0	0	0	0	0	0	0	1	0	0	3	3	0														0	1	0	0	0	0	0	4	1	0	0	0	0	0	0	0	1	0	0
1	4	0	0									2	0	0	3	3	0														0	1	0	0	0	0	0	10	0	0	0	0	0	0	0	0	1	0	0
1	2	1	1	0	0	0	0	1	0	0	0	1	0	0	3	3	0														0	1	0	0	0	0	0	3	0	0	0	0	0	0	0	0	1	0	0
0	4	0	0									2	0	0	3	3	0														0	1	0	0	0	0	0	5	1	0	0	0	0	0	0	0	1	0	0
1	4	1	2	1	0	0	0	0	0	0	0	4	0	0	3	2	1	1	0	0	0	0	0	0	0						1	0	0	0	0	0	0	3	1	0	0	0	0	0	0	0	1	0	0
1	2	1	2	0	1	0	0	0	0	0	0	4	0	0			0														1	0	0	0	0	0	0	5	0	0	0	0	0	0	0	0	1	0	0
1	4	0	0									1	0	0	4		0														0	0	0	0	0	0	0	9	1	0	0	0	0	0	0	0	1	0	0
1	3	1	2	0	0	0	0	0	1	0	0	3	0	0	4	2	0														1	0	0	0	0	0	0	25	1	0	0	0	0	0	0	0	1	0	0
1	3	1	2	0	0	1	0	0	0	0	0	1	0	0	3	1	0														1	0	0	0	0	0	0	10	1	0	0	0	0	0	0	0	1	0	0
1	4	0	0									2	0	0	3	3	0														0	1	0	0	0	0	0	2	0	0	0	0	0	0	0	0	1	0	0
1	4	1	0									0	0	0	5	4	0														1	0	0	0	0	0	0	6	0	0	0	0	0	0	0	0	1	0	0
1	4	0	0									3	0	0	4		0														1	0	0	0	0	0	0	2	1	0	0	0	0	0	0	0	1	0	0
1	5	0	0									2	0	0	4	3	0														0	1	0	0	0	0	0	0	1	0	0	0	0	0	0	0	1	0	0
1	5	0	0									2	0	0	3	3	0														0	0	1	0	0	0	0	4	0	0	0	0	0	0	0	0	1	0	0
0	5	0	0									2	0	0	4	2	0														1	0	0	0	0	0	0	0	1	0	0	0	0	0	0	0	1	0	0
1	4	1	0	0	0	0	0	0	0	1	0	2	0	0	5	4	1	0	1	0	0	0	0	0	0						1	0	0	0	0	0	0	4	1	0	0	0	0	0	0	0	1	0	0
1	4	0	0									3	0	0	4	3	0														0	0	0	1	0	0	0	0	0	0	0	0	0	0	0	0	1	0	0
1	4	0	0									2	0	0	4	2	0														0	0	0	0	0	0	0	2	1	0	0	0	0	0	0	0	1	0	0
0	4	0	0									3	0	0	3	1	0														1	0	0	0	0	0	0	16	1	0	0	0	0	0	0	0	1	0	0
0	5	0	0									4	0	0	5	5	0														0	1	0	0	0	0	0	5	1	0	0	0	0	0	0	0	1	0	0
1	4	1	2	0	0	0	0	0	0	0	0	2	0	0	3	3	0														0	0	1	0	0	0	0	5	0	0	0	0	0	0	0	0	1	0	0
1	4	0	0									3	0	0	5																0	0	1	0	0	0	0	3	0	0	0	0	0	0	0	0	1	0	0
1	2	0	0									3	0	0	4	3	0														0	0	1	0	0	0	0	1	1	0	0	0	0	0	0	0	1	0	0
1	5	0	0									3	0	0	3	3	0														0	1	0	0	0	0	0	7	1	0	0	0	0	0	0	0	1	0	0
1	4	1	3	1	0	0	0	0	0	0	0	4	0	0	4	3	0														1	0	0	0	0	0	0	12	1	0	0	0	0	0	0	0	1	0	0
1	3	1	4	0	0	0	0	0	1	0	0	3	0	0	3	3	0														1	0	0	0	0	0	0	10	1	0	0	0	0	0	0	0	1	0	0
1	3	0	0									3	0	0	5	4	0														1	0	0	0	0	0	0	4	1	0	0	0	0	0	0	0	1	0	0
1	4	0	0									2	0	0	3	1	0														1	0	0	0	0	0	0	8	1	0	0	0	0	0	0	0	1	0	0
1	5	0	0									1	0	0	4	4	0														0	0	0	1	0	0	0	0	1	0	0	0	0	0	0	0	1	0	0
1	4	0	0									3	0	0	3	3	0														0	1	0	0	0	0	0	5	0	0	0	0	0	0	0	0	1	0	0
1	4	1	1	1	0	0	0	0	0	0	0	3	0	0	4	2	0														1	0	0	0	0	0	0	8	1	0	0	0	0	0	0	0	1	0	0
0	4	0	0									2	0	0			0														0	0	1	0	0	0	0	5	1	0	0	0	0	0	0	0	1	0	0
1	5	0	0									3	0	0	4	2	0														0	1	0	0	0	0	0	5	1	0	0	0	0	0	0	0	1	0	0
1	5	0	0									3	0	0	4	2	0														1	0	0	0	0	0	0		1	0	0	0	0	0	0	0	1	0	0
1	3	0	0									3	0	0	4	3	0														0	1	0	0	0	0	0	8	1	0	0	0	0	0	0	0	1	0	0
1	4	0	0									2	0	0	4	3	0														0	0	0	0	0	0	1	1	1	0	0	0	0	0	0	0	1	0	0
1	2	1	3	0	0	1	0	0	0	0	0	3	0		5	5	0														0	1	0	0	0	0	0	24	1	0	0	0	0	0	0	0	1	0	0
1	5	1	1	0	1	0	0	0	0	0	0	2	0																		0	1	0	0	0	0	0	6	0	0	0	0	0	0	0	0	1	0	0
1	4	1	4	0	0	1	0	0	0	0	0	2	0		3	3															0	1	0	0	0	0	0	17	1	0	0	0	0	0	0	0	1	0	0
1	5	0	0									1	0		5	1	0														1	0	0	0	0	0	0	7	1	0	0	0	0	0	0	0	1	0	0
1	5	1	4	0	0	0	1	0	0	0	0	2	0		5	4															0	0	1	0	0	0	0	0	0	0	0	0	0	0	0	0	1	0	0
0	5	0	0									3	0																		1	0	0	0	0	0	0	4	1	0	0	0	0	0	0	0	1	0	0
1	5	0	0									3	0		3	3	0														1	0	0	0	0	0	0	7	0	0	0	0	0	0	0	0	1	0	0
1	4	0	0									1	0		4	4	0														1	0	0	0	0	0	0	5	1	0	0	0	0	0	0	0	1	0	0
1	5	0	0									4	0		3																0	1	0	0	0	0	0	8	1	0	0	0	0	0	0	0	1	0	0
1	4	1	8	0	0	0	1	0	0	0	0	2	0		3	2	0														0	1	0	0	0	0	0	8	1	0	0	0	0	0	0	0	1	0	0
1	5	1	0	0	0	1	0	0	0	0	0	2	0		5																1	0	0	0	0	0	0	9	0	0	0	0	0	0	0	0	1	0	0
1	4	1	2	0	0	0	1	0	0	0	0	2	0		3	3	0														0	1	0	0	0	0	0	6	1	0	0	0	0	0	0	0	1	0	0
1	4	0	0									3	0																		1	0	0	0	0	0	0	2	1	0	0	0	0	0	0	0	1	0	0
1	3	1	1	0	0	1	0	0	0	0	0	1	0		3	3	0														0	0	0	1	0	0	0	5	0	0	0	0	0	0	0	0	1	0	0
1	5	1	2	0	0	0	1	0	0	0	0	3	0																		0	0	1	0	0	0	0	4	0	0	0	0	0	0	0	0	1	0	0
1	4	1	1	0	0	0	0	0	0	0	0	1	0		3	3	0														0	1	0	0	0	0	0	15	1	0	0	0	0	0	0	0	1	0	0
0	5	0	0									3	0																		0	1	0	0	0	0	0	5	0	0	0	0	0	0	0	0	1	0	0
1	4		3	0	0	1	0	0	0	0	0	2	0		3	3	1	0	1	0	0	0	0	0	0						0	0	1	0	0	0	0	2		0	0	0	0	0	0	0	1	0	0
1	3	0	0									2	0		4	2	0														1	0	0	0	0	0	0	52	1	0	0	0	0	0	0	0	1	0	0
1	3	1	0	0	0	0	0	0	0	1	0	2	0	0	3	2	0														0	0	0	0	1	0	0	19	0	0	0	0	0	0	0	0	1	0	0
1	4	0	0									3	0	0	4	3	0														1	0	0	0	0	0	0	4	1	0	0	0	0	0	0	1	0	0	0
0	4	0	0									3	0	0	3	2	0														0	0	0	0	0	0	0	10	1	0	0	0	0	0	0	1	0	0	0
1	5	1	10	0	0	0	1	0	0	0	0	1	0	0	5	5	1	0	0	0	1	0	0	0	0						0	0	0	0	0	0	1	6	0	0	0	0	0	0	0	1	0	0	0
1	3	0	0									3	0	0	4	4	0														0	0	1	0	0	0	0	2	1	0	0	0	0	0	0	1	0	0	0
0	5	0	1									2	0	0				0	0	0	0	0	0	0	0						1	0	0	0	0	0	0	29	1	0	0	0	0	0	0	1	0	0	0
1	3	1	1	0	0	0	0	0	0	0	0	3	0	0	3	3	0														0	0	0	0	0	0	1	1	0	0	0	0	0	0	0	1	0	0	0
0	4	1	1	0	0	0	0	0	1	0	0	3	0	0	4	2	0														0	0	0	1	0	0	0	0	0	0	0	0	0	0	0	1	0	0	0
1	5	0	0									5	0	0	3	3	0														1	0	0	0	0	0	0	13	1	0	0	0	0	0	0	1	0	0	0
1	5	0	0									4	0	0	3	2	0														1	0	0	0	0	0	0	6	1	0	0	0	0	0	0	1	0	0	0
1	5	0	0									2	0	0	3	3	0														1	0	0	0	0	0	0	5	0	0	0	0	0	0	0	1	0	0	0
1	4	1	2	0	0	1	0	0	0	0	0	2	0	0	4	2	0														0	0	1	0	0	0	0	0	1	0	0	0	0	0	0	1	0	0	0
1	5	0	0									3	0	0	3	2	0														1	0	0	0	0	0	0	5	0	0	0	0	0	0	0	1	0	0	0
1	3	0	0									3	0	0	4	3	0														0	0	0	1	0	0	0	2	1	0	0	0	0	0	0	1	0	0	0
1	5	1	1	0	1	0	0	0	0	0	0	2	0	0	3	3	0														1	0	0	0	0	0	0	5	0	0	0	0	0	0	0	1	0	0	0
1	4	1	1	0	0	0	1	0	0	0	0	1	0	0																	0	0	1	0	0	0	0	7	1	0	0	0	0	0	0	1	0	0	0
1	5	0	0									4	0	0	3	3	0														0	0	0	0	0	0	0	1	1	0	0	0	0	0	0	1	0	0	0
1	3	0	0									2	0	0																	0	0	0	0	0	0	0	3	0	0	0	0	0	0	0	1	0	0	0
1	4	0	0									5	0	0	3	3	0														0	0	0	0	0	0	1	0	1	0	0	0	0	0	0	1	0	0	0
1	5	0	0									3	0	0	3	3	0														1	0	0	0	0	0	0	15	1	0	0	0	0	0	0	1	0	0	0
1	3	0	0									1	0	0	5	4	0														1	0	0	0	0	0	0	4	1	0	0	0	0	0	0	1	0	0	0
1	4	0	0									2	0	0	3	3	0														0	0	1	0	0	0	0	2	1	0	0	0	0	0	0	1	0	0	0
1	4	0	0									3	0	0	3	3	0														1	0	0	0	0	0	0	5	1	0	0	0	0	0	0	1	0	0	0
0	4	0	0									2	0	0																	0	1	0	0	0	0	0	5	0	0	0	0	0	0	0	1	0	0	0
1	4	1	2	0	0	0	0	0	0	1	0	1	0	0	2	1	0														1	0	0	0	0	0	0	4	1	0	0	0	0	0	0	1	0	0	0
1	4	0	0									4	0	0	4	4	0														0	0	0	0	0	0	1	2	1	0	0	0	0	0	0	1	0	0	0
0	3	1	2	0	0	0	0	0	1	0	0	5	0	0																	0	1	0	0	0	0	0	4	0	0	0	0	0	0	0	1	0	0	0
1	2	0	0									2	0	0	4	3	0														0	0	0	0	0	0	0	4	1	0	0	0	0	0	0	1	0	0	0
1	4	1	3	0	0	1	0	0	0	0	0	4	0	0	4	3	0														0	0	0	0	0	0	0	4	1	0	0	0	0	0	0	1	0	0	0
1	5	0	0									3	0	0	3	3	0														0	1	0	0	0	0	0	7	1	0	0	0	0	0	0	1	0	0	0
1	4	0	0									1	0	0	3	3	0														0	0	0	1	0	0	0	1	1	0	0	0	0	0	0	1	0	0	0
1	5	0	0									2	0	0	4	4	1	0	1	0	0	0	0	0	0						0	0	0	0	0	0	0	2	1	0	0	0	0	0	0	1	0	0	0
1	4	0	0									1	0	0	3	3	0														0	0	1	0	0	0	0	7	1	0	0	0	0	0	0	1	0	0	0
1	4	0	0									3	0	0	3	3	0														0	0	1	0	0	0	0	3	1	0	0	0	0	0	0	1	0	0	0
1	4	1	2	0	0	0	1	0	0	0	0	2	0	0	4	3	0														0	0	1	0	0	0	0	8	0	0	0	0	0	0	0	1	0	0	0
1	5	1	0	0	0	0	0	1	0	0	0	3	0	0	4																0	0	1	0	0	0	0	8	1	0	0	0	0	0	0	1	0	0	0
1	5	0	0									2	0	0	3	3	0														0	0	1	0	0	0	0	4	1	0	0	0	0	0	0	1	0	0	0
1	4	0	0									3	0	0	4	3	0														0	0	0	0	0	0	1	0	1	0	0	0	0	0	0	1	0	0	0
0	4	1	2	0	0	0	1	0	0	0	0	4	0	0	3	3	0														1	0	0	0	0	0	0	24	0	0	0	0	0	0	0	1	0	0	0
1	5	1	1	0	0	1	0	0	0	0	0	0	0	0	4	4	0														0	0	0	1	0	0	0	3	0	0	0	0	0	0	0	1	0	0	0
1	5	1	1	0	0	0	0	1	0	0	0	2	0	0	5	5	1	0	1	0	0	0	0	0	0						0	0	1	0	0	0	0	3	1	0	0	0	0	0	0	1	0	0	0
1	3	1	3	0	0	0	1	0	0	0	0	3	0	0	4																0	0	1	0	0	0	0	1	0	0	0	0	0	0	0	1	0	0	0
1	3	1	5	0	0	1	0	0	0	0	0	3	0	0	3	3	0														0	0	1	0	0	0	0	5	1	0	0	0	0	0	0	1	0	0	0
1	5	1	1	0	0	0	0	0	0	0	0	2	0	0	4	2	0														1	0	0	0	0	0	0	9	1	0	0	0	0	0	0	1	0	0	0
1	4	0	0									2	0	0																	0	0	0	1	0	0	0	3	1	0	0	0	0	0	0	1	0	0	0
1	3	1	5	0	0	1	0	0	0	0	0	2	0	0	5	3															0	0	0	1	0	0	0	10	0	0	0	0	0	0	0	1	0	0	0
0	5	0	0									3	0	0																	1	0	0	0	0	0	0	9	1	0	0	0	0	0	0	1	0	0	0
1	4	0	0									2	0	0																	0	1	0	0	0	0	0	5	1	0	0	0	0	0	0	1	0	0	0
1	4	1	2	0	0	1	0	0	0	0	0	3	0	0																	0	1	0	0	0	0	0	15	1	0	0	0	0	0	0	1	0	0	0
1	5	0	0									2	0	0	4	4	0														1	0	0	0	0	0	0	4	0	0	0	0	0	0	0	1	0	0	0
1	5	1	1	0	0	0	0	0	1	0	0	4	0	0	4	2	0														1	0	0	0	0	0	0	29	0	0	0	0	0	0	0	1	0	0	0
1	3	1	1	0	0	0	1	0	0	0	0	2	0	0	5	3	0														0	0	0	0	0	0	1	5	1	0	0	0	0	0	0	1	0	0	0
1	5	0	0									2	0	0	3	3	0														1	0	0	0	0	0	0	3	1	0	0	0	0	0	0	1	0	0	0
0	5	0	0									4	0	0	1	1	0														0	0	0	1	0	0	0	6	0	0	0	0	0	0	0	1	0	0	0
1	5	0	0									3	0	0	3	3	0														1	0	0	0	0	0	0	3	1	0	0	0	0	0	0	1	0	0	0
1	5	1	0	0	0	0	0	0	0	0	0	2	0	0	5		0														1	0	0	0	0	0	0	8	0	0	0	0	0	0	0	1	0	0	0
1	5	0	0									2	0	0	3	3	0														1	0	0	0	0	0	0	3	1	0	0	0	0	0	0	1	0	0	0
1	3	1	1	0	0	0	0	0	0	0	0	4	0	0	3	3	0														1	0	0	0	0	0	0	9	0	0	0	0	0	0	0	1	0	0	0
1	4	0	0									1	0	0	2	2	0														1	0	0	0	0	0	0	11	1	0	0	0	0	0	0	1	0	0	0
1	3	1	1	0	0	0	1	0	0	0	0	1	0	0	4	3	0														0	0	0	0	0	0	1	2	0	0	0	0	0	0	0	1	0	0	0
0	4	0	0									3	0	0	4		0														0	0	0	0	0	0	1	5	1	0	0	0	0	0	0	1	0	0	0
0	4	0	0									2	0	0	3	3	0														1	0	0	0	0	0	0	4	0	0	0	0	0	0	0	1	0	0	0
1	5	1	2	0	0	1	0	0	0	0	0	3	0	0	5		1	0	0	1	0	0	0	0	0						0	0	0	0	0	0	0	3	0	0	0	0	0	0	0	1	0	0	0
1	5	0	0									2	0	0	1	3	0														0	1	0	0	0	0	0	6	1	0	0	0	0	0	0	1	0	0	0
1	4	0	0									2	0	0	4	3	0														1	0	0	0	0	0	0	20	1	0	0	0	0	0	0	1	0	0	0
1	5	0	0									2	0	0																	1	0	0	0	0	0	0	18	1	0	0	0	0	0	0	1	0	0	0
1	1	0	0									1	0	0	5	2	0														1	0	0	0	0	0	0	6	1	0	0	0	0	0	0	1	0	0	0
1	4	0	0									1	0	0	4	2	0														0	0	1	0	0	0	0	7	1	0	0	0	0	0	0	1	0	0	0
0	5	0	0									2	0	0	3	3	0														0	1	0	0	0	0	0	7	1	0	0	0	0	0	0	1	0	0	0
1	4	0	0									6	0	0	3	3	0														0	0	0	0	0	0	1	2	1	0	0	0	0	0	0	1	0	0	0
1	4	0	0									2	0	0	3	3	0														0	0	0	0	0	0	1	1	1	0	0	0	0	0	0	1	0	0	0
1	4	1	1	0	0	0	0	0	0	0	0	4	0	0	3	3	0														0	1	0	0	0	0	0	10	1	0	0	0	0	0	0	1	0	0	0
1	4	1	3	0	0	0	0	0	0	1	0	2	0	0	3	1	0														0	0	1	0	0	0	0	6	0	0	0	0	0	0	0	1	0	0	0
1	4	0	0									3	0	0	4		0														1	0	0	0	0	0	0	10	0	0	0	0	0	0	0	1	0	0	0
1	3	1	2	0	0	1	0	0	0	0	0	1	0	0	3	3	0														0	0	0	0	0	0	1	4	0	0	0	0	0	0	0	1	0	0	0
1	3	0	0									3	0	0																	0	0	1	0	0	0	0	6	0	0	0	0	0	0	0	1	0	0	0
1	5	1	0									0	0	0	4	2	0														1	0	0	0	0	0	0	10	1	0	0	0	0	0	0	1	0	0	0
1	5	0	0									2	0	0	3	3	0														1	0	0	0	0	0	0	5	1	0	0	0	0	0	0	1	0	0	0
1	4	0	0									2	0	0	4	3	0														1	0	0	0	0	0	0	6	1	0	0	0	0	0	0	1	0	0	0
1	5	0	0									3	0	0	3	3	0														0	1	0	0	0	0	0	4	1	0	0	0	0	0	0	1	0	0	0
1	3	1	2	0	0	0	0	0	0	1	0	1	0	0																	0	0	1	0	0	0	0	5	0	0	0	0	0	0	0	1	0	0	0
1	4	0	0									3	0	0	3	3	0														0	0	1	0	0	0	0	6	0	0	0	0	0	0	0	1	0	0	0
1	5	0	0									3	0	0																	1	0	0	0	0	0	0	5	1	0	0	0	0	0	0	1	0	0	0
1	3	1	1	0	0	0	0	0	0	0	0	2	0	0	3	3	1	0	1	0	0	0	0	0	0						0	0	0	0	0	0	1	6	0	0	0	0	0	0	0	1	0	0	0
1	3	1	2	0	1	0	0	0	0	0	0	2	0	0																	0	1	0	0	0	0	0	15	0	0	0	0	0	0	0	1	0	0	0
1	4		1	0	0	1	0	0	0	0	0	1	0	0	3	3	0														0	0	0	0	0	0	1	1	0	0	0	0	0	0	0	1	0	0	0
1	4	0	0									4	0	0	4	2	0														1	0	0	0	0	0	0	10	1	0	0	0	0	0	0	1	0	0	0
1	5	0	0									3	0	0																	0	1	0	0	0	0	0	9	1	0	0	0	0	0	0	1	0	0	0
1	4	0	0									3	0	0	4																1	0	0	0	0	0	0	4	1	0	0	0	0	0	0	1	0	0	0
1	4	1	3	0	0	0	0	0	0	1	0	1	0	0	3	3	0														0	1	0	0	0	0	0	6	1	0	0	0	0	0	0	1	0	0	0
1	5	0	0									6	0	0	4	4	0														0	1	0	0	0	0	0	10	1	0	0	0	0	0	0	1	0	0	0
1	4	0	0									4	0	0	3	3	0														0	1	0	0	0	0	0	5	0	0	0	0	0	0	0	1	0	0	0
1	3	1	2	0	0	1	0	0	0	0	0	5	0	0																	0	1	0	0	0	0	0	19	1	0	0	0	0	0	0	1	0	0	0
1	4	1	1	0	0	0	1	0	0	0	0	3	0	0	5	3	0														0	0	1	0	0	0	0	4	0	0	0	0	0	0	0	1	0	0	0
1	4	0	0									2	0	0																	0	0	1	0	0	0	0	3	0	0	0	0	0	0	0	1	0	0	0
1	4	1	2	0	0	0	0	1	0	0	0	4	0	0	5	4	0														0	0	0	0	0	0	0	10	1	0	0	0	0	0	0	1	0	0	0
1	4	0	0									3	0	0	4	4	0														0	1	0	0	0	0	0	10	1	0	0	0	0	0	0	1	0	0	0
1	3	0	0									2	0	0	3	3	0														0	1	0	0	0	0	0	6	1	0	0	0	0	0	0	1	0	0	0
0	5	0	0									4	0	0	5																0	0	0	0	0	0	0		1	0	0	0	0	0	0	1	0	0	0
1	5	0	0									1	0	0	2	1	0														1	0	0	0	0	0	0	10	1	0	0	0	0	0	0	1	0	0	0
1	4	0	0									4	0	0	3	3	0														1	0	0	0	0	0	0	8	0	0	0	0	0	0	0	1	0	0	0
1	5	0	0									2	0	0	3	3	0														1	0	0	0	0	0	0	8	0	0	0	0	0	0	0	1	0	0	0
1	2	1	2	1	0	0	0	0	0	0	0	3	0	0	3	3	1	0	1	0	0	0	0	0	0						0	0	0	1	0	0	0	2	0	0	0	0	0	0	0	1	0	0	0
1	3	1	1	0	0	0	1	0	0	0	0	3	0	0	4	3	0														0	0	1	0	0	0	0	5	1	0	0	0	0	0	0	1	0	0	0
1	4	0	0									4	0	0	5	5	0														0	0	0	0	0	0	1	0	1	0	0	0	0	0	0	1	0	0	0
1	5	0	0									3	0	0	3	3	0														0	0	1	0	0	0	0	8	1	0	0	0	0	0	0	1	0	0	0
1	4	1	2	0	0	0	0	1	0	0	0	1	0	0	3	3	0														0	0	1	0	0	0	0	3	1	0	0	0	0	0	0	1	0	0	0
1	3	0	0									3	0	0	4	3	0														0	0	1	0	0	0	0	4	1	0	0	0	0	0	0	1	0	0	0
1	5	1	0	0	0	1	0	0	0	0	0	4	0	0	3	3	0														0	1	0	0	0	0	0	3	0	0	0	0	0	0	0	1	0	0	0
1	5	1	10	0	0	0	1	0	0	0	0	2	0	0	5	5	1	0	0	0	1	0	0	0	0						0	0	1	0	0	0	0	10	1	0	0	0	0	0	0	1	0	0	0
1	4	1	2	1	0	0	0	0	0	0	0	2	0	0																	0	0	1	0	0	0	0	3	1	0	0	0	0	0	0	1	0	0	0
1	4	0	0									3	0	0	3	3	0														0	0	0	0	0	0	1	1	0	0	0	0	0	0	0	1	0	0	0
1	4	0	0									2	0	0	3	3	0														0	0	0	0	0	0	1	0	0	0	0	0	0	0	0	1	0	0	0
1	4	0	0									2	0	0	5	3	0														0	0	1	0	0	0	0	4	1	0	0	0	0	0	0	1	0	0	0
1	4	0	0									1	0	0	4	4	0														0	0	0	0	0	0	1	3	1	0	0	0	0	0	0	1	0	0	0
1	4	0	0									2	0	0	5	3	0														0	0	0	0	0	0	1	1	0	0	0	0	0	0	0	1	0	0	0
1	3	0	0									3	0	0	5	4	0														0	0	0	0	0	0	1	0	1	0	0	0	0	0	0	1	0	0	0
1	4	0	0									3	0	0	2	4	0														0	0	1	0	0	0	0	12	1	0	0	0	0	0	0	1	0	0	0
1	3	0	0									4	0	0	4	3	0														1	0	0	0	0	0	0	3	1	0	0	0	0	0	0	1	0	0	0
1	4	0	0									3	0	0	4	3	0														0	0	0	0	0	0	0	2	0	0	0	0	0	0	0	1	0	0	0
1	5	0	0									2	0	0	3	2	0														1	0	0	0	0	0	0	7	1	0	0	0	0	0	0	1	0	0	0
1	4	0	0									2	0	0																	0	0	1	0	0	0	0	2	0	0	0	0	0	0	0	1	0	0	0
1	4	1	1	0	0	1	0	0	0	0	0	3	0	0	2	3	0														0	0	1	0	0	0	0	0	1	0	0	0	0	0	0	1	0	0	0
1	5	0	0									1	0	0	3	3	0														0	0	0	0	0	0	1	3	1	0	0	0	0	0	0	1	0	0	0
0	5	0	0									3	0	0	3	1	0														1	0	0	0	0	0	0	7	1	0	0	0	0	0	0	1	0	0	0
0	4	0	0									1	0	0	2	2	0														0	0	0	0	0	0	0	0	1	0	0	0	0	0	0	1	0	0	0
0	2	0	0									1	0	0	4	2	0														0	0	1	0	0	0	0	10	0	0	0	0	0	0	0	1	0	0	0
1	3	0	0									2	0	0	4	3	0														0	0	0	0	0	0	0	0	1	0	0	0	0	0	0	1	0	0	0
1	5	1	1	0	1	0	0	0	0	0	0	2	0	0	4																0	0	0	1	0	0	0	8	1	0	0	0	0	0	0	1	0	0	0
0	4	0	0									1	0	0	3	3	0														1	0	0	0	0	0	0	20	1	0	0	0	0	0	0	1	0	0	0
1	5	0	0									1	0	0	3	3	0														0	0	0	0	0	0	1	3	1	0	0	0	0	0	0	1	0	0	0
1	3	0	0									4	0		3	3	0														1	0	0	0	0	0	0	2	1	0	0	0	0	0	0	1	0	0	0
1	4	1	4	0	0	1	0	0	0	0	0	3	0		3	3	0														0	0	0	0	0	0	0	5	0	0	0	0	0	0	0	1	0	0	0
1	5	0	0									2	0		4	3	0														0	0	0	0	0	0	1	0	1	0	0	0	0	0	0	1	0	0	0
1	4	1	0									0	0																		0	1	0	0	0	0	0	4	1	0	0	0	0	0	0	1	0	0	0
1	4	1	3	0	0	0	1	0	0	0	0	2	0		3	3	0														0	1	0	0	0	0	0	8	0	0	0	0	0	0	0	1	0	0	0
1	4	1	4	0	0	0	1	0	0	0	0	1	0		3	3	0														0	0	0	0	0	0	1	2	0	0	0	0	0	0	0	1	0	0	0
1	3	1	1	0	1	0	0	0	0	0	0	4	0		4		0														1	0	0	0	0	0	0	8	1	0	0	0	0	0	0	1	0	0	0
1	4	1	1	0	0	0	0	0	0	0	0	2	0		4	4	0														0	1	0	0	0	0	0	1	1	0	0	0	0	0	0	1	0	0	0
1	4	0	0									3	0		5																0	0	1	0	0	0	0	8	1	0	0	0	0	0	0	1	0	0	0
1	3	1	1	0	0	1	0	0	0	0	0	2	0				0														0	0	0	1	0	0	0	3	1	0	0	0	0	0	0	1	0	0	0
1	5	0	0									3	0		3	3	0														0	0	0	0	0	0	1	0	1	0	0	0	0	0	0	1	0	0	0
1	5	0	0									2	0																		0	0	1	0	0	0	0	10	0	0	0	0	0	0	0	1	0	0	0
1	4	1	0	0	0	0	0	1	0	0	0	3	0		5	1	1	1	0	0	0	0	0	0	0						0	1	0	0	0	0	0	5	1	0	0	0	0	0	0	1	0	0	0
1	2	1	2									9	0		3	3															0	1	0	0	0	0	0	6	1	0	0	0	0	0	0	1	0	0	0
1	3	1	1	0	0	1	0	0	0	0	0	2	0																		0	0	1	0	0	0	0	7	1	0	0	0	0	0	0	1	0	0	0
0	5	0	0									2	0		4	3	0														0	0	1	0	0	0	0	2	0	0	0	0	0	0	0	1	0	0	0
1	5	1	1	1	0	0	0	0	0	0	0	3	0		4	3	0														0	0	0	1	0	0	0	2	0	0	0	0	0	0	0	1	0	0	0
1	3	0	0									3	0		4	3	0														0	0	0	1	0	0	0	4	0	0	0	0	0	0	0	1	0	0	0
1	4	0	0									2	0		3	3	0														0	0	1	0	0	0	0	2	0	0	0	0	0	0	0	1	0	0	0
1	5	0	0									4	0		4	3	0														1	0	0	0	0	0	0	12	1	0	0	0	0	0	0	1	0	0	0
1	4	1	4	0	0	0	1	0	0	0	0	4	0		3	3	0														0	0	0	0	0	0	1	0	1	0	0	0	0	0	0	1	0	0	0
1	4	0	0									4	0																		0	0	0	0	0	0	1	1	0	0	0	0	0	0	0	1	0	0	0
1	2	1	2	0	0	1	0	0	0	0	0	3	0		5																0	0	0	1	0	0	0	2	1	0	0	0	0	0	0	1	0	0	0
1	4	0	0									4	0		5	5	1	0	1	0	0	0	0	0	0						0	0	0	0	0	0	0	5	1	0	0	0	0	0	0	1	0	0	0
0	5	0	0									2	0																		0	0	1	0	0	0	0	7	1	0	0	0	0	0	0	1	0	0	0
1	5	1	1	0	0	1	0	0	0	0	0	3	0		5	5	0														0	0	1	0	0	0	0	1	1	0	0	0	0	0	0	1	0	0	0
1	4	0	0									3	0		4	3	0														0	0	0	1	0	0	0	1	0	0	0	0	0	0	0	1	0	0	0
1	5	1	1	0	0	1	0	0	0	0	0	1	0		3	3	0														0	0	0	0	0	0	0	2	1	0	0	0	0	0	0	1	0	0	0
1	1	0	0									2	0		3	3	0														0	0	1	0	0	0	0	2	1	0	0	0	0	0	0	1	0	0	0
1	5	0	0									2	0		5	1	0														0	0	1	0	0	0	0	4	0	0	0	0	0	0	0	1	0	0	0
1	4	0	0									2	0		4	3	0														0	1	0	0	0	0	0	6	0	0	0	0	0	0	0	1	0	0	0
1	5	1	2	0	0	0	0	0	0	1	0	3	0		4		0														0	1	0	0	0	0	0	8	1	0	0	0	0	0	0	1	0	0	0
1	4	1	2	0	0	0	1	0	0	0	0	3	0		3	3	0														0	0	1	0	0	0	0	5	0	0	0	0	0	0	0	1	0	0	0
0	4	0	0									4	0		3	3															0	0	1	0	0	0	0	10	1	0	0	0	0	0	0	1	0	0	0
1	4	0	0									3	0		4		0														0	0	1	0	0	0	0	7	0	0	0	0	0	0	0	1	0	0	0
1	4	0	0									2	0		4	2	0														1	0	0	0	0	0	0	16	1	0	0	0	0	0	0	1	0	0	0
1	5	0	0									1	0		3	3	0														1	0	0	0	0	0	0	4	1	0	0	0	0	0	0	1	0	0	0
1	5	0	0									2	0		4	4	0														0	0	1	0	0	0	0	6	0	0	0	0	0	0	0	1	0	0	0
1	5	0	0									4	0																		0	1	0	0	0	0	0	11	1	0	0	0	0	0	0	1	0	0	0
1	5	0	0									2	0		3	3	0														0	0	1	0	0	0	0	2	1	0	0	0	0	0	0	1	0	0	0
1	4	0	0									2	0																		1	0	0	0	0	0	0	3	0	0	0	0	0	0	0	1	0	0	0
1	4	0	0									4	0		3	3	0														0	1	0	0	0	0	0	8	0	0	0	0	0	0	0	1	0	0	0
1	5	1	1	0	0	1	0	0	0	0	0	1	0		4	3	0														0	0	0	0	0	0	0	1	0	0	0	0	0	0	0	1	0	0	0
1	5	0	0									3	0																		0	0	1	0	0	0	0	4	1	0	0	0	0	0	0	1	0	0	0
1	4	1	2	0	0	1	0	0	0	0	0	1	0		4	4	0														0	0	0	0	0	0	1	3	1	0	0	0	0	0	0	1	0	0	0
1	5	0	0									2	0		3	3	0														0	0	0	1	0	0	0	7	1	0	0	0	0	0	0	1	0	0	0
1	3	1	3	0	1	0	0	0	0	0	0	3	0		3	3	0														0	0	1	0	0	0	0	4	0	0	0	0	0	0	0	1	0	0	0
1	3	0	0									2	0		5	1	0														0	0	0	0	0	0	0	10		0	0	0	0	0	0	1	0	0	0
1	5	0	0									3	0																		1	0	0	0	0	0	0	7	0	0	0	0	0	0	0	1	0	0	0
1	4	1	3	0	0	1	0	0	0	0	0	2	0		5																0	0	1	0	0	0	0	5	1	0	0	0	0	0	0	1	0	0	0
1	4	0	0									2	0		4	4	0														1	0	0	0	0	0	0	6	1	0	0	0	0	0	0	1	0	0	0
1	5	0	0									2	0		3	3	0														0	0	1	0	0	0	0	2	1	0	0	0	0	0	0	1	0	0	0
1	4	1	2	1	0	0	0	0	0	0	0	3	0		4	4	0														0	0	0	1	0	0	0	3	1	0	0	0	0	0	0	1	0	0	0
1	5	0	0									2	0		3	3	0														1	0	0	0	0	0	0	20	1	0	0	0	0	0	0	1	0	0	0
0	3	0	0									2	0		4	4	0														0	0	0	1	0	0	0	2	0	0	0	0	0	0	0	1	0	0	0
0	4	0	0									4	0		4	3	0														0	0	0	0	0	0	1	2	0	0	0	0	0	0	0	1	0	0	0
1	4	1	2	0	0	0	1	0	0	0	0	2	0		5	5	0														0	0	1	0	0	0	0	3	0	0	0	0	0	0	0	1	0	0	0
1	4	1	1	0	0	1	0	0	0	0	0	3	0		4	3	0														0	0	0	0	0	0	0	1	0	0	0	0	0	0	0	1	0	0	0
1	4	1	0									0	0		3	3	0														1	0	0	0	0	0	0	12	0	0	0	0	0	0	0	1	0	0	0
1	5	1	3	0	1	0	0	0	0	0	0	2	0																		0	0	1	0	0	0	0	5	1	0	0	0	0	0	0	1	0	0	0
1	5	0	0									4	0	0	3	1	0														0	0	0	0	1	0	0	2	1	0	0	0	0	0	0	1	0	0	0
1	3	1	3	0	0	1	0	0	0	0	0	1	0	0	3	4	0														0	0	0	0	1	0	0	10	0	0	0	0	0	0	0	1	0	0	0
1	4	1	7	1	0	0	0	0	0	0	0	1	0		3	3	0														0	0	0	0	1	0	0	10	0	0	0	0	0	0	0	1	0	0	0
1	5	0	0									5	0																		0	0	0	0	1	0	0	5	0	0	0	0	0	0	0	1	0	0	0
1	5	1	3	0	0	1	0	0	0	0	0	3	0		4	3	0														0	0	0	0	1	0	0	1	1	0	0	0	0	0	0	1	0	0	0
1	4	1	2									2	0																		0	0	0	0	1	0	0	3	0	0	0	0	0	0	0	1	0	0	0
0	4	0	0									4	0	0	3	3	0														0	1	0	0	0	0	0	7	1	0	0	0	0	0	1	0	0	0	0
1	4	1	0	0	0	0	0	0	0	0	0	2	0	0	3	3	0														0	0	0	0	0	0	1	5	0	0	0	0	0	0	1	0	0	0	0
1	3	1	1	0	0	1	0	0	0	0	0	4	0	0	3	3	0														0	1	0	0	0	0	0	3	1	0	0	0	0	0	1	0	0	0	0
1	4	1	1	0	0	1	0	0	0	0	0	3	0	0	3	3															0	0	0	1	0	0	0	2	0	0	0	0	0	0	1	0	0	0	0
1	4	0	0									3	0	0	3	3	0														1	0	0	0	0	0	0	6	0	0	0	0	0	0	1	0	0	0	0
1	4	1	2	0	1	0	0	0	0	0	0	3	0	0	4	4	1	0	1	0	0	0	0	0	0						0	0	1	0	0	0	0	5	1	0	0	0	0	0	1	0	0	0	0
1	5	1	2	0	0	0	1	0	0	0	0	3	0	0	3	3	0														0	0	1	0	0	0	0	2	1	0	0	0	0	0	1	0	0	0	0
0	4	0	0									4	0	0	4	2	0														0	1	0	0	0	0	0	6	0	0	0	0	0	0	1	0	0	0	0
1	4	0	0									1	0	0	3	2	0														1	0	0	0	0	0	0			0	0	0	0	0	1	0	0	0	0
1	4	1	1	0	0	0	1	0	0	0	0	1	0	0	3	3	0														0	1	0	0	0	0	0	5	1	0	0	0	0	0	1	0	0	0	0
1	4	0	0									3	0	0	3	3	1	0	1	0	0	0	0	0	0						0	1	0	0	0	0	0	3	1	0	0	0	0	0	1	0	0	0	0
1	4	0	0									2	0	0	4	3	1	0	1	0	0	0	0	0	0						0	0	0	0	0	0	0	0	1	0	0	0	0	0	1	0	0	0	0
1	1	0	0									2	0	0	5	3	0														0	1	0	0	0	0	0	1	0	0	0	0	0	0	1	0	0	0	0
1	5	0	0									2	0	0	5	1	0														0	0	0	0	0	0	0	5		0	0	0	0	0	1	0	0	0	0
1	3	1	3	0	1	0	0	0	0	0	0	2	0	0	5	3	0														0	1	0	0	0	0	0	2	1	0	0	0	0	0	1	0	0	0	0
1	4	0	0									3	0	0	4	3	0														1	0	0	0	0	0	0	6	1	0	0	0	0	0	1	0	0	0	0
1	3	0	0									2	0	0	4	4	0														1	0	0	0	0	0	0	3	1	0	0	0	0	0	1	0	0	0	0
1	4	0	0									2	0	0	4	2	0														1	0	0	0	0	0	0	4	1	0	0	0	0	0	1	0	0	0	0
1	4	0	0									2	0	0	3	3	0														0	0	0	1	0	0	0	1	1	0	0	0	0	0	1	0	0	0	0
1	5	0	0									2	0	0	4	3	0														0	0	0	0	0	0	0	5	1	0	0	0	0	0	1	0	0	0	0
1	5	0	0									2	0	0	3	3	0														0	1	0	0	0	0	0	4	1	0	0	0	0	0	1	0	0	0	0
1	4	0	0									1	0	0	3	3	0														1	0	0	0	0	0	0	3	0	0	0	0	0	0	1	0	0	0	0
1	5	0	0									3	0	0	4	5	0														0	0	1	0	0	0	0	3	1	0	0	0	0	0	1	0	0	0	0
1	3	0	0									4	0	0	4	2	0														1	0	0	0	0	0	0	31	1	0	0	0	0	0	1	0	0	0	0
1	5	0	0									3	0	0	3	2	0														0	0	1	0	0	0	0	10	1	0	0	0	0	0	1	0	0	0	0
1	3	1	1	0	0	0	1	0	0	0	0	2	0		2	3	0														1	0	0	0	0	0	0	8	1	0	0	0	0	0	1	0	0	0	0
1	4	0	0									4	0		4	1	0														0	0	0	1	0	0	0	1	0	0	0	0	0	0	1	0	0	0	0
1	3	1	4	0	0	0	1	0	0	0	0	2	0		5	4	0														0	0	0	1	0	0	0	7	1	0	0	0	0	0	1	0	0	0	0
1	3	0	0									5	0		4	4	0														0	0	0	1	0	0	0	3	1	0	0	0	0	0	1	0	0	0	0
1	4	1	1	0	0	0	0	0	0	0	0	2	0		3	2	0														0	0	0	0	0	0	0	16	1	0	0	0	0	0	1	0	0	0	0
1	4	1	3	0	0	0	0	1	0	0	0	2	0		4	4	1	0	1	0	0	0	0	0	0						0	1	0	0	0	0	0	12	1	0	0	0	0	0	1	0	0	0	0
1	2	0	0									3	0																		0	0	1	0	0	0	0	4	1	0	0	0	0	0	1	0	0	0	0
1	5	1	1	0	1	0	0	0	0	0	0	2	0		4																0	0	1	0	0	0	0	4	1	0	0	0	0	0	1	0	0	0	0
1	4	0	0									3	0		2	2	0														1	0	0	0	0	0	0	6	0	0	0	0	0	0	1	0	0	0	0
1	4	0	0									2	0		2	3	0														0	1	0	0	0	0	0	17	0	0	0	0	0	0	1	0	0	0	0
0		0	0									3	0	0	3	3	0														1	0	0	0	0	0	0	7	0	0	0	0	0	1	0	0	0	0	0
1	4	0	0									3	0	0	4	3	0														1	0	0	0	0	0	0	5	1	0	0	0	0	1	0	0	0	0	0
1	5	0	0									1	0	0	4	3	0														0	1	0	0	0	0	0		1	0	0	0	0	1	0	0	0	0	0
1	5	1	0									0	0	0	4	4	0														0	1	0	0	0	0	0	8	0	0	0	0	0	1	0	0	0	0	0
1	4	0	0									1	0	0	4		0														1	0	0	0	0	0	0	4	1	0	0	0	0	1	0	0	0	0	0
1	4	1	2	0	0	0	0	0	0	1	0	2	0	0	4	4	0														1	0	0	0	0	0	0	7	1	0	0	0	0	1	0	0	0	0	0
1	4	0	0									3	0	0	3	2	0														0	1	0	0	0	0	0	2	1	0	0	0	0	1	0	0	0	0	0
1	5	0	0									2	0	0	3	3	0														1	0	0	0	0	0	0	0	1	0	0	0	0	1	0	0	0	0	0
1	4	0	0									2	0	0	3	3	0														0	0	0	1	0	0	0	3	0	0	0	0	0	1	0	0	0	0	0
1	4	0	0									2	0	0	4	4	0														0	1	0	0	0	0	0	2	1	0	0	0	0	1	0	0	0	0	0
1	5	1	0	0	0	0	0	0	0	0	0	2	0	0	5	5	0														1	0	0	0	0	0	0	6	1	0	0	0	0	1	0	0	0	0	0
1	5	0	0									2	0	0	3	3	0														0	1	0	0	0	0	0	6	1	0	0	0	0	1	0	0	0	0	0
1	5	0	0									1	0	0	5		0														0	0	0	0	0	0	0	20	1	0	0	0	0	1	0	0	0	0	0
1	5	0	0									3	0	0																	1	0	0	0	0	0	0	15	1	0	0	0	0	1	0	0	0	0	0
1	5	0	0									3	0	0	3	1	0														1	0	0	0	0	0	0	6	1	0	0	0	0	1	0	0	0	0	0
1	4	0	0									1	0	0	4	3	0														0	0	1	0	0	0	0			0	0	0	0	1	0	0	0	0	0
0	4	0	0									1	0	0	4	3	0														0	0	0	1	0	0	0	0	0	0	0	0	0	1	0	0	0	0	0
1	4	0	0									3	0	0	4	3	0														1	0	0	0	0	0	0	10	0	0	0	0	0	1	0	0	0	0	0
1	2	1	0	0	0	1	0	0	0	0	0	3	0	0	4	3	0														0	0	0	1	0	0	0	5	1	0	0	0	0	1	0	0	0	0	0
0	4	0	0									3	0	0	3	2	0														1	0	0	0	0	0	0	6	1	0	0	0	0	1	0	0	0	0	0
1	4	0	0									2	0	0	3	4	0														1	0	0	0	0	0	0	3	1	0	0	0	0	1	0	0	0	0	0
1	3	0	0									2	0	0	4	4	0														0	0	0	0	0	0	1	0	1	0	0	0	0	1	0	0	0	0	0
0	4	0	0									2	0	0	4	2	0														1	0	0	0	0	0	0	2	1	0	0	0	0	1	0	0	0	0	0
0	5	0	0									2	0	0	3	1	0														0	0	0	1	0	0	0	0	1	0	0	0	0	1	0	0	0	0	0
1	5	0	0									1	0	0	4		0														0	0	1	0	0	0	0	1	1	0	0	0	0	1	0	0	0	0	0
1	4	0	0									2	0	0	4	3	0														1	0	0	0	0	0	0	7	1	0	0	0	0	1	0	0	0	0	0
1	4	0	0									3	0	0	4	3	0														1	0	0	0	0	0	0	7	1	0	0	0	0	1	0	0	0	0	0
1	4	0	0									2	0	0	4	3	0														1	0	0	0	0	0	0	4	1	0	0	0	0	1	0	0	0	0	0
1	4	0	0									2	0	0	4	3	0														0	1	0	0	0	0	0	5	1	0	0	0	0	1	0	0	0	0	0
1	4	0	0									2	0	0	4	3	0														0	1	0	0	0	0	0	1	0	0	0	0	0	1	0	0	0	0	0
1	3	1	2	0	0	0	0	0	0	0	0	2	0	0																	0	0	1	0	0	0	0	6	0	0	0	0	0	1	0	0	0	0	0
1	3	0	0									2	0	0	3	3	0														1	0	0	0	0	0	0	13	1	0	0	0	0	1	0	0	0	0	0
0	5	0	0									4	0	0	4	4	0														0	0	0	0	0	0	0	3	1	0	0	0	0	1	0	0	0	0	0
1	5	0	0									3	0	0																	1	0	0	0	0	0	0	3	1	0	0	0	0	1	0	0	0	0	0
0	5	0	0									3	0	0	4	2	0														1	0	0	0	0	0	0	4	1	0	0	0	0	1	0	0	0	0	0
1	4	0	0									3	0	0	3	3	0														1	0	0	0	0	0	0	1	1	0	0	0	0	1	0	0	0	0	0
0	4	0	0									3	0	0	4		0														1	0	0	0	0	0	0	11	1	0	0	0	0	1	0	0	0	0	0
1	4	0	0									2	0	0																	1	0	0	0	0	0	0	4	1	0	0	0	0	1	0	0	0	0	0
	3	1	0	0	0	0	0	1	0	0	0	2	0	0																	0	0	1	0	0	0	0	4	0	0	0	0	0	1	0	0	0	0	0
0	4	0	0									2	0	0	4																0	0	0	1	0	0	0	2	1	0	0	0	0	1	0	0	0	0	0
1	4	0	0									2	0	0	3	3	0														0	0	0	1	0	0	0	0	1	0	0	0	0	1	0	0	0	0	0
1	5	0	0									3	0	0	4	3	0														1	0	0	0	0	0	0	20	1	0	0	0	0	1	0	0	0	0	0
1	5	0	0									2	0	0	3	2	0														0	1	0	0	0	0	0		0	0	0	0	0	1	0	0	0	0	0
1	4	0	0									3	0	0	4	3	0														1	0	0	0	0	0	0	6	1	0	0	0	0	1	0	0	0	0	0
1	5	1	0	0	0	1	0	0	0	0	0	0	0	0	3	1	0														1	0	0	0	0	0	0	5	1	0	0	0	0	1	0	0	0	0	0
1	5	0	0									3	0	0	5	3	0														1	0	0	0	0	0	0	3	1	0	0	0	0	1	0	0	0	0	0
1	3	0	0									4	0	0	4	1	0														1	0	0	0	0	0	0	16	1	0	0	0	0	1	0	0	0	0	0
0	1	0	0									2	0	0	5	3	0														1	0	0	0	0	0	0	2	1	0	0	0	0	1	0	0	0	0	0
1	5	0	0									3	0	0	4	4	1	0	1	0	0	0	0	0	0						1	0	0	0	0	0	0	8	1	0	0	0	0	1	0	0	0	0	0
1	5	0	0									2	0	0	3	3	0														0	1	0	0	0	0	0	4	1	0	0	0	0	1	0	0	0	0	0
1	4	0	0									1	0	0			0														0	0	0	0	0	0	0	3	1	0	0	0	0	1	0	0	0	0	0
1	5	0	0									1	0	0	5	5	0														0	0	1	0	0	0	0	3	1	0	0	0	0	1	0	0	0	0	0
1	4	0	0									1	0	0	3	3	0														1	0	0	0	0	0	0	2	1	0	0	0	0	1	0	0	0	0	0
1	4	1	1	1	0	0	0	0	0	0	0	3	0	0	4	4	1	0	1	0	0	0	0	0	0						0	0	0	0	0	0	0	3	0	0	0	0	0	1	0	0	0	0	0
1	5	1	6	0	0	0	1	0	0	0	0	3	0	0																	0	0	0	0	0	0	0	10	1	0	0	0	0	1	0	0	0	0	0
1	5	0	0									1	0	0	3	3	0														0	0	0	0	0	0	1	1	1	0	0	0	0	1	0	0	0	0	0
1	4	0	0									3	0																		0	0	1	0	0	0	0	1	1	0	0	0	0	1	0	0	0	0	0
1	3	0	0									2	0		4	4	0														0	0	0	0	0	0	0	0	1	0	0	0	0	1	0	0	0	0	0
1	3	0	0									1	0		4	4	0														0	0	0	0	0	0	1	2	0	0	0	0	0	1	0	0	0	0	0
1	4	0	0									2	0		3	3	0														0	1	0	0	0	0	0	7	1	0	0	0	0	1	0	0	0	0	0
1	4	0	0									2	0		5	2	0														1	0	0	0	0	0	0	11	1	0	0	0	0	1	0	0	0	0	0
0	3	0	0									2	0		4	1	0														1	0	0	0	0	0	0	5	1	0	0	0	0	1	0	0	0	0	0
1	4	0	0									3	0																		0	0	1	0	0	0	0	6	1	0	0	0	0	1	0	0	0	0	0
1	5	0	0									2	0																		1	0	0	0	0	0	0	10	1	0	0	0	0	1	0	0	0	0	0
1	4	0	0									3	0		5	2	0														1	0	0	0	0	0	0	3	1	0	0	0	0	1	0	0	0	0	0
1	4	0	0									2	0		3	3	0														1	0	0	0	0	0	0	7	1	0	0	0	0	1	0	0	0	0	0
1	5	0	0									1	0		5	4	0														0	1	0	0	0	0	0	3	1	0	0	0	0	1	0	0	0	0	0
0	5	0	0									1	0		5	4	0														0	0	0	1	0	0	0	5	0	0	0	0	0	1	0	0	0	0	0
1	5	0	0									2	0		3	3	0														1	0	0	0	0	0	0	1	1	0	0	0	0	1	0	0	0	0	0
1	4	0	0									2	0		4	3	0														0	1	0	0	0	0	0	5	1	0	0	0	0	1	0	0	0	0	0
1	5	0	0									1	0		4	4	0														1	0	0	0	0	0	0	3	1	0	0	0	0	1	0	0	0	0	0
0	5	0	0									2	0		3	3	0														1	0	0	0	0	0	0	5	1	0	0	0	0	1	0	0	0	0	0
1	3	1	1	0	1	0	0	0	0	0	0	2	0		4																0	1	0	0	0	0	0	1	0	0	0	0	0	1	0	0	0	0	0
1	4	1	2	0	0	0	1	0	0	0	0	2	0		5	2	0														0	0	1	0	0	0	0	5	1	0	0	0	0	1	0	0	0	0	0
1	5	0	0									2	0		4	3	0														1	0	0	0	0	0	0	10	1	0	0	0	0	1	0	0	0	0	0
1	4	0	0									1	0		5	4	0														0	0	0	1	0	0	0	1	1	0	0	0	0	1	0	0	0	0	0
1	4	0	0									3	0	0	5	3	0														0	0	0	0	0	0	0	0	1	0	0	0	1	0	0	0	0	0	0
1	5	0	0									2	0	0	5	4	1	0	1	0	0	0	0	0	0						0	0	0	0	0	0	1	0	1	0	0	0	1	0	0	0	0	0	0
1	4	0	0									2	0	0	4	4	0														0	1	0	0	0	0	0	6	1	0	0	0	1	0	0	0	0	0	0
1	5	0	0									1	0	0	3	2	0														1	0	0	0	0	0	0	3	1	0	0	0	1	0	0	0	0	0	0
1	3	0	0									2	0	0			0														0	0	0	1	0	0	0	1	0	0	0	0	1	0	0	0	0	0	0
1	4	0	0									4	0	0	5	3	0														1	0	0	0	0	0	0	1	1	0	0	0	1	0	0	0	0	0	0
1	4	0	0									3	0	0	5	4	0														0	1	0	0	0	0	0	2	1	0	0	0	1	0	0	0	0	0	0
0	2	0	0									1	0	0	5	3	0														0	1	0	0	0	0	0	1	1	0	0	0	1	0	0	0	0	0	0
1	4	1	1	0	1	0	0	0	0	0	0	7	0	0	4	2	0														0	0	1	0	0	0	0	3	1	0	0	0	1	0	0	0	0	0	0
1	5	0	0									3	0	0	3	1	0														1	0	0	0	0	0	0	8	0	0	0	0	1	0	0	0	0	0	0
1	4	0	0									2	0	0	3	3	0														0	0	0	0	0	0	1	4	1	0	0	0	1	0	0	0	0	0	0
1	4	0	0									1	0	0	3	2	0														0	0	1	0	0	0	0	8	1	0	0	0	1	0	0	0	0	0	0
1	4	0	0									3	0	0	3	3	0														0	0	0	1	0	0	0	1	1	0	0	0	1	0	0	0	0	0	0
0	5	0	0									2	0	0	3	3	0														1	0	0	0	0	0	0	6	1	0	0	0	1	0	0	0	0	0	0
1	5	0	0									2	0	0	4	2	0														1	0	0	0	0	0	0	1	0	0	0	0	1	0	0	0	0	0	0
0	5	0	0									1	0	0	4	1	0														0	0	0	0	0	0	0	1	1	0	0	0	1	0	0	0	0	0	0
1	4	1	1	0	0	0	0	0	0	0	0	1	0	0	5	3	0														0	0	1	0	0	0	0	4	1	0	0	0	1	0	0	0	0	0	0
0	4	0	0									2	0	0	4	3	0														0	0	0	1	0	0	0	1	0	0	0	0	1	0	0	0	0	0	0
1	4	1	4	0	1	0	0	0	0	0	0	2	0	0	4	3	0														0	0	0	0	0	0	1	4	0	0	0	0	1	0	0	0	0	0	0
1	5	1	1	0	0	0	1	0	0	0	0	1	0	0	4	4	0														0	0	1	0	0	0	0	3	1	0	0	0	1	0	0	0	0	0	0
1	4	0	0									1	0	0	3	3	0														0	0	0	0	0	0	0	6	0	0	0	0	1	0	0	0	0	0	0
1	5	0	0									5	0	0	4	4	0														0	0	0	0	0	0	0	15	1	0	0	0	1	0	0	0	0	0	0
1	3	0	0									1	0	0	4	4	0														0	0	0	0	0	0	0	0	1	0	0	0	1	0	0	0	0	0	0
1	4	0	0									2	0	0	5	4	0														0	0	0	0	0	0	1	2	0	0	0	0	1	0	0	0	0	0	0
0	2	0	0									0	0	0	4	4	1	0	1	0	0	0	0	0	0						0	0	0	0	0	0	0	0	1	0	0	0	1	0	0	0	0	0	0
1	3	0	0									3	0	0	4	4	0														1	0	0	0	0	0	0	1	0	0	0	0	1	0	0	0	0	0	0
0	5	0	0									1	0	0	4	4	0														0	0	0	0	0	0	0	1	1	0	0	0	1	0	0	0	0	0	0
0	4	0	0									1	0	0	4	3	0														0	0	0	0	0	0	1	3	1	0	0	0	1	0	0	0	0	0	0
0	4	0	0									3	0	0	3	2	0														1	0	0	0	0	0	0	7	1	0	0	0	1	0	0	0	0	0	0
0	4	0	0									1	0	0	4	3	0														0	0	0	0	0	0	0	2	1	0	0	0	1	0	0	0	0	0	0
1	4	0	0									3	0	0	2	2	0														1	0	0	0	0	0	0	5	1	0	0	0	1	0	0	0	0	0	0
0	5	0	0									1	0	0	5	3	0														1	0	0	0	0	0	0	3	1	0	0	0	1	0	0	0	0	0	0
1	4	0	0									1	0	0	4	4	0														1	0	0	0	0	0	0	4	1	0	0	0	1	0	0	0	0	0	0
1	4	0	0									1	0	0	5	4	0														0	1	0	0	0	0	0	10	1	0	0	0	1	0	0	0	0	0	0
0	4	0	0									1	0	0	4	3	0														0	0	0	0	0	0	0	1	1	0	0	0	1	0	0	0	0	0	0
1	5	0	0									2	0	0	4	3	0														0	0	0	0	0	0	0	0	1	0	0	0	1	0	0	0	0	0	0
1	4	0	0									3	0	0	3	3	1	0	1	0	0	0	0	0	0						0	1	0	0	0	0	0	6	0	0	0	0	1	0	0	0	0	0	0
1	3	0	0									2	0	0	3	3	0														0	0	0	0	0	0	1	5	1	0	0	0	1	0	0	0	0	0	0
1	4	1	3	0	0	1	0	0	0	0	0	2	0	0	3	3	0														0	0	0	0	0	0	0	1	1	0	0	0	1	0	0	0	0	0	0
1	5	0	0									1	0	0	5	1	0														0	0	1	0	0	0	0	0	1	0	0	0	1	0	0	0	0	0	0
1	4	1	2	0	1	0	0	0	0	0	0	2	0	0	5	5	0														0	0	0	1	0	0	0	4	1	0	0	0	1	0	0	0	0	0	0
1	5	0	0									2	0	0	5	3	0														0	0	0	0	0	0	0	37	1	0	0	0	1	0	0	0	0	0	0
0	5	1	2	0	0	0	0	0	0	0	0	2	0	0	1	1	0														1	0	0	0	0	0	0	7	1	0	0	0	1	0	0	0	0	0	0
1	4	0	0									1	0	0	4	3	0														0	0	0	0	0	0	1	4	1	0	0	0	1	0	0	0	0	0	0
1	3	0	0									1	0	0	4	3	0														0	0	0	0	0	0	0	0	1	0	0	0	1	0	0	0	0	0	0
1	4	0	0									2	0	0	4	4	0														0	0	0	0	0	0	1	2	1	0	0	0	1	0	0	0	0	0	0
1	5	0	0									3	0	0	4	1	0														0	1	0	0	0	0	0	12	1	0	0	0	1	0	0	0	0	0	0
1	4	0	0									2	0	0	4	2	0														1	0	0	0	0	0	0	4	0	0	0	0	1	0	0	0	0	0	0
1	5	0	0									1	0	0	3	3	0														0	0	0	0	0	0	0	2	1	0	0	0	1	0	0	0	0	0	0
1	4	0	0									1	0	0	4	2	0														0	0	0	0	0	0	0	0	1	0	0	0	1	0	0	0	0	0	0
0	5	0	0									2	0	0	3	3	0														1	0	0	0	0	0	0	4	1	0	0	0	1	0	0	0	0	0	0
0	4	1	1	0	0	0	0	0	0	0	0	1	0	0	4	3	0														1	0	0	0	0	0	0	4	0	0	0	0	1	0	0	0	0	0	0
0	4	0	0									1	0	0	4	3	0														1	0	0	0	0	0	0	54	1	0	0	0	1	0	0	0	0	0	0
1	3	0	0									8	0	0	4	3	0														0	0	0	0	0	0	1	1	1	0	0	0	1	0	0	0	0	0	0
1	4	0	0									3	0	0	5	4	0														1	0	0	0	0	0	0	4	1	0	0	0	1	0	0	0	0	0	0
1	4	0	0									1	0	0			0														0	0	0	0	0	0	0	5	1	0	0	0	1	0	0	0	0	0	0
1	5	0	0									3	0	0	3	3	0														0	0	0	0	0	0	1	2	1	0	0	0	1	0	0	0	0	0	0
1	3	0	0									1	0	0	4	3	0														1	0	0	0	0	0	0	3	1	0	0	0	1	0	0	0	0	0	0
1	5	0	0									1	0	0	3	3	0														1	0	0	0	0	0	0	5	1	0	0	0	1	0	0	0	0	0	0
0	4	0	0									1	0	0	4	3	0														0	0	0	1	0	0	0	2	1	0	0	0	1	0	0	0	0	0	0
1	4	0	0									5	0	0	4	3	0														1	0	0	0	0	0	0	5	1	0	0	0	1	0	0	0	0	0	0
1	4	1	1	0	0	1	0	0	0	0	0	1	0	0	4	3	1	0	0	0	1	0	0	0	0						0	1	0	0	0	0	0	5	0	0	0	0	1	0	0	0	0	0	0
0	3	1	1	0	0	0	0	0	0	1	0	1	0	0	4	3	0														0	0	0	0	0	0	1	5	1	0	0	0	1	0	0	0	0	0	0
1	4	1	1	0	0	0	0	0	0	1	0	2	0	0	4	3	0														1	0	0	0	0	0	0	6	1	0	0	0	1	0	0	0	0	0	0
0	4	0	0									0	0	0	5	3	0														0	0	0	0	0	0	1		0	0	0	0	1	0	0	0	0	0	0
1	3	0	0									1	0	0	5	2	0														0	0	0	0	0	0	1	0	0	0	0	0	1	0	0	0	0	0	0
0	4	0	0									3	0	0	3	3	0														1	0	0	0	0	0	0	2	0	0	0	0	1	0	0	0	0	0	0
0	5	0	0									1	0	0	4	3	0														0	0	0	0	0	0	0	1	1	0	0	0	1	0	0	0	0	0	0
0	5	0	0									1	0	0	4		0														0	0	0	0	0	0	0	0	1	0	0	0	1	0	0	0	0	0	0
1	5	0	0									1	0	0	4	2	0														1	0	0	0	0	0	0	3	1	0	0	0	1	0	0	0	0	0	0
0	4	0	0									3	0	0	4	3	0														1	0	0	0	0	0	0	3	1	0	0	0	1	0	0	0	0	0	0
1	3	0	0									4	0	0	4	3	0														0	0	0	0	0	0	1	2	0	0	0	0	1	0	0	0	0	0	0
0	5	0	0									1	0	0	4	2	0														0	0	0	0	0	0	1	8	1	0	0	0	1	0	0	0	0	0	0
1	5	0	0									2	0	0	5	3	0														0	0	0	0	0	0	1	0	1	0	0	0	1	0	0	0	0	0	0
0	5	0	0									1	0	0	4																0	1	0	0	0	0	0	2	1	0	0	0	1	0	0	0	0	0	0
1	5	0	0									4	0	0	5	3	0														0	0	0	0	0	0	1	2	0	0	0	0	1	0	0	0	0	0	0
0	5	0	0									3	0	0	4	3	0														0	0	0	0	0	0	0	0	1	0	0	0	1	0	0	0	0	0	0
1	5	0	0									1	0	0	4	4	0														0	1	0	0	0	0	0	2	0	0	0	0	1	0	0	0	0	0	0
1	4	0	0									1	0	0	3	2	0														1	0	0	0	0	0	0	2	1	0	0	0	1	0	0	0	0	0	0
1	3	0	0									2	0	0	4	3	0														1	0	0	0	0	0	0	3	1	0	0	0	1	0	0	0	0	0	0
1	3	0	0									2	0	0	5	3	0														0	0	0	0	0	0	1	3	1	0	0	0	1	0	0	0	0	0	0
0	3	0	0									2	0	0	4	3	0														0	0	0	1	0	0	0	2	1	0	0	0	1	0	0	0	0	0	0
1	4	0	0									2	0	0	4	4	0														0	0	0	0	0	0	1	7	1	0	0	0	1	0	0	0	0	0	0
1	1	0	0									1	0	0	3	1	0														0	0	1	0	0	0	0	3	0	0	0	0	1	0	0	0	0	0	0
1	4	0	0									1	0	0	2	1	0														0	0	0	0	0	0	0	0	1	0	0	0	1	0	0	0	0	0	0
1	5	0	0									2	0	0	4	2	0														1	0	0	0	0	0	0	7	1	0	0	0	1	0	0	0	0	0	0
1	3	1	2	0	0	0	0	0	0	0	1	2	0	0	4	3	0														1	0	0	0	0	0	0	5	1	0	0	0	1	0	0	0	0	0	0
1	4	0	0									4	0	0	3	3	0														1	0	0	0	0	0	0	3	1	0	0	0	1	0	0	0	0	0	0
1	4	0	0									2	0	0	4	3	0														1	0	0	0	0	0	0	0	1	0	0	0	1	0	0	0	0	0	0
1	4	0	0									2	0	0	3	3	0														0	0	1	0	0	0	0	1	1	0	0	0	1	0	0	0	0	0	0
0	4	0	0									3	0	0	3	3	0														1	0	0	0	0	0	0	3	1	0	0	0	1	0	0	0	0	0	0
1	4	0	0									2	0	0	4	4	0														0	0	0	1	0	0	0	3	0	0	0	0	1	0	0	0	0	0	0
1	4	0	0									3	0	0	4	3	0														0	0	0	1	0	0	0	3	0	0	0	0	1	0	0	0	0	0	0
0	4	0	0									1	0	0	4	2	0														0	0	0	0	0	0	0	4	1	0	0	0	1	0	0	0	0	0	0
0	4	0	0									2	0	0	2	2	0														0	0	0	0	0	0	0	4	1	0	0	0	1	0	0	0	0	0	0
1	4	0	0									1	0	0	5	3	0														1	0	0	0	0	0	0	10	1	0	0	0	1	0	0	0	0	0	0
1	4	0	0									1	0	0	4	3	0														0	0	0	0	0	0	0	4	1	0	0	0	1	0	0	0	0	0	0
0	4	0	0									2	0	0	4	2	0														0	1	0	0	0	0	0	0	1	0	0	0	1	0	0	0	0	0	0
0	4	0	0									0	0	0	4	3	0														0	0	0	1	0	0	0	0	1	0	0	0	1	0	0	0	0	0	0
1	5	0	0									2	0	0	5	1	0														0	1	0	0	0	0	0	10	1	0	0	0	1	0	0	0	0	0	0
1	2	0	0									1	0	0	4	3	0														1	0	0	0	0	0	0	0	1	0	0	0	1	0	0	0	0	0	0
0	4	0	0									1	0	0	3	3	0														0	0	0	0	0	0	0	0	1	0	0	0	1	0	0	0	0	0	0
0	4	0	0									1	0	0	3	3	0														0	0	0	0	0	0	1	2	1	0	0	0	1	0	0	0	0	0	0
1	3	0	0									3	0	0	5	5	0														0	0	0	0	0	0	1	0	1	0	0	0	1	0	0	0	0	0	0
0	5	0	0									2	0	0	4	3	0														1	0	0	0	0	0	0	0	1	0	0	0	1	0	0	0	0	0	0
1	4	0	0									1	0	0	4	2	0														1	0	0	0	0	0	0	0	1	0	0	0	1	0	0	0	0	0	0
0	4	0	0									5	0	0	3	3	1	0	1	0	0	0	0	0	0						0	0	0	0	0	0	1	0	1	0	0	0	1	0	0	0	0	0	0
0	3	0	0									4	0	0	4																0	0	0	0	0	0	1	1	1	0	0	0	1	0	0	0	0	0	0
0	4	0	0									1	0	0	5	4	0														1	0	0	0	0	0	0	3	1	0	0	0	1	0	0	0	0	0	0
1	4	0	0									2	0	0	5	1	0														0	0	0	0	0	0	0	8	1	0	0	0	1	0	0	0	0	0	0
1	4	0	0									1	0	0	3	3	0														1	0	0	0	0	0	0	5	1	0	0	0	1	0	0	0	0	0	0
1	5	1	1	0	0	0	0	0	0	0	0	2	0	0	2																0	0	0	0	0	0	1	3	1	0	0	0	1	0	0	0	0	0	0
0	4	0	0									0	0	0	3	3															1	0	0	0	0	0	0	0	0	0	0	0	1	0	0	0	0	0	0
1	5	0	0									0	0	0	3	3	0														0	0	0	0	0	0	1	0	1	0	0	0	1	0	0	0	0	0	0
1	4	0	0									2	0	0	4	3	0														1	0	0	0	0	0	0	4	1	0	0	0	1	0	0	0	0	0	0
1	3	1	2	0	0	0	0	0	1	0	0	2	0	0	4	3	0														1	0	0	0	0	0	0	22	1	0	0	0	1	0	0	0	0	0	0
1	5	0	0									1	0	0	5	1	0														0	0	0	0	0	0	0	7	1	0	0	0	1	0	0	0	0	0	0
0	5	0	0									2	0	0	3	3	0														1	0	0	0	0	0	0	10	1	0	0	0	1	0	0	0	0	0	0
1	5	0	0									4	0	0	4	2	0														0	1	0	0	0	0	0	2	1	0	0	0	1	0	0	0	0	0	0
1	4	0	0									1	0	0	4	3	0														0	0	0	0	0	0	1	0	1	0	0	0	1	0	0	0	0	0	0
0	5	0	0									2	0	0	5	2	0														0	0	0	0	0	0	0	0	1	0	0	0	1	0	0	0	0	0	0
1	4	0	0									2	0	0	3	3	0														0	1	0	0	0	0	0	3	1	0	0	0	1	0	0	0	0	0	0
0	3	0	0									1	0	0	3	3	0														0	1	0	0	0	0	0	2	1	0	0	0	1	0	0	0	0	0	0
0	3	0	0									2	0	0	3	3	0														0	0	0	0	0	0	1	4	1	0	0	0	1	0	0	0	0	0	0
1	3	1	0	0	0	0	0	1	0	0	0	0	0	0	5	4	1	0	0	0	0	0	0	0	0						0	0	0	0	0	0	1	0	1	0	0	0	1	0	0	0	0	0	0
0	5	0	0									1	0	0			0														0	0	0	0	0	0	0	10	1	0	0	0	1	0	0	0	0	0	0
1	3	0	0									3	0	0	3	3	0														0	0	1	0	0	0	0	2	1	0	0	0	1	0	0	0	0	0	0
1	5	0	0									2	0	0	4	3	0														0	1	0	0	0	0	0	5	1	0	0	0	1	0	0	0	0	0	0
1	4	0	0									3	0	0	4	2	0														0	0	0	0	0	0	1	8	1	0	0	0	1	0	0	0	0	0	0
1	4	0	0									2	0	0	4	3	0														0	0	0	0	0	0	0	0	1	0	0	0	1	0	0	0	0	0	0
1	3	0	0									1	0	0																	0	0	0	0	0	0	1	5	0	0	0	0	1	0	0	0	0	0	0
0	5	0	0									1	0	0	5		0														0	1	0	0	0	0	0	5	1	0	0	0	1	0	0	0	0	0	0
1	3	0	0									2	0	0	4	2	0														0	0	0	0	0	0	1	2	1	0	0	0	1	0	0	0	0	0	0
1	2	1	3	1	0	0	0	0	0	0	0	2	0	0	2	4	0														1	0	0	0	0	0	0	2	1	0	0	0	1	0	0	0	0	0	0
1	5	0	0									2	0	0	4	1	0														1	0	0	0	0	0	0	8	1	0	0	0	1	0	0	0	0	0	0
1	4	0	0									3	0	0	3																0	0	0	0	0	0	0	5	1	0	0	0	1	0	0	0	0	0	0
0	4	0	0									2	0	0	4	3	0														0	0	0	0	0	0	1	2	1	0	0	0	1	0	0	0	0	0	0
1	4	0	0									7	0	0	4	4	0														0	0	0	0	0	0	1	3	0	0	0	0	1	0	0	0	0	0	0
0	5	0	0									1	0	0	3	3	0														0	0	0	0	0	0	1	0	1	0	0	0	1	0	0	0	0	0	0
1	3	1	3	0	0	0	0	0	1	0	0	3	0	0	3		0														0	0	0	0	0	0	1	16	1	0	0	0	1	0	0	0	0	0	0
1	4	0	0									2	0	0	4	3	0														0	0	0	0	0	0	1	1	0	0	0	0	1	0	0	0	0	0	0
1	4	0	0									2	0	0	4	3	0														1	0	0	0	0	0	0	4	1	0	0	0	1	0	0	0	0	0	0
1	4	0	0									2	0	0	5																0	1	0	0	0	0	0	6	0	0	0	0	1	0	0	0	0	0	0
0	4	0	0									1	0	0	3	3	0														1	0	0	0	0	0	0	0	1	0	0	0	1	0	0	0	0	0	0
0	3	0	0									3	0	0	3	3	0														0	0	0	0	0	0	1	4	1	0	0	0	1	0	0	0	0	0	0
1	4	0	0									1	0	0	5		0														0	0	1	0	0	0	0	2	0	0	0	0	1	0	0	0	0	0	0
1	4	0	0									1	0	0	3	4	0														1	0	0	0	0	0	0	6	1	0	0	0	1	0	0	0	0	0	0
1	3	0	0									2	0	0	4	2	0														0	0	0	0	0	0	1	2	1	0	0	0	1	0	0	0	0	0	0
1	4	0	0									1	0	0	4	3	0														0	1	0	0	0	0	0	2	1	0	0	0	1	0	0	0	0	0	0
1	5	0	0									2	0	0	4	3	0														1	0	0	0	0	0	0	1	0	0	0	0	1	0	0	0	0	0	0
0	5	0	0									1	0	0	4	3	0														0	0	0	1	0	0	0	0	1	0	0	0	1	0	0	0	0	0	0
1	3	0	0									2	0	0	4	2	0														0	0	0	0	0	0	1	3	1	0	0	0	1	0	0	0	0	0	0
1	4	1	0									0	0	0	4	2	0														0	0	0	0	0	0	1	5	1	0	0	0	1	0	0	0	0	0	0
1	4	1	4	1	0	0	0	0	0	0	0	3	0	0																	0	0	0	0	0	0	1	10	0	0	0	0	1	0	0	0	0	0	0
1	4	1	1	0	0	1	0	0	0	0	0	1	0	0	4	3	0														0	0	0	0	0	0	0	0	1	0	0	0	1	0	0	0	0	0	0
1	5	1	3	0	0	0	0	0	0	0	0	1	0	0	4																0	0	1	0	0	0	0	10	1	0	0	0	1	0	0	0	0	0	0
1	4	1	1	0	0	0	0	1	0	0	0	5	0	0	5	3	1	0	0	0	1	0	0	0	0						0	0	1	0	0	0	0	1	1	0	0	0	1	0	0	0	0	0	0
1	5	0	0									2	0	0	4	2	0														0	0	1	0	0	0	0	5	1	0	0	0	1	0	0	0	0	0	0
1	5	0	0									2	0	0	4	3	0														1	0	0	0	0	0	0	5	1	0	0	0	1	0	0	0	0	0	0
1	5	0	0									5	0	0	4		0														0	0	0	0	0	0	1	18	1	0	0	0	1	0	0	0	0	0	0
1	3	0	0									2	0	0	2	2	0														0	0	0	0	0	0	1	0	1	0	0	0	1	0	0	0	0	0	0
1	5	1	1	0	0	0	1	0	0	0	0	2	0	0	3	2	1	0	0	0	1	0	0	0	0						0	0	0	0	0	0	1	1	1	0	0	0	1	0	0	0	0	0	0
1	4	0	0									2	0	0	5	3	0														1	0	0	0	0	0	0	0	1	0	0	0	1	0	0	0	0	0	0
1	5	1	1	0	0	0	0	1	0	0	0	2	0	0	4	4	0														0	1	0	0	0	0	0	2	1	0	0	0	1	0	0	0	0	0	0
0	3	0	0									3	0	0	2	2	0														0	0	0	0	0	0	1	1	1	0	0	0	1	0	0	0	0	0	0
0	4	0	0									2	0	0	4	2	0														0	0	0	1	0	0	0	1	1	0	0	0	1	0	0	0	0	0	0
1	3	0	0									3	0	0	5	4	0														0	0	0	0	0	0	1	4	1	0	0	0	1	0	0	0	0	0	0
1	4	0	0									1	0	0	4	2	0														0	0	0	0	0	0	1	2	1	0	0	0	1	0	0	0	0	0	0
1	3	0	0									2	0	0	4	3	0														1	0	0	0	0	0	0	2	1	0	0	0	1	0	0	0	0	0	0
1	4	1	6	0	0	1	0	0	0	0	0	1	0	0	4	4	0														0	0	0	0	0	0	0	10	0	0	0	0	1	0	0	0	0	0	0
1	5	0	0									1	0	0	4	4	0														0	0	0	0	0	0	0	16	1	0	0	0	1	0	0	0	0	0	0
1	3	0	0									1	0	0	4	4	0														0	0	0	0	0	0	1	3	1	0	0	0	1	0	0	0	0	0	0
0	5	0	0									2	0	0	5	3	0														0	1	0	0	0	0	0	2	1	0	0	0	1	0	0	0	0	0	0
0	4	0	0									1	0	0	3	4	0														0	0	0	0	0	0	0	1	1	0	0	0	1	0	0	0	0	0	0
1	3	0	0									1	0	0	5	3	0														0	0	1	0	0	0	0	1	0	0	0	0	1	0	0	0	0	0	0
0	3	0	0									2	0	0	2	2	0														0	0	1	0	0	0	0	6	1	0	0	0	1	0	0	0	0	0	0
0	5	0	0									2	0	0	5	4	0														0	1	0	0	0	0	0	20	1	0	0	0	1	0	0	0	0	0	0
1	3	0	0									2	0	0			0														0	0	0	0	0	0	0	3	1	0	0	0	1	0	0	0	0	0	0
1	5	0	0									1	0	0	5	3	0														0	0	0	0	0	0	1	4	1	0	0	0	1	0	0	0	0	0	0
1	3	0	0									2	0	0	4	4	0														0	0	0	0	0	0	1	1	1	0	0	0	1	0	0	0	0	0	0
1	4	0	0									2	0	0	3	3	0														0	0	0	0	0	0	0	5	1	0	0	0	1	0	0	0	0	0	0
1	4	0	0									1	0	0	3	3	0														0	0	0	0	0	0	1	1		0	0	0	1	0	0	0	0	0	0
1	5	1	1	0	0	1	0	0	0	0	0	1	0	0																	0	0	1	0	0	0	0	7	1	0	0	0	1	0	0	0	0	0	0
0	4	0	0									2	0	0	4	3	0														0	0	0	0	0	0	0	0	1	0	0	0	1	0	0	0	0	0	0
0	4	0	0									1	0	0	3	3	0														0	0	0	0	0	0	0	0	0	0	0	0	1	0	0	0	0	0	0
1	4	0	0									8	0	0	4	3	0														0	0	0	0	0	0	0	10	1	0	0	0	1	0	0	0	0	0	0
1	4	0	0									2	0	0	4		0														0	1	0	0	0	0	0	8	1	0	0	0	1	0	0	0	0	0	0
1	4	1	1	0	1	0	0	0	0	0	0	1	0	0	4	4	0														0	0	0	0	0	0	1	0	1	0	0	0	1	0	0	0	0	0	0
1	5	0	0									2	0	0	5	3	0														0	0	0	0	0	0	0	4	1	0	0	0	1	0	0	0	0	0	0
1	4	0	0									3	0	0	4	3	0														0	0	0	0	0	0	1	0	1	0	0	0	1	0	0	0	0	0	0
1	4	0	0									1	0	0	5	3	0														0	0	1	0	0	0	0	3	1	0	0	0	1	0	0	0	0	0	0
1	5	0	0									2	0	0	3	3	0														0	0	0	0	0	0	1	1	1	0	0	0	1	0	0	0	0	0	0
1	5	1	2	0	0	1	0	0	0	0	0	2	0	0	4	3	0														0	0	0	0	0	0	0	5	1	0	0	0	1	0	0	0	0	0	0
1	3	0	0									2	0	0	4	4	0														0	0	0	0	0	0	0	1	1	0	0	0	1	0	0	0	0	0	0
0	5	0	0									1	0	0	4	1	0														1	0	0	0	0	0	0	10	1	0	0	0	1	0	0	0	0	0	0
1	5	0	0									2	0	0			0														0	0	0	0	0	0	1	0	1	0	0	0	1	0	0	0	0	0	0
1	3	0	0									1	0	0	4	3	0														0	0	0	0	0	0	0	1	1	0	0	0	1	0	0	0	0	0	0
1	5	1	1	0	0	0	0	0	1	0	0	2	0	0	3	3	0														0	0	0	0	0	0	1	4	1	0	0	0	1	0	0	0	0	0	0
1	5	0	0									4	0	0	3	3	0														0	0	0	0	0	0	0	1	1	0	0	0	1	0	0	0	0	0	0
1	4	0	0									1	0	0	3	2	0														0	0	0	0	0	0	0	2	1	0	0	0	1	0	0	0	0	0	0
0	4	0	0									2	0	0	5	1	0														1	0	0	0	0	0	0	6	1	0	0	0	1	0	0	0	0	0	0
0	4	0	0									2	0	0	4	3	0														0	0	0	0	0	0	0	2	1	0	0	0	1	0	0	0	0	0	0
1	5	0	0									1	0	0	3	3	0														0	0	0	0	0	0	1	5	1	0	0	0	1	0	0	0	0	0	0
0	4	0	0									2	0	0	4	3	0														1	0	0	0	0	0	0	6	1	0	0	0	1	0	0	0	0	0	0
1	5	0	0									1	0		4	3	0														0	0	0	1	0	0	0	0	1	0	0	0	1	0	0	0	0	0	0
1	5	0	0									1	0		4	4	0														1	0	0	0	0	0	0	6	1	0	0	0	1	0	0	0	0	0	0
1	3	1	1	0	1	0	0	0	0	0	0	3	0		5	3	1	0	0	0	0	0	0	0	0						0	1	0	0	0	0	0	5	0	0	0	0	1	0	0	0	0	0	0
1	4	0	0									2	0		4	3	0														0	0	1	0	0	0	0	2	1	0	0	0	1	0	0	0	0	0	0
1	4	0	0									2	0		3	3	0														1	0	0	0	0	0	0	7	1	0	0	0	1	0	0	0	0	0	0
0	4	0	0									2	0		4	3	0														0	0	0	0	0	0	1	1		0	0	0	1	0	0	0	0	0	0
1	4	0	0									1	0																		1	0	0	0	0	0	0	6	1	0	0	0	1	0	0	0	0	0	0
1	5	0	0									1	0		4	3	0														1	0	0	0	0	0	0	8	1	0	0	0	1	0	0	0	0	0	0
1	3	1	2	0	0	0	1	0	0	0	0	2	0		4	4	1	0	1	0	0	0	0	0	0						0	1	0	0	0	0	0	7	1	0	0	0	1	0	0	0	0	0	0
0	4	0	0									1	0		3	3	0														1	0	0	0	0	0	0	1	1	0	0	0	1	0	0	0	0	0	0
1	4	0	0									2	0		3	4	0														0	0	0	0	0	0	0	1	1	0	0	0	1	0	0	0	0	0	0
1	5	0	0									1	0		3	3	0														0	0	0	0	0	0	0	0	1	0	0	0	1	0	0	0	0	0	0
1	1	0	0									2	0		5	1	0														1	0	0	0	0	0	0	26	1	0	0	0	1	0	0	0	0	0	0
0	4	0	0									6	0		4		0														0	0	0	0	0	0	1	7	1	0	0	0	1	0	0	0	0	0	0
1	2	1	1	0	0	1	0	0	0	0	0	2	0		4	4	1	0	1	0	0	0	0	0	0						0	1	0	0	0	0	0	2	1	0	0	0	1	0	0	0	0	0	0
1	4	0	0									2	0																		0	0	0	0	0	0	1	6	0	0	0	0	1	0	0	0	0	0	0
1	5	0	0									3	0		4	3	0														0	1	0	0	0	0	0	5	1	0	0	0	1	0	0	0	0	0	0
1	4	0	0									1	0		4	3	0														0	0	0	0	0	0	0	2	1	0	0	0	1	0	0	0	0	0	0
1	5	0	0									4	0		4	4	0														0	0	0	0	0	0	1	20	1	0	0	0	1	0	0	0	0	0	0
1	4	1	2	0	0	0	0	0	0	1	0	3	0		4	4	0														1	0	0	0	0	0	0	24	1	0	0	0	1	0	0	0	0	0	0
1	4	1	2	0	1	0	0	0	0	0	0	1	0		5	5	1	0	1	0	0	0	0	0	0						0	0	0	0	0	0	1	0	1	0	0	0	1	0	0	0	0	0	0
1	5	0	0									3	0		4	2	0														0	0	0	0	0	0	1	0	1	0	0	0	1	0	0	0	0	0	0
0	2	0	0									1	0		5	4	1	0	1	0	0	0	0	0	0						0	0	0	0	0	0	1	2	1	0	0	0	1	0	0	0	0	0	0
1	1	0	0									3	0		4	2	0														1	0	0	0	0	0	0	2		0	0	0	1	0	0	0	0	0	0
1	3	1	1	0	0	0	0	0	0	0	0	2	0		4	2	0														0	1	0	0	0	0	0	5	1	0	0	0	1	0	0	0	0	0	0
1	3	0	0									4	0		4	2	0														0	0	0	0	0	0	1	1	1	0	0	0	1	0	0	0	0	0	0
0	4	0	0									1	0		3	3	0														0	0	0	0	0	0	1	2	0	0	0	0	1	0	0	0	0	0	0
1	5	0	0									2	0		3	2	0														1	0	0	0	0	0	0	10	1	0	0	0	1	0	0	0	0	0	0
1	4	0	0									1	0		4	3	0														1	0	0	0	0	0	0	3	1	0	0	0	1	0	0	0	0	0	0
1	4	0	0									1	0		5	3	0														1	0	0	0	0	0	0	2	1	0	0	0	1	0	0	0	0	0	0
1	4	0	0									1	0		4	3	0														1	0	0	0	0	0	0	22	1	0	0	0	1	0	0	0	0	0	0
1	5	0	0									6	0																		0	0	0	0	0	0	1	3	1	0	0	0	1	0	0	0	0	0	0
1	5	0	0									1	0		3	3	0														0	0	0	0	0	0	1	0	1	0	0	0	1	0	0	0	0	0	0
1	3	1	2	0	0	0	0	1	0	0	0	2	0		5	3	1	0	1	0	0	0	0	0	0						1	0	0	0	0	0	0	10	1	0	0	0	1	0	0	0	0	0	0
0	5	0	0									1	0		4	3	0														1	0	0	0	0	0	0	5	1	0	0	0	1	0	0	0	0	0	0
1	5	0	0									4	0		4	3	0														1	0	0	0	0	0	0	5	1	0	0	0	1	0	0	0	0	0	0
0	3	0	0									0	0		5	4	0														0	0	0	0	0	0	0	0	1	0	0	0	1	0	0	0	0	0	0
1	3	0	0									3	0		4	3	0														0	0	0	0	0	0	1	0	1	0	0	0	1	0	0	0	0	0	0
1	4	0	0									1	0		4	2	0														0	0	0	0	0	0	0	4	1	0	0	0	1	0	0	0	0	0	0
1	3	1	1	0	0	1	0	0	0	0	0	1	0		3	3	0														0	0	0	0	0	0	1	7	1	0	0	0	1	0	0	0	0	0	0
0	5	0	0									2	0		3	2	0														1	0	0	0	0	0	0	5	1	0	0	0	1	0	0	0	0	0	0
0	4	0	0									2	0		4	3	0														0	1	0	0	0	0	0	1	1	0	0	0	1	0	0	0	0	0	0
1	4	0	0									2	0		4	3	0														0	0	0	0	0	0	0	4	1	0	0	0	1	0	0	0	0	0	0
1	2	1	4	0	0	0	0	0	0	0	0	3	0		4	3	0														1	0	0	0	0	0	0	6	1	0	0	0	1	0	0	0	0	0	0
0	5	1	0	0	0	0	0	0	0	0	0	1	0		4	3	0														0	0	0	0	0	0	1	0	1	0	0	0	1	0	0	0	0	0	0
0	4	0	0									0	0		3	3	0														0	0	0	1	0	0	0	0	0	0	0	0	1	0	0	0	0	0	0
0	3	0	0									3	0		4	3	0														1	0	0	0	0	0	0	5	1	0	0	0	1	0	0	0	0	0	0
0	4	0	0									0	0		4	3	0														0	0	0	0	0	0	1	0	1	0	0	0	1	0	0	0	0	0	0
0	5	0	0									2	0				0														0	0	1	0	0	0	0	4	0	0	0	0	1	0	0	0	0	0	0
1	4	1	1	0	0	0	1	0	0	0	0	3	0		4	3	1	0	0	0	1	0	0	0	0						0	0	0	0	0	0	1	0	1	0	0	0	1	0	0	0	0	0	0
1	5	0	0									3	0		4	2	0														0	0	0	0	0	0	0	1	1	0	0	0	1	0	0	0	0	0	0
1	5	0	0									1	0		3	3															0	0	0	0	0	0	0	1	1	0	0	0	1	0	0	0	0	0	0
1	5	0	0									2	0		4	5	0														0	0	1	0	0	0	0	1	1	0	0	0	1	0	0	0	0	0	0
1	3	0	0									2	0		4	2	0														0	1	0	0	0	0	0	5	1	0	0	0	1	0	0	0	0	0	0
1	4	1	3	1	0	0	0	0	0	0	0	1	0		4	4	0														0	0	0	0	0	0	0	2	1	0	0	0	1	0	0	0	0	0	0
0	5	0	0									2	0		3	3	0														0	1	0	0	0	0	0	1	1	0	0	0	1	0	0	0	0	0	0
1	3	0	0									2	0		3	2	0														0	0	0	1	0	0	0	4	1	0	0	0	1	0	0	0	0	0	0
1	4	0	0									2	0		2																0	0	0	0	0	0	1	5	1	0	0	0	1	0	0	0	0	0	0
0	5	0	0									1	0		4		0														1	0	0	0	0	0	0	10	1	0	0	0	1	0	0	0	0	0	0
1	4	0	0									2	0	0	4	3	0														0	0	0	0	1	0	0	6	1	0	0	0	1	0	0	0	0	0	0
1	4	0	0									1	0	0	5	3	0														0	0	0	0	1	0	0	6	1	0	0	0	1	0	0	0	0	0	0
1	4	1	8	0	1	0	0	0	0	0	0	3	0																		0	0	0	0	1	0	0	6	1	0	0	0	1	0	0	0	0	0	0
0	4	0	0									2	0		4	4	0														0	0	0	0	1	0	0	8	1	0	0	0	1	0	0	0	0	0	0
1	4	0	0									2	0	0	4	3	0														0	1	0	0	0	0	0	3	0	0	0	1	0	0	0	0	0	0	0
1	5	0	0									3	0	0	4	2	0														0	1	0	0	0	0	0	10	0	0	0	1	0	0	0	0	0	0	0
1	5	0	0									2	0	0	3	2	0														1	0	0	0	0	0	0	4	1	0	0	1	0	0	0	0	0	0	0
1	4	1	1	0	0	0	0	1	0	0	0	3	0	0	3	3	0														0	0	1	0	0	0	0	4	0	0	0	1	0	0	0	0	0	0	0
1	4	1	2	0	0	0	0	0	0	0	0	3	0	0	4	4	0														0	0	1	0	0	0	0	3	0	0	0	1	0	0	0	0	0	0	0
1	5	0	0									2	0	0	3	3	0														1	0	0	0	0	0	0	4	1	0	0	1	0	0	0	0	0	0	0
1	5	0	0									2	0	0	3	3	0														0	1	0	0	0	0	0	6	1	0	0	1	0	0	0	0	0	0	0
1	4	0	0									3	0	0	4	4	0														0	0	0	1	0	0	0	0	0	0	0	1	0	0	0	0	0	0	0
1	5	0	0									2	0	0	4	3	0														1	0	0	0	0	0	0	6	1	0	0	1	0	0	0	0	0	0	0
1	5	0	0									2	0	0	4	3	0														0	1	0	0	0	0	0	4	0	0	0	1	0	0	0	0	0	0	0
1	4	0	0									2	0	0	3	3	0														1	0	0	0	0	0	0	3	1	0	0	1	0	0	0	0	0	0	0
0	4	0	0									3	0	0	3	3	0														1	0	0	0	0	0	0	10	1	0	0	1	0	0	0	0	0	0	0
1	4	0	0									2	0	0	4	3	0														1	0	0	0	0	0	0	10	1	0	0	1	0	0	0	0	0	0	0
1	3	0	0									3	0	0	2	2	0														1	0	0	0	0	0	0	8	1	0	0	1	0	0	0	0	0	0	0
1	3	1	1	0	0	0	0	0	0	1	0	1	0	0	3	3	0														1	0	0	0	0	0	0	4	1	0	0	1	0	0	0	0	0	0	0
1	3	0	0									3	0	0	5		0														0	0	1	0	0	0	0	1	1	0	0	1	0	0	0	0	0	0	0
1	4	0	0									2	0	0	3	3	0														1	0	0	0	0	0	0	5	1	0	0	1	0	0	0	0	0	0	0
1	4	0	0									2	0	0	5	5	0														0	1	0	0	0	0	0	4	1	0	0	1	0	0	0	0	0	0	0
1	5	0	0									2	0	0		3	0														0	0	0	0	0	0	1	4	1	0	0	1	0	0	0	0	0	0	0
1	5	1	0	0	0	0	1	0	0	0	0	1	0	0	4																1	0	0	0	0	0	0	4	1	0	0	1	0	0	0	0	0	0	0
1	4	0	0									2	0	0	3	2	0														0	1	0	0	0	0	0	3	0	0	0	1	0	0	0	0	0	0	0
0	3	0	0									3	0	0	4	3	0														0	0	1	0	0	0	0	1	1	0	0	1	0	0	0	0	0	0	0
1	4	1	2	0	0	0	0	0	0	1	0	3	0	0	4	3	0														1	0	0	0	0	0	0	5	1	0	0	1	0	0	0	0	0	0	0
1	4	0	0									3	0	0	3	3	0														1	0	0	0	0	0	0	3	1	0	0	1	0	0	0	0	0	0	0
1	5	0	0									4	0	0	4	2	0														0	1	0	0	0	0	0	3	0	0	0	1	0	0	0	0	0	0	0
1	5	0	0									2	0	0			0														0	0	1	0	0	0	0	2	1	0	0	1	0	0	0	0	0	0	0
1	4	0	0									3	0	0	4	3	0														1	0	0	0	0	0	0	16	1	0	0	1	0	0	0	0	0	0	0
1	5	0	0									1	0	0	4	3	0														0	0	1	0	0	0	0	1	1	0	0	1	0	0	0	0	0	0	0
1	4	0	0									3	0	0	3	3	0														0	0	1	0	0	0	0	0	1	0	0	1	0	0	0	0	0	0	0
1	5	0	0									1	0	0	3	3	0														1	0	0	0	0	0	0	3	1	0	0	1	0	0	0	0	0	0	0
1	5	0	0									3	0	0	4	3	0														0	0	0	1	0	0	0	2	1	0	0	1	0	0	0	0	0	0	0
1	4	0	0									2	0	0	3	3	0														0	0	0	0	0	0	1	2	0	0	0	1	0	0	0	0	0	0	0
0	4	0	0									4	0	0																	0	0	1	0	0	0	0	3	1	0	0	1	0	0	0	0	0	0	0
0	5	0	0									2	0	0	3	3	0														0	0	1	0	0	0	0	3	0	0	0	1	0	0	0	0	0	0	0
1	5	0	0									3	0	0	3	3	0														0	0	1	0	0	0	0	4	0	0	0	1	0	0	0	0	0	0	0
1	4	1	1	0	0	0	0	0	0	0	0	3	0	0	4	4	0														1	0	0	0	0	0	0	10	1	0	0	1	0	0	0	0	0	0	0
1	5	0	0									3	0	0	3	3	0														1	0	0	0	0	0	0	1	1	0	0	1	0	0	0	0	0	0	0
1	2	1	4	0	0	0	0	0	0	1	0	1	0	0	3	3	0														0	1	0	0	0	0	0	7	1	0	0	1	0	0	0	0	0	0	0
1	4	0	0									2	0	0	3	3	0														0	0	1	0	0	0	0	10	0	0	0	1	0	0	0	0	0	0	0
0	4	0	0									2	0	0	4	3	0														0	1	0	0	0	0	0	10	1	0	0	1	0	0	0	0	0	0	0
1	3	0	0									3	0	0	3	3	0														0	1	0	0	0	0	0	15	0	0	0	1	0	0	0	0	0	0	0
1	3	0	0									3	0	0	4	3	0														0	0	1	0	0	0	0	3	0	0	0	1	0	0	0	0	0	0	0
1	4	0	0									2	0	0	3	3	0														1	0	0	0	0	0	0	8	1	0	0	1	0	0	0	0	0	0	0
1	4	0	0									4	0	0	4	3	0														1	0	0	0	0	0	0	3	1	0	0	1	0	0	0	0	0	0	0
1	4	0	0									2	0	0	3	3	0														0	0	0	0	0	0	0	0	1	0	0	1	0	0	0	0	0	0	0
1	5	1	2	0	0	0	0	0	0	0	0	1	0	0	3	3	0														0	1	0	0	0	0	0	5	0	0	0	1	0	0	0	0	0	0	0
1	4	0	0									3	0	0	3	3	0														0	0	1	0	0	0	0	3	1	0	0	1	0	0	0	0	0	0	0
1	5	0	0									2	0	0	3	3	0														1	0	0	0	0	0	0	9	1	0	0	1	0	0	0	0	0	0	0
1	4	0	0									3	0	0	3	3	0														1	0	0	0	0	0	0	2	1	0	0	1	0	0	0	0	0	0	0
1	4	0	0									2	0	0	4	3	0														0	0	0	0	0	0	0	7	1	0	0	1	0	0	0	0	0	0	0
1	4	0	0									3	0	0	3	3	0														1	0	0	0	0	0	0	4		0	0	1	0	0	0	0	0	0	0
0	4	0	0									2	0	0	2	1	0														0	0	0	1	0	0	0	3	1	0	0	1	0	0	0	0	0	0	0
0	5	0	0									3	0	0	3	3	0														0	0	1	0	0	0	0	1	0	0	0	1	0	0	0	0	0	0	0
1	5	0	0									3	0	0																	1	0	0	0	0	0	0	8	1	0	0	1	0	0	0	0	0	0	0
1	5	0	0									2	0	0	4	4	0														0	1	0	0	0	0	0	8	1	0	0	1	0	0	0	0	0	0	0
1	3	0	0									3	0	0	2	2	0														0	1	0	0	0	0	0	3	1	0	0	1	0	0	0	0	0	0	0
1	5	0	0									2	0	0	4	3	0														0	1	0	0	0	0	0	3	0	0	0	1	0	0	0	0	0	0	0
1	2	0	0									4	0	0	5	3	0														1	0	0	0	0	0	0	4	1	0	0	1	0	0	0	0	0	0	0
1	5	1	1	0	0	0	1	0	0	0	0	1	0	0	5	4	0														0	1	0	0	0	0	0	13	0	0	0	1	0	0	0	0	0	0	0
0	4	0	0									1	0	0	5	3	1	0	1	0	0	0	0	0	0						0	0	0	1	0	0	0	2	1	0	0	1	0	0	0	0	0	0	0
1	5	0	0									4	0	0	4	3	0														0	1	0	0	0	0	0	5	1	0	0	1	0	0	0	0	0	0	0
1	5	1	2	0	1	0	0	0	0	0	0	4	0	0	3	3	0														0	0	1	0	0	0	0	8	1	0	0	1	0	0	0	0	0	0	0
1	5	0	0									3	0	0	4	3	0														1	0	0	0	0	0	0	1	1	0	0	1	0	0	0	0	0	0	0
0	5	0	0									4	0	0	3	3	0														0	0	1	0	0	0	0	2	1	0	0	1	0	0	0	0	0	0	0
1	5	1	1	0	1	0	0	0	0	0	0	3	0		5																0	1	0	0	0	0	0	3	0	0	0	1	0	0	0	0	0	0	0
1	4	0	0									3	0		4	2	0														0	0	0	0	0	0	0	2	1	0	0	1	0	0	0	0	0	0	0
0	2	0	0									2	0		4	4	1	0	1	0	0	0	0	0	0						0	0	0	1	0	0	0	4	0	0	0	1	0	0	0	0	0	0	0
1	4	0	0									2	0		4	3	1	0	0	0	0	0	0	0	0						0	0	1	0	0	0	0	2	0	0	0	1	0	0	0	0	0	0	0
1	5	0	0									2	0		3	3	0														1	0	0	0	0	0	0	6	1	0	0	1	0	0	0	0	0	0	0
1	4	1	2	0	0	0	1	0	0	0	0	2	0		3	3	0														0	1	0	0	0	0	0	6	1	0	0	1	0	0	0	0	0	0	0
1	5	0	0									3	0				0														1	0	0	0	0	0	0	9	0	0	0	1	0	0	0	0	0	0	0
1	5	0	0									3	0		4		0														0	1	0	0	0	0	0	5	1	0	0	1	0	0	0	0	0	0	0
1	5	0	0									2	0		4	3	0														0	0	1	0	0	0	0	5	0	0	0	1	0	0	0	0	0	0	0
1	2	1	1	1	0	0	0	0	0	0	0	1	0		5	3	0														1	0	0	0	0	0	0	10	1	0	0	1	0	0	0	0	0	0	0
1	5	0	0									3	0		3	3	0														0	0	1	0	0	0	0	2	1	0	0	1	0	0	0	0	0	0	0
1	1	1	0	0	0	0	1	0	0	0	0	0	0		5		0														1	0	0	0	0	0	0	4	1	0	0	1	0	0	0	0	0	0	0
1	5	0	0									2	0		4	4	0														0	0	1	0	0	0	0	1	1	0	0	1	0	0	0	0	0	0	0
1	4	0	0									1	0		2	2	1	0	0	1	0	0	0	0	0						0	1	0	0	0	0	0	5	0	0	1	0	0	0	0	0	0	0	0
1	4	1	1	0	0	0	1	0	0	0	0	3	0	0	4	1	0														0	0	0	0	0	0	0	4	0	0	1	0	0	0	0	0	0	0	0
1	4	0	0									7	0	0	2	1	0														1	0	0	0	0	0	0	15	0	0	1	0	0	0	0	0	0	0	0
1	4	0	0									1	0	0	4	2	0														1	0	0	0	0	0	0	30	0	0	1	0	0	0	0	0	0	0	0
1	4	0	0									1	0	0	5																0	1	0	0	0	0	0	8	1	0	1	0	0	0	0	0	0	0	0
1	2	0	0									4	0	0	4	2	0	0	0	1	0	0	0	0	0						1	0	0	0	0	0	0	2	0	0	1	0	0	0	0	0	0	0	0
1	5	0	0									2	0		5	3	0														0	0	1	0	0	0	0	1	0	0	1	0	0	0	0	0	0	0	0
1	5	0	0									1	0	0	3	3	0														0	1	0	0	0	0	0	4	0	0	1	0	0	0	0	0	0	0	0
1	4	0	0									3	0	0	4	2	0														0	1	0	0	0	0	0	2	0	0	1	0	0	0	0	0	0	0	0
0	5	1	2	0	0	0	0	1	0	0	0	1	0	0	3	2	0	0	0	0	0	0	0	0	1						1	0	0	0	0	0	0	5	0	0	1	0	0	0	0	0	0	0	0
1	5	0	0									2	0	0	3	3	0														0	0	0	1	0	0	0	0	0	0	1	0	0	0	0	0	0	0	0
1	5	1	2	0	0	0	1	0	0	0	0	1	0	0	3	3	0														0	0	1	0	0	0	0	5	0	0	1	0	0	0	0	0	0	0	0
1	2	1	1	0	0	1	0	0	0	0	0	3	0	0	4	3	1	0	0	1	0	0	0	0	0						0	0	0	1	0	0	0	1	0	0	1	0	0	0	0	0	0	0	0
1	4	1	1	0	1	0	0	0	0	0	0	1	0	0	4	1	1	0	1	0	0	0	0	0	0						0	0	1	0	0	0	0	1	0	0	1	0	0	0	0	0	0	0	0
1	5	1	2									2	0		3	3	0														0	1	0	0	0	0	0	2	0	0	1	0	0	0	0	0	0	0	0
0	5	0	0									3	0		3	3	0														0	1	0	0	0	0	0	2	0	0	1	0	0	0	0	0	0	0	0
0	4	1	1	0	0	1	0	0	0	0	0	2	0	0	3	3	0														0	0	1	0	0	0	0	3	0	0	1	0	0	0	0	0	0	0	0
1	4	1	1									3	0		3	3	0														0	0	1	0	0	0	0	6	0	0	1	0	0	0	0	0	0	0	0
1	1	0	0									2	0	0	1	1	0														0	1	0	0	0	0	0	3	0	0	1	0	0	0	0	0	0	0	0
1	4	0	0									6	0	0	3	1	1	0	0	1	0	0	0	0	0						0	0	1	0	0	0	0	5	0	0	1	0	0	0	0	0	0	0	0
1	5	0	0									1	0	0	3	3															0	0	1	0	0	0	0	4	0	0	1	0	0	0	0	0	0	0	0
0	4	0	0									1	0	0	3	3	0														1	0	0	0	0	0	0	4		0	1	0	0	0	0	0	0	0	0
1	2	0	0									3	0	0	3	3	0														0	0	0	1	0	0	0	0	1	0	1	0	0	0	0	0	0	0	0
1	3	0	0										0	0	3	3	0														0	0	0	0	0	0	1	0	0	0	1	0	0	0	0	0	0	0	0
1	4	0	0									1	0	0	5	2	0														0	0	1	0	0	0	0	1	0	0	1	0	0	0	0	0	0	0	0
1	4	1	4									4	0	0	3	3	0														0	0	0	1	0	0	0	2	0	0	1	0	0	0	0	0	0	0	0
0	5	0	0										0	0	3	1	0														0	0	0	1	0	0	0	0	0	0	1	0	0	0	0	0	0	0	0
0	3	0	0										0	0	3	3															0	0	0	1	0	0	0	0	0	0	1	0	0	0	0	0	0	0	0
1	3	0	0									1	0		4	3	0	0	0	0	1	0	0	0	0						0	0	0	0	0	0	1	0	1	0	1	0	0	0	0	0	0	0	0
0	3	0	0										0	0	4	2	0														0	0	0	0	0	0	1	0	0	0	1	0	0	0	0	0	0	0	0
0	5	0	0									2	0	0	3	3	0														0	0	0	1	0	0	0	1	0	0	1	0	0	0	0	0	0	0	0
1	4	1	1									4	0		4	4	1	0	0	0	1	0	0	0	0						0	1	0	0	0	0	0	1	0	0	1	0	0	0	0	0	0	0	0
1	3	0	0									4	0	0	3	3	0														0	0	1	0	0	0	0	0	0	0	1	0	0	0	0	0	0	0	0
1	4	0	0									3	0	0	4	3	0														0	1	0	0	0	0	0	1	0	0	1	0	0	0	0	0	0	0	0
1	4	0	0										0	0	3	3	0														0	0	0	1	0	0	0	0	0	0	1	0	0	0	0	0	0	0	0
1	2	0	0									2	0		4	3	0	0	0	1	0	0	0	0	0						0	0	1	0	0	0	0	2	0	0	1	0	0	0	0	0	0	0	0
1	2	0	0									6	0	0	4	2	0	0	0	1	0	0	0	0	0						0	1	0	0	0	0	0	2	0	0	1	0	0	0	0	0	0	0	0
1	5	0	0									3	0	0	5	3	0														0	1	0	0	0	0	0	15	0	0	1	0	0	0	0	0	0	0	0
1	4	0	2	0	0	0	1	0	0	0	0	7	0		3	2	1	0	0	1	0	0	0	0	0						0	1	0	0	0	0	0	2	0	0	1	0	0	0	0	0	0	0	0
1	5	0	0									2	0	0	4	2	0														1	0	0	0	0	0	0	10	0	0	1	0	0	0	0	0	0	0	0
1	4	0	0										0	0	4	3	0														0	0	1	0	0	0	0	0	0	0	1	0	0	0	0	0	0	0	0
1	5	0	0									1	0																		0	0	0	1	0	0	0	2	0	0	1	0	0	0	0	0	0	0	0
1	3	1	1									2	0	0	3	3	0														0	0	0	1	0	0	0	3	0	0	1	0	0	0	0	0	0	0	0
1	4	1	2									2	0	0	1	2	0														1	0	0	0	0	0	0	3	0	0	1	0	0	0	0	0	0	0	0
1	5	0	0									4	0	0	4	1	0														1	0	0	0	0	0	0	4	0	0	1	0	0	0	0	0	0	0	0
1	3	0	0										0	0			0														0	0	0	1	0	0	0	0	0	0	1	0	0	0	0	0	0	0	0
1	5	0	0									2	0	0	4	2	0														0	0	1	0	0	0	0	10	1	0	1	0	0	0	0	0	0	0	0
1	5	1	1	0	0	0	1	0	0	0	0	4	0	0	3	3	0														0	0	1	0	0	0	0	4	0	0	1	0	0	0	0	0	0	0	0
1	5	1	4	0	0	0	1	0	0	0	0	1	0	0	5	3	0														0	0	1	0	0	0	0	4	0	0	1	0	0	0	0	0	0	0	0
0	2	0	0										0	0	4	3	0														0	0	1	0	0	0	0	0	0	0	1	0	0	0	0	0	0	0	0
0	3	0	0									1	0																		0	0	0	1	0	0	0	0	0	0	1	0	0	0	0	0	0	0	0
1	5	0	0									2	0		4	2	0														0	1	0	0	0	0	0	4	0	0	1	0	0	0	0	0	0	0	0
1	3	0	0									2	0	0	4	4	0														1	0	0	0	0	0	0	0	0	0	1	0	0	0	0	0	0	0	0
1	5	0	0									1	0		4																0	1	0	0	0	0	0	6	0	0	1	0	0	0	0	0	0	0	0
1	4	0	0									2	0	0	3	3	0														0	1	0	0	0	0	0	2	0	0	1	0	0	0	0	0	0	0	0
1	3	0	0									4	0	0	5	4	0	0	1	0	0	0	0	0	0						0	0	1	0	0	0	0	2	1	0	1	0	0	0	0	0	0	0	0
0	4	0	0									2	0	0	3	3	0														0	0	1	0	0	0	0	6	0	0	1	0	0	0	0	0	0	0	0
1	2	1	1	0	0	1	0	0	0	0	0	1	0		3	3	0														0	0	1	0	0	0	0	1	0	0	1	0	0	0	0	0	0	0	0
0	5	0	0									1	0	0	4																0	0	1	0	0	0	0	1	0	0	1	0	0	0	0	0	0	0	0
1	3	1	1	0	0	0	1	0	0	0	0	2	0	0	3	3	0														0	0	1	0	0	0	0	2	0	0	1	0	0	0	0	0	0	0	0
0	5	1	1	0	0	1	0	0	0	0	0	1	0	0	3	3	0														0	0	1	0	0	0	0	1	0	0	1	0	0	0	0	0	0	0	0
1	4	1	3	0	0	1	0	0	0	0	0	3	0	0	4	3															0	0	1	0	0	0	0	5	0	0	1	0	0	0	0	0	0	0	0
0	3	0	0									3	0	0	3	3	0														0	0	1	0	0	0	0	0	0	0	1	0	0	0	0	0	0	0	0
1	5	0	0									3	0	0	3	1	0														0	1	0	0	0	0	0	5	0	0	1	0	0	0	0	0	0	0	0
1	3	0	0									3	0																		0	0	1	0	0	0	0	1	0	0	1	0	0	0	0	0	0	0	0
1	4	0	0									2	0	0																	0	0	1	0	0	0	0	1	1	0	1	0	0	0	0	0	0	0	0
0	5	1	1	0	1	0	0	0	0	0	0	3	0		3	3	0														0	0	1	0	0	0	0	3	0	0	1	0	0	0	0	0	0	0	0
1	5	0	0									3	0	0	4	3	0														0	0	0	1	0	0	0	3	0	0	1	0	0	0	0	0	0	0	0
1	3	0	0									2	0	0	3	3	0														0	0	0	1	0	0	0	2	0	0	1	0	0	0	0	0	0	0	0
1	4	1	1	1	0	0	0	0	0	0	0	2	0	0		3	0														1	0	0	0	0	0	0	6	0	0	1	0	0	0	0	0	0	0	0
1	4	0	0									2	0	0	4	3	0														0	1	0	0	0	0	0	2	0	0	1	0	0	0	0	0	0	0	0
1	4	0	0									4	0		3	3	0														0	0	1	0	0	0	0	1	0	0	1	0	0	0	0	0	0	0	0
0	3	0	0									1	0		3	3	0														1	0	0	0	0	0	0	1	0	0	1	0	0	0	0	0	0	0	0
1	4	0	0									5	0	0	3	3	0														0	0	1	0	0	0	0	2	0	0	1	0	0	0	0	0	0	0	0
1	4	1	1									1	0	5000	3	2	0														0	0	1	0	0	0	0	5	0	0	1	0	0	0	0	0	0	0	0
1	3	1	1									1	0		4	1	0														1	0	0	0	0	0	0	4	0	0	1	0	0	0	0	0	0	0	0
1	5	1	1	0	0	1	0	0	0	0	0		0	0	3	3															0	0	0	1	0	0	0	1	0	0	1	0	0	0	0	0	0	0	0
1	5	0	0									1	0	0	4	3	1	0	0	1	0	0	0	0	0						1	0	0	0	0	0	0	5	0	0	1	0	0	0	0	0	0	0	0
1	3	1	1	0	0	1	0	0	0	0	0	1	0	0	4	3	0	0	1	0	0	0	0	0	0						0	0	1	0	0	0	0	0	0	0	1	0	0	0	0	0	0	0	0
1	3	0	0									2	0	0	3	3	0														0	0	0	1	0	0	0	0	0	0	1	0	0	0	0	0	0	0	0
1	4	0	0									6	0		4	2	1	0	0	0	1	0	0	0	0						0	1	0	0	0	0	0	4	0	0	1	0	0	0	0	0	0	0	0
1	4	0	0									2	0		4	2	0	1	0	0	0	0	0	0	0						0	1	0	0	0	0	0	5	0	0	1	0	0	0	0	0	0	0	0
1	5	0	0									3	0		4	2	0														0	0	0	1	0	0	0	5	0	0	1	0	0	0	0	0	0	0	0
1	5	1	2	0	0	0	1	0	0	0	0	6	0	0	5	4	0														0	0	0	1	0	0	0	7	1	0	1	0	0	0	0	0	0	0	0
1	4	0	0									1	0	0	3	2	0	0	0	0	1	0	0	0	0						0	0	0	1	0	0	0	2	0	0	1	0	0	0	0	0	0	0	0
1	4	0	0									1	0	0	3	3	0	0	0	1	0	0	0	0	0						0	0	1	0	0	0	0	0	0	0	1	0	0	0	0	0	0	0	0
1	5	0	0									2	0		3	1	0														0	1	0	0	0	0	0	5	0	0	1	0	0	0	0	0	0	0	0
1	5	0	0									6	0		4	2	0														0	0	1	0	0	0	0	0	0	0	1	0	0	0	0	0	0	0	0
1	3	1	1	1	0	0	0	0	0	0	0	1	0	0	3	3	0														0	0	1	0	0	0	0	1	0	0	1	0	0	0	0	0	0	0	0
1	3	1	4									2	0		4	4	1	0	0	0	1	0	0	0	0						0	1	0	0	0	0	0	15	0	0	1	0	0	0	0	0	0	0	0
0	5	0	0									1	0		3	1	0														0	0	0	0	0	0	0	1	0	0	1	0	0	0	0	0	0	0	0
1	4	0	0									2	0	0	3	3	0														0	0	1	0	0	0	0	1	0	0	1	0	0	0	0	0	0	0	0
1	2	1	1	0	0	1	0	0	0	0	0		0		4	4	0														0	0	0	1	0	0	0			0	1	0	0	0	0	0	0	0	0
1	4	1	1	0	0	1	0	0	0	0	0	3	0		4	3	0														0	0	0	1	0	0	0	2	1	0	1	0	0	0	0	0	0	0	0
0	1	0	0									1	0	0	3	3	0														0	0	0	1	0	0	0	0	1	0	1	0	0	0	0	0	0	0	0
1	3	1	3	0	0	0	1	0	0	0	0	3	0	0	2	2	1	0	1	0	0	0	0	0	0						1	0	0	0	0	0	0	13	0	0	1	0	0	0	0	0	0	0	0
1	3	1	1	0	0	0	1	0	0	0	0	1	0		3	3	1	0	0	0	1	0	0	0	0						0	0	1	0	0	0	0	1	0	0	1	0	0	0	0	0	0	0	0
1	3	1	2	0	1	0	0	0	0	0	0	4	0		4	4	1	0	1	0	0	0	0	0	0						0	0	1	0	0	0	0	2	0	0	1	0	0	0	0	0	0	0	0
1	4	1	1	0	0	0	1	0	0	0	0	3	0		3	3															0	0	1	0	0	0	0			0	1	0	0	0	0	0	0	0	0
1	5	1	2	0	0	0	1	0	0	0	0	4	0	0	4	4	0														0	0	1	0	0	0	0	4	0	0	1	0	0	0	0	0	0	0	0
1	5	1	2	0	0	1	0	0	0	0	0	2	0	0	3	3	0														0	0	1	0	0	0	0	2		0	1	0	0	0	0	0	0	0	0
1	2	0	0									3	0		5	3	0	0	1	0	0	0	0	0	0						0	0	0	0	0	0	0	2	0	0	1	0	0	0	0	0	0	0	0
0	5	0	0									1	0	0	3	1	0														0	1	0	0	0	0	0	0	0	0	1	0	0	0	0	0	0	0	0
0	5	0	0									2	0	0	4	2	0														0	0	1	0	0	0	0	1	0	0	1	0	0	0	0	0	0	0	0
1	4	0	0									3	0	1500	4	3	1	0	0	1	0	0	0	0	0						0	0	1	0	0	0	0	5	0	0	1	0	0	0	0	0	0	0	0
0	5	0	0									3	0	0	3	3	0														0	0	1	0	0	0	0	4	0	0	1	0	0	0	0	0	0	0	0
1	4	0	0									1	0	0	4	3	0														0	0	0	1	0	0	0	1	0	0	1	0	0	0	0	0	0	0	0
1	4	1	3									2	0		2	2	0														0	0	0	1	0	0	0	3	0	0	1	0	0	0	0	0	0	0	0
0	4	0	0									1	0	0	4	3	0	0	0	1	0	0	0	0	0						0	1	0	0	0	0	0	3	1	0	1	0	0	0	0	0	0	0	0
1	5	0	1	0	1	0	0	0	0	0	0	2	0	10000	5	2	0														0	0	1	0	0	0	0	4	0	0	1	0	0	0	0	0	0	0	0
1	5	1	1	0	0	0	1	0	0	0	0	1	0		3	3	0														0	0	1	0	0	0	0	1	0	0	1	0	0	0	0	0	0	0	0
1	3	1	1	0	0	0	0	1	0	0	0	1	0		4	2	0														0	1	0	0	0	0	0	2	0	0	1	0	0	0	0	0	0	0	0
1	4	0	0									1	0	0	4	2	0														0	0	1	0	0	0	0	0	0	0	1	0	0	0	0	0	0	0	0
1	3	0	0									1	0	0	4	3	0														1	0	0	0	0	0	0	10	0	0	1	0	0	0	0	0	0	0	0
1	5	0	0									6	0	0	4	2	0														0	0	1	0	0	0	0	4	0	0	1	0	0	0	0	0	0	0	0
1	2	0	0									4	0	0	3	3	0														0	0	1	0	0	0	0	3	1	0	1	0	0	0	0	0	0	0	0
1	2	0	0									1	0		4	3	0														0	0	0	1	0	0	0	2	0	0	1	0	0	0	0	0	0	0	0
0	4	0	0									1	0		4	1	0														1	0	0	0	0	0	0	1	0	0	1	0	0	0	0	0	0	0	0
1	4	1	1	0	0	0	1	0	0	0	0	1	0		3	3	1	0	1	0	0	0	0	0	0						0	0	1	0	0	0	0	1	0	0	1	0	0	0	0	0	0	0	0
0	4	0	0									1	0	0	3	3	0														0	0	0	1	0	0	0	0	0	0	1	0	0	0	0	0	0	0	0
0	3	0	0									1	0	0	3	3	0														0	1	0	0	0	0	0	2	0	0	1	0	0	0	0	0	0	0	0
1	5	0	0									2	0																		0	0	1	0	0	0	0	0	0	0	1	0	0	0	0	0	0	0	0
1	4	1	1									2	0		4	3	1	0	1	0	0	0	0	0	0						0	0	1	0	0	0	0	1	0	0	1	0	0	0	0	0	0	0	0
1	3	0	0									6	0	0	2	2	0														0	0	0	1	0	0	0	1	0	0	1	0	0	0	0	0	0	0	0
0	4	0	0									1	0		3	3	0														0	0	0	1	0	0	0	2	1	0	1	0	0	0	0	0	0	0	0
1	3	0	0									5	0		3	3	0														1	0	0	0	0	0	0	1	0	0	1	0	0	0	0	0	0	0	0
1	3	0	0									2	0	0	4	3	0														0	0	1	0	0	0	0	1	0	0	1	0	0	0	0	0	0	0	0
0	4	0	0									2	0	0	3	3	0														0	0	1	0	0	0	0	5	0	0	1	0	0	0	0	0	0	0	0
1	4	1	1									2	0		4	3	1	0	1	0	0	0	0	0	0						0	1	0	0	0	0	0	5	0	0	1	0	0	0	0	0	0	0	0
1	4	0	0									3	0		3	2	1														0	1	0	0	0	0	0	2	0	0	1	0	0	0	0	0	0	0	0
1	4	0	0									3	0	0	4	3	0														0	0	1	0	0	0	0	2	0	0	1	0	0	0	0	0	0	0	0
1	5	1	0	0	0	1	0	0	0	0	0		0		5	4	0	0	0	1	0	0	0	0	0						0	0	0	1	0	0	0	3	0	0	1	0	0	0	0	0	0	0	0
1	5	0	0									1	0	0	5	3	0	0	0	1	0	0	0	0	0						0	0	0	1	0	0	0	0	0	0	1	0	0	0	0	0	0	0	0
0	4	0	0									2	0	0	3	2	0														0	0	0	1	0	0	0	3	0	0	1	0	0	0	0	0	0	0	0
0	4	0	0									2	0		4	2	0														0	1	0	0	0	0	0	3	0	0	1	0	0	0	0	0	0	0	0
1	3	1	2	0	0	1	0	0	0	0	0	2	0		3																0	0	0	1	0	0	0			0	1	0	0	0	0	0	0	0	0
1	4	0	0									5	0	0																	0	0	1	0	0	0	0	5	0	0	1	0	0	0	0	0	0	0	0
1	4	0	0									5	0	0	4	2	0														1	0	0	0	0	0	0	4	0	0	1	0	0	0	0	0	0	0	0
0	5	0	0									2	0	0	3	3	0														0	0	1	0	0	0	0	2	0	0	1	0	0	0	0	0	0	0	0
1	4	0	0									3	0	0	4	3	0	0	1	0	0	0	0	0	0						1	0	0	0	0	0	0	5	1	0	1	0	0	0	0	0	0	0	0
0	3	0	0									2	0		3	3	0	0	1	0	0	0	0	0	0						0	0	1	0	0	0	0	1	0	0	1	0	0	0	0	0	0	0	0
0	2	0	0									6	0	0	3	3	0														0	0	0	1	0	0	0	2	0	0	1	0	0	0	0	0	0	0	0
1	4	1	1	1	0	0	0	0	0	0	0	2	0	0	4	2	1	0	0	1	0	0	0	0	0						0	0	0	1	0	0	0	0	0	0	1	0	0	0	0	0	0	0	0
1	5	0	0	0	0	0	1	0	0	0	0		0	0	4		0														0	0	0	1	0	0	0	0	0	0	1	0	0	0	0	0	0	0	0
0	4	0	0									2	0		3	3	0														0	0	0	1	0	0	0	2	0	0	1	0	0	0	0	0	0	0	0
1	4	0	0									4	0	0	4	2	1	0	1	0	0	0	0	0	0						0	1	0	0	0	0	0	7	0	0	1	0	0	0	0	0	0	0	0
0	3	0	0									2	0	0	3	1	0														0	0	1	0	0	0	0	1	0	0	1	0	0	0	0	0	0	0	0
0	3	1	3	0	0	0	1	0	0	0	0	2	0		4	4	1	0	0	0	1	0	0	0	0						0	0	0	1	0	0	0	3	0	0	1	0	0	0	0	0	0	0	0
1	3	1	1	1	0	0	0	0	0	0	0	4	0	0	3	3	0														0	0	1	0	0	0	0	1	0	0	1	0	0	0	0	0	0	0	0
1	5	0	0									4	0	0	4	2	0														0	1	0	0	0	0	0	5	0	0	1	0	0	0	0	0	0	0	0
0	3	0	0										0	0	3	3	0														0	1	0	0	0	0	0	1	0	0	1	0	0	0	0	0	0	0	0
1	4	0	0									3	0	0	3	3	0	1	0	0	0	0	0	0	0						0	0	1	0	0	0	0	0		0	1	0	0	0	0	0	0	0	0
0	5	0	0										0																		0	1	0	0	0	0	0	0	0	0	1	0	0	0	0	0	0	0	0
1	5	1	3	0	0	0	1	0	0	0	0	7	0	0	5	3	1														0	0	1	0	0	0	0		0	0	1	0	0	0	0	0	0	0	0
1	4	1	1									8	0		4																0	1	0	0	0	0	0	6	0	0	1	0	0	0	0	0	0	0	0
1	4	1	3									4	0																		0	0	1	0	0	0	0	2	0	0	1	0	0	0	0	0	0	0	0
1	4	0	0									1	0	0	3	3	0														0	0	0	1	0	0	0	5	0	0	1	0	0	0	0	0	0	0	0
1	3	0	0									2	0	0	3	3	0														0	0	1	0	0	0	0	0	0	0	1	0	0	0	0	0	0	0	0
1	4	0	0									1	0		3	3	0														0	1	0	0	0	0	0	0	0	0	1	0	0	0	0	0	0	0	0
1	2	0	0										0																		0	0	0	1	0	0	0			0	1	0	0	0	0	0	0	0	0
1	4	1	1	0	0	1	0	0	0	0	0	1	0	0	3																0	0	0	0	0	1	0	1	0	0	1	0	0	0	0	0	0	0	0
1	5	1	0										0		3	1	1														0	0	0	0	0	1	0	3	0	0	1	0	0	0	0	0	0	0	0
0	3	1	2									4	0	0	3	3	0														0	0	0	0	0	1	0	3	0	0	1	0	0	0	0	0	0	0	0
1	3	1	1	0	1	0	0	0	0	0	0	7	0	0	4	3	1	0	1	0	0	0	0	0	0						0	0	0	0	0	1	0	0	0	0	1	0	0	0	0	0	0	0	0
1	2	0	0									5	0																		0	0	0	0	0	1	0	1	0	0	1	0	0	0	0	0	0	0	0
0	3	0	0									3	0	0	4	2	0														0	0	0	0	0	1	0	3	0	0	1	0	0	0	0	0	0	0	0
1	4	1	1	0	0	0	0	1	0	0	0	2	0	0	4	4	1	0	0	0	1	0	0	0	0						0	0	0	0	0	1	0	2	0	0	1	0	0	0	0	0	0	0	0
1	2	1	2									5	0	0	4	4	0														0	0	0	0	0	1	0	7	0	0	1	0	0	0	0	0	0	0	0
1	5	1	1									2	0		4	3	0														0	0	0	0	0	1	0	10	1	0	1	0	0	0	0	0	0	0	0
1	3	0	0									3	0	0	3	3	0														0	0	0	0	0	1	0	0	0	0	1	0	0	0	0	0	0	0	0
1	1	1	1	0	0	0	1	0	0	0	0	1	0	0	5	5	0														0	0	0	0	0	1	0	1	0	0	1	0	0	0	0	0	0	0	0
1	5	0	0									1	0	0	3	1	0														0	0	0	0	0	1	0	0	0	0	1	0	0	0	0	0	0	0	0
1	4	0	0									2	0	0	3	3	0														0	0	0	0	0	1	0	2	0	0	1	0	0	0	0	0	0	0	0
0	4	1	1	0	0	1	0	0	0	0	0	2	0	0	4	3	0														0	0	0	0	0	1	0	2	0	0	1	0	0	0	0	0	0	0	0
1	5	1	1	0	0	1	0	0	0	0	0	2	0		5	2	0														0	0	0	0	0	1	0	4	0	0	1	0	0	0	0	0	0	0	0
1	5	1	1	1	0	0	0	0	0	0	0	1	0		4	2	0														0	0	0	0	0	1	0	4	0	0	1	0	0	0	0	0	0	0	0
0	4	0	0									1	0	10000	3	3	0														0	0	0	0	0	1	0	1	0	0	1	0	0	0	0	0	0	0	0
1	4	0	0									1	0		4	3	0														0	0	0	0	0	1	0	2	0	0	1	0	0	0	0	0	0	0	0
1	4	0	0										0		3	2	0														0	0	0	0	0	1	0	0	0	0	1	0	0	0	0	0	0	0	0
1	5	1	1										0	0	3	3															0	0	0	0	0	1	0	0	0	0	1	0	0	0	0	0	0	0	0
0	3	0	0									5	0		3																0	0	0	0	0	1	0	1	1	0	1	0	0	0	0	0	0	0	0
0	4	0	0									1	0		4	3	0	0	0	1	0	0	0	0	0						0	0	0	0	0	1	0	0	0	0	1	0	0	0	0	0	0	0	0
0	5	1	1									3	0	0																	0	0	0	0	0	1	0	4	0	0	1	0	0	0	0	0	0	0	0
1	5	0	0									1	0		3	3															0	0	0	0	0	1	0	10	0	0	1	0	0	0	0	0	0	0	0
1	5	1	2	0	0	0	1	0	0	0	0	3	0		3	3															0	0	0	0	0	1	0	10		0	1	0	0	0	0	0	0	0	0
1	4	1	1	1	0	0	0	0	0	0	0	2	0		3	3	0														0	0	0	0	0	1	0	4	0	0	1	0	0	0	0	0	0	0	0
1	4	1	1									1	0		3	3	0														0	0	0	0	0	1	0	1	0	0	1	0	0	0	0	0	0	0	0
0	5	0	0										0	0	1	1	0														0	0	0	0	0	1	0	0	0	0	1	0	0	0	0	0	0	0	0
0	5	0	0									2	0		3																0	0	0	0	0	1	0	2	0	0	1	0	0	0	0	0	0	0	0
0	5	0	0									3	0	0	3	3															0	0	0	0	0	1	0	3	0	0	1	0	0	0	0	0	0	0	0
1	4	1	0	1	0	0	0	0	0	0	0	4	0	0	4	3	0														0	0	0	0	0	1	0	3	1	0	1	0	0	0	0	0	0	0	0
1	4	1	1	0	0	1	0	0	0	0	0	2	0	0	3	3	0														0	0	0	0	0	1	0	4	0	0	1	0	0	0	0	0	0	0	0
0	5	0	0									5	0	0	3	3	0														0	0	0	0	0	1	0	0	0	0	1	0	0	0	0	0	0	0	0
0	4	0	0										0		4	3	0														0	0	0	0	0	1	0	0	1	0	1	0	0	0	0	0	0	0	0
1	5	1	1	0	0	0	1	0	0	0	0	4	0		4	1	0														0	0	0	0	0	1	0	2	0	0	1	0	0	0	0	0	0	0	0
1	4	1	1	0	0	1	0	0	0	0	0	1	0	0	4	3	0	0	1	0	0	0	0	0	0						0	0	0	0	0	1	0	2	0	0	1	0	0	0	0	0	0	0	0
0	4	0	0										0	0																					0	0		0	0	0	1	0	0	0	0	0	0	0	0
1	4	0	0									4	0		3	3	0																		0	0		0	0	0	1	0	0	0	0	0	0	0	0
1	5	1	5	0	0	0	0	0	0	1	0	9	0	1000000	5	2	1	1	0	0	0	0	0	0	0	0	1	0	0	0	1	0	0	0	0	0	0	66	1	1	0	0	0	0	0	0	0	0	0
0	1	0	0									4	0	0	4	2	1	0	1	0	0	0	0	0	0	0	1	0	0	0	1	0	0	0	0	0	0	16	1	1	0	0	0	0	0	0	0	0	0
1	4	0	0									4	0		4		1	0	1	0	0	0	0	0	0	0	1	0	0	0	0	1	0	0	0	0	0	10	1	1	0	0	0	0	0	0	0	0	0
1	4	0	0									3	0	0	4	3	1	1	0	0	0	0	0	0	0	0	0	0	0	1	0	0	0	0	0	0	0	6	1	1	0	0	0	0	0	0	0	0	0
1	4	1	2	0	0	0	0	0	0	1	0	3	0		4	4	1	0	0	0	1	0	0	0	0	0	1	0	0	0	0	1	0	0	0	0	0	4	0	1	0	0	0	0	0	0	0	0	0
1	4	0	0									7	0	0	5	2	0	0	1	0	0	0	0	0	0	0	1	0	0	0	1	0	0	0	0	0	0	20	0	1	0	0	0	0	0	0	0	0	0
1	4	1	1	1	0	0	0	0	0	0	0	2	0	0	4	2	1	1	0	0	0	0	0	0	0	0	1	0	0	0	0	1	0	0	0	0	0	4	0	1	0	0	0	0	0	0	0	0	0
1	5	1	3	0	0	1	0	0	0	0	0	3	0	0	4	1	1	0	1	0	0	0	0	0	0	0	1	0	0	0	0	0	0	0	0	0	0	9	1	1	0	0	0	0	0	0	0	0	0
1	4	0	1	0	0	0	1	0	0	0	0		0	0	4	4	0	1	0	0	0	0	0	0	0	0	1	0	0	0	0	0	0	0	0	0	0	3	1	1	0	0	0	0	0	0	0	0	0
1	5	1	2	0	0	0	1	0	0	0	0	4	0	0	4	3	0	0	0	0	1	0	0	0	0	0	0	1	0	0	1	0	0	0	0	0	0	5	1	1	0	0	0	0	0	0	0	0	0
1	5	0	0									4	0	0	4	2	0	0	0	1	0	0	0	0	0	0	0	0	1	0	1	0	0	0	0	0	0	5	1	1	0	0	0	0	0	0	0	0	0
0	5	0	0									2	0	0	3	4	0									0	0	0	1	0	0	0	1	0	0	0	0	4	1	1	0	0	0	0	0	0	0	0	0
1	2	0	0									8	0	0	4	2	0	0	1	0	0	0	0	0	0	0	1	0	0	0	0	1	0	0	0	0	0	10	0	1	0	0	0	0	0	0	0	0	0
1	4	1	4	1	0	0	0	0	0	0	0	6	0		5	2	1	0	1	0	0	0	0	0	0	0	0	0	1	0	0	1	0	0	0	0	0	8	1	1	0	0	0	0	0	0	0	0	0
1	5	0	0									3	0	0	4	2	0									0	1	0	0	0	0	1	0	0	0	0	0	4	1	1	0	0	0	0	0	0	0	0	0
1	4	0	0									1	0	0	5	2	0	0	1	0	0	0	0	0	0	0	0	0	0	1	0	0	1	0	0	0	0	5	0	1	0	0	0	0	0	0	0	0	0
1	4	1	2	1	0	0	0	0	0	0	0	19	0	0	4	4	0									0	1	0	0	0	1	0	0	0	0	0	0	30	1	1	0	0	0	0	0	0	0	0	0
1	5	1	1									2	0	0	5	4	1	0	1	0	0	0	0	0	0	0	0	0	1	0	1	0	0	0	0	0	0	5	1	1	0	0	0	0	0	0	0	0	0
1	5	1	1	0	0	0	1	0	0	0	0	3	0		5	4	1	0	0	0	1	0	0	0	0	0	1	0	0	0	0	0	0	0	0	0	0	0	1	1	0	0	0	0	0	0	0	0	0
1	3	0	0									4	0		4	4	0	1	0	0	0	0	0	0	0	0	0	0	0	1	0	0	1	0	0	0	0	5	1	1	0	0	0	0	0	0	0	0	0
1	4	1	1	1	0	0	0	0	0	0	0	3	0	0	4	4	1	0	1	0	0	0	0	0	0	0	1	0	0	0	0	0	1	0	0	0	0	10	1	1	0	0	0	0	0	0	0	0	0
1	4	1	0									1	0	0	4	2	1	0	1	0	0	0	0	0	0	0	1	0	0	0	0	0	0	0	0	0	0	5	1	1	0	0	0	0	0	0	0	0	0
1	5	0	0									4	0	0	4	2	1	0	0	1	0	0	0	0	0	0	1	0	0	0	1	0	0	0	0	0	0	5	1	1	0	0	0	0	0	0	0	0	0
0	5	0	0									3	0	0	4	1	0									0	1	0	0	0	1	0	0	0	0	0	0	3	0	1	0	0	0	0	0	0	0	0	0
1	4	0	0									3	0	0	4	3	0	1	0	0	0	0	0	0	0	0	0	0	1	0	1	0	0	0	0	0	0	5	1	1	0	0	0	0	0	0	0	0	0
1	4	1	5	1	0	0	0	0	0	0	0	4	0	0	4	4	1	1	0	0	0	0	0	0	0	0	1	0	0	0	0	1	0	0	0	0	0	5	1	1	0	0	0	0	0	0	0	0	0
1	4	0	0									8	0	0	4	3	1	0	1	0	0	0	0	0	0	0	1	0	0	0	0	0	1	0	0	0	0	18	1	1	0	0	0	0	0	0	0	0	0
1	5	0	0									3	0		3	3	1	0	1	0	0	0	0	0	0	0	0	0	1	0	1	0	0	0	0	0	0	5	1	1	0	0	0	0	0	0	0	0	0
1	4	1	2	1	0	0	0	0	0	0	0	9	0	0	4	4	1	1	0	0	0	0	0	0	0	0	0	0	1	0	0	1	0	0	0	0	0	6	1	1	0	0	0	0	0	0	0	0	0
1	4	1	6	0	0	0	1	0	0	0	0	3	0	0	3	4	1	0	1	0	0	0	0	0	0	0	0	0	1	0	0	0	1	0	0	0	0	5	1	1	0	0	0	0	0	0	0	0	0
1	4	1	2	0	0	0	1	0	0	0	0	3	0	0	4	3	1	0	1	0	0	0	0	0	0	0	1	0	0	0	0	1	0	0	0	0	0	5	1	1	0	0	0	0	0	0	0	0	0
1	3	1	5	0	0	0	0	1	0	0	0	5	0	5000	5	3	1	0	1	0	0	0	0	0	0	0	0	1	0	0	0	1	0	0	0	0	0	5	0	1	0	0	0	0	0	0	0	0	0
1	4	0	0									1	0	0	4	3	0	0	1	0	0	0	0	0	0	0	1	0	0	0	1	0	0	0	0	0	0	0	1	1	0	0	0	0	0	0	0	0	0
1	3	1	1	0	0	0	0	1	0	0	0	1	0	0	5	3	1	0	0	0	0	1	0	0	0	0	1	0	0	0	0	0	0	0	0	0	0	35	1	1	0	0	0	0	0	0	0	0	0
1	5	1	0	1	0	0	0	0	0	0	0	3	0	0	3	3	1	0	1	0	0	0	0	0	0	0	1	0	0	0	1	0	0	0	0	0	0	13	1	1	0	0	0	0	0	0	0	0	0
1	5	1	2									2	0	0	4	2	0									0	0	0	0	1	0	1	0	0	0	0	0	1	0	1	0	0	0	0	0	0	0	0	0
1	4	0	0									3	0	0	4	4	1	0	1	0	0	0	0	0	0	0	0	0	1	0	1	0	0	0	0	0	0	6	1	1	0	0	0	0	0	0	0	0	0
1	3	0	0									5	0	0	3	3	1	0	1	0	0	0	0	0	0	0	0	0	1	0	0	0	0	0	0	0	0	0	0	1	0	0	0	0	0	0	0	0	0
1	1	0	0									4	0	30000	4	3	0									0	1	0	0	0	0	0	1	0	0	0	0	2	1	1	0	0	0	0	0	0	0	0	0
1	3	1	1	0	0	0	0	1	0	0	0	5	0	0	4	5	1	0	1	0	0	0	0	0	0	0	1	0	0	0	1	0	0	0	0	0	0	4	0	1	0	0	0	0	0	0	0	0	0
1	4	0	0									23	0	100000	5	3	0									0	1	0	0	0	1	0	0	0	0	0	0	30	1	1	0	0	0	0	0	0	0	0	0
1	4	1	1	1	0	0	0	0	0	0	0	5	0	0	4	3	1	0	1	0	0	0	0	0	0	0	1	0	0	0	0	0	1	0	0	0	0	3	0	1	0	0	0	0	0	0	0	0	0
1	4	1	3	0	0	0	0	0	1	0	0	9	0		2	2	0									0	0	1	0	0	0	1	0	0	0	0	0	6	1	1	0	0	0	0	0	0	0	0	0
1	5	0	0									1	0	0	4	3	1	0	0	1	0	0	0	0	0	0	1	0	0	0	1	0	0	0	0	0	0	21	1	1	0	0	0	0	0	0	0	0	0
1	5	0	0									5	0	0	4	4	1	0	1	0	0	0	0	0	0	0	1	0	0	0	0	0	1	0	0	0	0	2	1	1	0	0	0	0	0	0	0	0	0
1	5	1	6	0	0	0	1	0	0	0	0	3	0	0	3	3	1	1	0	0	0	0	0	0	0	0	0	1	0	0	0	0	1	0	0	0	0	5	1	1	0	0	0	0	0	0	0	0	0
1	4	1	1	0	0	0	0	1	0	0	0	4	0	0	3	3	0	0	0	0	1	0	0	0	0	0	1	0	0	0	1	0	0	0	0	0	0	7	1	1	0	0	0	0	0	0	0	0	0
1	4	1	0										0		3	3	1	0	1	0	0	0	0	0	0	0	1	0	0	0	0	1	0	0	0	0	0		0	1	0	0	0	0	0	0	0	0	0
1	5	1	2	0	0	0	0	1	0	0	0	1	0		5	3		0	0	0	1	0	0	0	0	0	1	0	0	0	1	0	0	0	0	0	0	80	1	1	0	0	0	0	0	0	0	0	0
1	5	1	1	0	0	0	0	1	0	0	0	4	0		4	4	1	0	1	0	0	0	0	0	0	0	1	0	0	0	1	0	0	0	0	0	0	10	0	1	0	0	0	0	0	0	0	0	0
1	4	1	2	1	0	0	0	0	0	0	0	2	0	0	4	3	1	1	0	0	0	0	0	0	0	0	0	1	0	0	1	0	0	0	0	0	0	8	1	1	0	0	0	0	0	0	0	0	0
1	3	1	1	1	0	0	0	0	0	0	0	6	0	0	4	3	0									0	1	0	0	0	1	0	0	0	0	0	0	6	0	1	0	0	0	0	0	0	0	0	0
1	4	1	3									6	0		3	2	1	0	1	0	0	0	0	0	0	0	1	0	0	0	0	1	0	0	0	0	0	7	0	1	0	0	0	0	0	0	0	0	0
1	3	1	1	0	0	0	0	1	0	0	0	7	0		4	2	1	0	0	0	1	0	0	0	0	0	0	0	0	1	0	1	0	0	0	0	0	5	0	1	0	0	0	0	0	0	0	0	0
1	4	0	0									4	0	0	4	3	1	0	1	0	0	0	0	0	0	0	1	0	0	0	0	0	0	0	0	0	0	1	1	1	0	0	0	0	0	0	0	0	0
1	4	1	5	0	0	0	1	0	0	0	0	5	0	0	5	4	1	0	1	0	0	0	0	0	0	0	1	0	0	0	1	0	0	0	0	0	0	15	1	1	0	0	0	0	0	0	0	0	0
1	3	0	0									3	0	10000	4	4	0									0	1	0	0	0	1	0	0	0	0	0	0	3	1	1	0	0	0	0	0	0	0	0	0
1	3	1	10	0	0	0	1	0	0	0	0	7	0	0	4	4	1	0	1	0	0	0	0	0	0	0	0	1	0	0	0	0	1	0	0	0	0	10	1	1	0	0	0	0	0	0	0	0	0
1	5	0	0									3	0	0	4	2	0									0	0	0	1	0	1	0	0	0	0	0	0	2	1	1	0	0	0	0	0	0	0	0	0
1	5	0	0									4	0	0	4	4	0									0	1	0	0	0	1	0	0	0	0	0	0	2	1	1	0	0	0	0	0	0	0	0	0
1	5	0	0									3	0	5000	4	3	0									0	0	0	1	0	0	1	0	0	0	0	0	5	1	1	0	0	0	0	0	0	0	0	0
1	5	1	4	0	0	0	1	0	0	0	0	3	0		5	2	1	0	0	0	1	0	0	0	0	0	0	1	0	0	0	1	0	0	0	0	0	2	0	1	0	0	0	0	0	0	0	0	0
1	5	0	0										0	0	5	3	0	1	0	0	0	0	0	0	0	0	0	1	0	0	0	0	1	0	0	0	0	0	1	1	0	0	0	0	0	0	0	0	0
1	4	1	1	0	0	0	0	0	1	0	0	12	0	1000000	5	1	1	0	0	0	0	0	0	0	1	0	1	0	0	0	1	0	0	0	0	0	0	11	1	1	0	0	0	0	0	0	0	0	0
1	3	0	0									3	0	300	3	2	0	1	0	0	0	0	0	0	0	1	0	0	0	0	0	1	0	0	0	0	0	4	1	1	0	0	0	0	0	0	0	0	0
1	5	0	0									5	0	50000	4	2	1	1	0	0	0	0	0	0	0	0	1	0	0	0	1	0	0	0	0	0	0	14	0	1	0	0	0	0	0	0	0	0	0
1	4	1	2	0	0	0	1	0	0	0	0	2	0	0	4	4	1	0	1	0	0	0	0	0	0	0	0	1	0	0	0	1	0	0	0	0	0	2	1	1	0	0	0	0	0	0	0	0	0
1	5	1	4	0	0	0	1	0	0	0	0	6	0	0	3	3	1	1	0	0	0	0	0	0	0	0	0	1	0	0	0	1	0	0	0	0	0	6	0	1	0	0	0	0	0	0	0	0	0
1	2	0	0									5	0		3	3	0									0	0	0	1	0	1	0	0	0	0	0	0	3	1	1	0	0	0	0	0	0	0	0	0
1	4	0	0									5	0	0	4	2	1	0	1	0	0	0	0	0	0	0	0	1	0	0	1	0	0	0	0	0	0			1	0	0	0	0	0	0	0	0	0
1	5	0	0									7	0	0	3	3	0									0	1	0	0	0	1	0	0	0	0	0	0	15	1	1	0	0	0	0	0	0	0	0	0
0	3	1	2	0	0	0	0	1	0	0	0	3	0		5	3	0	0	0	1	0	0	0	0	0	0	0	1	0	0	0	0	0	0	0	0	0	1	0	1	0	0	0	0	0	0	0	0	0
1	1	1	0										0	0	3	3	1	0	1	0	0	0	0	0	0	0	1	0	0	0	1	0	0	0	0	0	0	0	0	1	0	0	0	0	0	0	0	0	0
1	4	0	0									6	0	25000	5	5	1	0	1	0	0	0	0	0	0	0	1	0	0	0	0	0	1	0	0	0	0	4	1	1	0	0	0	0	0	0	0	0	0
1	3	0	0									6	0	0	4	2	0									0	1	0	0	0	1	0	0	0	0	0	0	8	1	1	0	0	0	0	0	0	0	0	0
1	5	0	0									6	0	0	4	2	0	1	0	0	0	0	0	0	0	0	0	0	1	0	0	0	1	0	0	0	0	2	1	1	0	0	0	0	0	0	0	0	0
1	4	1	3	1	0	0	0	0	0	0	0	7	0	0	5	4	1	0	1	0	0	0	0	0	0	0	0	0	1	0	1	0	0	0	0	0	0	13	1	1	0	0	0	0	0	0	0	0	0
1	5	1	1	1	0	0	0	0	0	0	0	6	0	0	5	1	1	1	0	0	0	0	0	0	0	0	0	0	1	0	1	0	0	0	0	0	0	4	0	1	0	0	0	0	0	0	0	0	0
1	4	0	0									3	0	2000000	4	2	0									0	1	0	0	0	0	0	0	0	0	0	0	10	1	1	0	0	0	0	0	0	0	0	0
1	4	0	0									1	0		4	3	0	1	0	0	0	0	0	0	0	0	0	0	1	0	0	0	0	0	0	1	0	3	1	1	0	0	0	0	0	0	0	0	0
1	4	1	3	1	0	0	0	0	0	0	0	6	0		4	4	1	1	0	0	0	0	0	0	0	0	1	0	0	0	0	0	0	0	0	1	0	6	1	1	0	0	0	0	0	0	0	0	0
1	4	0	0									1	0	0	3	3	0									0	1	0	0	0	0	0	0	0	0	1	0	1	0	1	0	0	0	0	0	0	0	0	0
0	3	1	2	0	0	0	1	0	0	0	0	3	0	0	4	4	1	0	0	0	1	0	0	0	0	0	0	0	0	1	0	0	0	0	0	1	0	3	0	1	0	0	0	0	0	0	0	0	0
0	5	0	0									3	0		5	5	1	0	1	0	0	0	0	0	0	0	1	0	0	0	0	0	0	0	0	1	0	10	1	1	0	0	0	0	0	0	0	0	0
1	4	0	0									6	0	0	4	2	1	0	1	0	0	0	0	0	0	0	0	0	1	0	0	0	0	0	1	0	0	7	1	1	0	0	0	0	0	0	0	0	0
1	4	1	2									7	0	0	3	1	0	0	1	0	0	0	0	0	0	0	1	0	0	0	0	0	0	0	1	0	0	8	0	1	0	0	0	0	0	0	0	0	0
1	5	0	0									5	0	0	4	3	1	1	0	0	0	0	0	0	0	0	0	0	0	0	1	0	0	0	0	0	0	2	1	1	0	0	0	0	0	0	0	0	0
1	5	1	0	0	1	0	0	0	0	0	0	3	0	0	4	4	0														0	0	0	0	0	0	1	2	1	1	0	0	0	0	0	0	0	0	0
1	4	0	0									14	0	600000	2	2	0														1	0	0	0	0	0	0	18	1	1	0	0	0	0	0	0	0	0	0
1	5	1	0									1	0																		1	0	0	0	0	0	0	10	1	1	0	0	0	0	0	0	0	0	0
1	4	1	2	0	0	0	1	0	0	0	0	3	0	0	3	2	0														1	0	0	0	0	0	0	2	1	1	0	0	0	0	0	0	0	0	0
1	4	0	0									3	0	0	3		0														1	0	0	0	0	0	0	10	1	1	0	0	0	0	0	0	0	0	0
0	5	0	0									4	0	0																	0	1	0	0	0	0	0	3	0	1	0	0	0	0	0	0	0	0	0
1	5	0	0									3	0																		0	1	0	0	0	0	0	5	0	1	0	0	0	0	0	0	0	0	0
1	5	1	0	0	1	0	0	0	0	0	0	4	0	0	5	4	0														0	1	0	0	0	0	0	30	0	1	0	0	0	0	0	0	0	0	0
1	5	1	3	1	0	0	0	0	0	0	0	3	0	0	3	3															0	1	0	0	0	0	0	18	0	1	0	0	0	0	0	0	0	0	0
1	5	1	3	0	0	0	0	0	0	1	0		0		4	3	0														0	1	0	0	0	0	0	3	0	1	0	0	0	0	0	0	0	0	0
1	4	1	3	1	0	0	0	0	0	0	0	17	0	0	4																0	0	0	0	0	0	1	7	0	1	0	0	0	0	0	0	0	0	0
1	4	1	5									3	0	0	3	3	0														1	0	0	0	0	0	0	10	0	1	0	0	0	0	0	0	0	0	0
1	2	0	0									9	0	0	4	1	0														0	0	1	0	0	0	0	7	0	1	0	0	0	0	0	0	0	0	0
1	5	1	7	1	0	0	0	0	0	0	0	16	0	0	5	3															0	0	0	0	0	0	1	11	1	1	0	0	0	0	0	0	0	0	0
1	3	1	0	0	1	0	0	0	0	0	0	3	0	0	5	3	0														1	0	0	0	0	0	0	10	1	1	0	0	0	0	0	0	0	0	0
1	4	1	1	0	0	0	1	0	0	0	0	2	0	0	4		0														1	0	0	0	0	0	0	3	0	1	0	0	0	0	0	0	0	0	0
0	4	0	0									22	0	0	3	3	0														1	0	0	0	0	0	0	12	1	1	0	0	0	0	0	0	0	0	0
1	5	0	0									4	0	500000	4	2	0														0	0	0	0	0	0	0	6	1	1	0	0	0	0	0	0	0	0	0
1	3	0	0									12	0	0	4	2	0														0	0	0	0	0	0	1	15	1	1	0	0	0	0	0	0	0	0	0
1	4	0	0									10	0	250000	3	3	0														1	0	0	0	0	0	0	53	1	1	0	0	0	0	0	0	0	0	0
1	5	0	0									7	0	0	4	4	0														1	0	0	0	0	0	0	20	1	1	0	0	0	0	0	0	0	0	0
1	4	0	0									1	0	0	3	2	0														0	0	0	0	0	0	0	5	1	1	0	0	0	0	0	0	0	0	0
1	5	0	0									4	0	3000	4	2	0														0	0	1	0	0	0	0	0	0	1	0	0	0	0	0	0	0	0	0
1	5	0	0									4	0	0	4		0														1	0	0	0	0	0	0	5	1	1	0	0	0	0	0	0	0	0	0
1	5	0	0									5	0																		1	0	0	0	0	0	0	67	1	1	0	0	0	0	0	0	0	0	0
1	4	1	2	1	0	0	0	0	0	0	0	7	0	0	3	3	0														1	0	0	0	0	0	0	10	1	1	0	0	0	0	0	0	0	0	0
1	3	1	7	0	0	0	1	0	0	0	0	5	0	0	4	4	0														1	0	0	0	0	0	0	5	1	1	0	0	0	0	0	0	0	0	0
1	4	1	0	0	0	1	0	0	0	0	0		0	0	5	3	1														0	0	0	0	0	0	1	2	1	1	0	0	0	0	0	0	0	0	0
1	5	1	0	0	0	0	1	0	0	0	0	1	0	0	2	1	0														1	0	0	0	0	0	0	5	0	1	0	0	0	0	0	0	0	0	0
1	5	0	0									5	0	0	4	2	0	0	1	0	0	0	0	0	0						1	0	0	0	0	0	0	8	1	1	0	0	0	0	0	0	0	0	0
1	4	0	0										0	0	3	3	0														0	0	0	0	0	0	1	0	1	1	0	0	0	0	0	0	0	0	0
1	3	0	0									3	0	0	4	3	0														1	0	0	0	0	0	0	5	1	1	0	0	0	0	0	0	0	0	0
1	4	0	0									4	0	0	4	3	0														1	0	0	0	0	0	0	3	0	1	0	0	0	0	0	0	0	0	0
1	5	0	0									7	0	0	4	3	0														1	0	0	0	0	0	0	27	1	1	0	0	0	0	0	0	0	0	0
1	3	0	0									2	0	0	5	1	0														1	0	0	0	0	0	0	2	0	1	0	0	0	0	0	0	0	0	0
1	5	0	0									8	0	0	3	3	0														0	0	0	0	0	0	1	26	1	1	0	0	0	0	0	0	0	0	0
1	5	0	0									2	0	0	2	3	0														1	0	0	0	0	0	0	100	1	1	0	0	0	0	0	0	0	0	0
1	4	0	0									5	0	0	4	4	0														0	0	1	0	0	0	0	6	1	1	0	0	0	0	0	0	0	0	0
0	4	1	7	1	0	0	0	0	0	0	0	2	0	0	3	3															0	0	0	0	0	0	1	10	0	1	0	0	0	0	0	0	0	0	0
1	5	1	0	0	0	0	0	0	1	0	0	6	0																		1	0	0	0	0	0	0	29	1	1	0	0	0	0	0	0	0	0	0
1	4	1	1									7	0	0	5	4	0														0	1	0	0	0	0	0	3	0	1	0	0	0	0	0	0	0	0	0
1	3	1	1									8	0		4	3	0														1	0	0	0	0	0	0	9	1	1	0	0	0	0	0	0	0	0	0
1	4	0	0									3	0	0	5	2	0														1	0	0	0	0	0	0	14	1	1	0	0	0	0	0	0	0	0	0
1	5	1	0	0	0	0	1	0	0	0	0	5	0	0	3	3	0														1	0	0	0	0	0	0	31	0	1	0	0	0	0	0	0	0	0	0
1	5	0	0									5	0	0	5	3	0														0	0	1	0	0	0	0	8	1	1	0	0	0	0	0	0	0	0	0
1	5	1	2									16	0		4	4	0														0	1	0	0	0	0	0	100	1	1	0	0	0	0	0	0	0	0	0
1	4	1	0										0	0	3	2	0														0	0	0	0	0	0	1	0	1	1	0	0	0	0	0	0	0	0	0
1	4	1	1	0	0	0	0	1	0	0	0	5	0		4		0														0	1	0	0	0	0	0	1	1	1	0	0	0	0	0	0	0	0	0
1	5	0	0									1	0	0	3	3	0														0	0	1	0	0	0	0	7	0	1	0	0	0	0	0	0	0	0	0
1	4	0	0									3	0		4		0														0	1	0	0	0	0	0	2	1	1	0	0	0	0	0	0	0	0	0
1	1	0	0										0	0	3	1	0														0	0	0	0	0	0	1	0	0	1	0	0	0	0	0	0	0	0	0
1	5	0	0									3	0	0	5	3	0														0	0	0	0	0	0	1	0	0	1	0	0	0	0	0	0	0	0	0
1	4	0	0									11	0	0	3	3	0														0	0	0	0	0	0	1	58	1	1	0	0	0	0	0	0	0	0	0
1	4	0	0									2	0	0	4	4	0														1	0	0	0	0	0	0	4	0	1	0	0	0	0	0	0	0	0	0
1	5	1	2	1	0	0	0	0	0	0	0	4	0	0	4		0														0	0	0	0	0	0	1	54	1	1	0	0	0	0	0	0	0	0	0
1	4	0	1									1	0		4	4	0														1	0	0	0	0	0	0	10	1	1	0	0	0	0	0	0	0	0	0
0	4	0	0									1	0		3	3	0														1	0	0	0	0	0	0	4	1	1	0	0	0	0	0	0	0	0	0
0	4	0	0									6	0	0	2	1	0														1	0	0	0	0	0	0	22	1	1	0	0	0	0	0	0	0	0	0
1	3	1	1									3	0	0	3	3	0														1	0	0	0	0	0	0	10	1	1	0	0	0	0	0	0	0	0	0
1	4	0	0									4	0		3	3	0														0	0	0	0	0	0	0	6	1	1	0	0	0	0	0	0	0	0	0
1	4	1	0										0	0	5	3	0														1	0	0	0	0	0	0	25	1	1	0	0	0	0	0	0	0	0	0
1	4	1	1									4	0	0	3	2	0	1	0	0	0	0	0	0	0						1	0	0	0	0	0	0	10	0	1	0	0	0	0	0	0	0	0	0
1	4	0	0									3	0	0	3	1	0														1	0	0	0	0	0	0	20	1	1	0	0	0	0	0	0	0	0	0
1	5	1	1									12	0																		0	0	0	0	0	0	0	3	1	1	0	0	0	0	0	0	0	0	0
0	5	0	0									2	0	0	3	3	0														1	0	0	0	0	0	0	3	1	1	0	0	0	0	0	0	0	0	0
0	5	1	0	1	0	0	0	0	0	0	0		0	0	4	3	0	0	0	1	0	0	0	0	0						0	1	0	0	0	0	0	0	1	1	0	0	0	0	0	0	0	0	0
0	4	0	0									10	0	0	3	2	0														0	0	1	0	0	0	0	2	0	1	0	0	0	0	0	0	0	0	0
1	5	1	2	0	0	0	1	0	0	0	0	3	0		3	3	0														0	1	0	0	0	0	0	2	1	1	0	0	0	0	0	0	0	0	0
0	5	0	0									2	0																		1	0	0	0	0	0	0	8	1	1	0	0	0	0	0	0	0	0	0
1	4	0	0									2	0																		1	0	0	0	0	0	0	20	1	1	0	0	0	0	0	0	0	0	0
1	4	0	0									8	0	0	4	3	0														1	0	0	0	0	0	0	8	0	1	0	0	0	0	0	0	0	0	0
1	3	1	2	1	0	0	0	0	0	0	0	3	0	0	4	4	0														0	1	0	0	0	0	0	3	1	1	0	0	0	0	0	0	0	0	0
1	4	0	0									4	0		4	3	0														0	1	0	0	0	0	0	2	1	1	0	0	0	0	0	0	0	0	0
1	3	0	0									8	0	0	3	3	0														1	0	0	0	0	0	0	70	1	1	0	0	0	0	0	0	0	0	0
0	5	0	0									2	0	0	4	1	0														1	0	0	0	0	0	0	24	1	1	0	0	0	0	0	0	0	0	0
1	5	0	0									2	0		4	3	0														0	1	0	0	0	0	0	5	1	1	0	0	0	0	0	0	0	0	0
1	4	0	0									3	0		4		0														1	0	0	0	0	0	0	8		1	0	0	0	0	0	0	0	0	0
1	4	1	1	0	0	0	1	0	0	0	0	2	0		4	3	0														0	1	0	0	0	0	0	1	0	1	0	0	0	0	0	0	0	0	0
0	5	0	0									3	0	0	3	3	0														1	0	0	0	0	0	0	8	1	1	0	0	0	0	0	0	0	0	0
0	5	0	0										0	0	5	1	0														0	0	0	1	0	0	0	0	1	1	0	0	0	0	0	0	0	0	0
1	5	0	0									2	0		3	3	0														0	1	0	0	0	0	0	10	1	1	0	0	0	0	0	0	0	0	0
0	5	0	0									4	0		2	3	0														1	0	0	0	0	0	0	2	0	1	0	0	0	0	0	0	0	0	0
1	4	0	0									1	0	0	4	3	0														0	0	0	0	0	0	0	8	1	1	0	0	0	0	0	0	0	0	0
1	3	1	1	0	0	0	1	0	0	0	0	1	0		3	3	0														0	1	0	0	0	0	0	3	0	1	0	0	0	0	0	0	0	0	0
1	4	0	0									5	0	0	4	4															1	0	0	0	0	0	0	4	1	1	0	0	0	0	0	0	0	0	0
1	3	0	0									10	0	0	4	3	0														0	1	0	0	0	0	0	2	1	1	0	0	0	0	0	0	0	0	0
1	4	1	2	1	0	0	0	0	0	0	0	4	0	0	4	3	0														0	0	1	0	0	0	0	4	1	1	0	0	0	0	0	0	0	0	0
1	5	0	0									4	0	0	4	3	0														1	0	0	0	0	0	0	25	1	1	0	0	0	0	0	0	0	0	0
1	4	0	0									4	0		4	2	0														0	1	0	0	0	0	0	1	0	1	0	0	0	0	0	0	0	0	0
1	5	1	3	0	0	0	1	0	0	0	0	6	0	0																	0	0	1	0	0	0	0	3	1	1	0	0	0	0	0	0	0	0	0
1	4	0	0									2	0	0	4	3	0														1	0	0	0	0	0	0	5	0	1	0	0	0	0	0	0	0	0	0
1	5	0	0									4	0	0																	1	0	0	0	0	0	0	8	1	1	0	0	0	0	0	0	0	0	0
1	5	0	0									5	0		4	4	0														1	0	0	0	0	0	0	0	1	1	0	0	0	0	0	0	0	0	0
0	4	0	0									7	0		4	3	1	0	1	0	0	0	0	0	0						0	1	0	0	0	0	0	4	1	1	0	0	0	0	0	0	0	0	0
1	4	0	0									3	0	0	4	3	0														0	0	1	0	0	0	0	1	1	1	0	0	0	0	0	0	0	0	0
1	5	0	0									4	0	0	4	1	0														0	0	0	1	0	0	0	2	0	1	0	0	0	0	0	0	0	0	0
1	4	1	5									6	0	0	4	3	0														0	0	1	0	0	0	0	10	1	1	0	0	0	0	0	0	0	0	0
1	4	1	3	0	0	0	1	0	0	0	0	4	0		4	2	0														0	0	1	0	0	0	0	4	1	1	0	0	0	0	0	0	0	0	0
1	4	1	0	0	0	1	0	0	0	0	0		0	0	3		0														0	1	0	0	0	0	0	4	0	1	0	0	0	0	0	0	0	0	0
1	4	1	7	0	0	0	1	0	0	0	0	4	0	0	3	3	0														0	1	0	0	0	0	0	21		1	0	0	0	0	0	0	0	0	0
1	5	1	0										0	0	5	2	0														0	0	1	0	0	0	0	2		1	0	0	0	0	0	0	0	0	0
1	4	0	0									4	0	0	3	3	0														0	0	1	0	0	0	0			1	0	0	0	0	0	0	0	0	0
1	4	0	0									5	0	0	3	3	0														0	0	1	0	0	0	0	2	1	1	0	0	0	0	0	0	0	0	0
1	3	0	0									2	0		4	3	0														0	0	1	0	0	0	0	1	0	1	0	0	0	0	0	0	0	0	0
1	3	0	0									6	0		3	3	0														0	0	1	0	0	0	0	10	1	1	0	0	0	0	0	0	0	0	0
0	4	0	0									5	0	0	5	3	0														0	1	0	0	0	0	0	5	0	1	0	0	0	0	0	0	0	0	0
0	4	0	0									2	0	0	4	3	0														0	1	0	0	0	0	0	3	1	1	0	0	0	0	0	0	0	0	0
1	4	0	0									5	0	0	5	3	0	0	1	0	0	0	0	0	0						0	1	0	0	0	0	0	20	1	1	0	0	0	0	0	0	0	0	0
1	5	0	0									4	0	0	3	3	0														1	0	0	0	0	0	0	8	1	1	0	0	0	0	0	0	0	0	0
1	5	0	0									2	0		3	3	0														0	0	1	0	0	0	0	0	1	1	0	0	0	0	0	0	0	0	0
1	3	1	5	1	0	0	0	0	0	0	0	3	0	0	4	2	0														1	0	0	0	0	0	0	5	1	1	0	0	0	0	0	0	0	0	0
1	3	0	0									5	0	0	3	3	0														0	1	0	0	0	0	0	3	0	1	0	0	0	0	0	0	0	0	0
1	3	1	1	0	0	0	0	0	0	0	1	4	0	0	1	1	0														1	0	0	0	0	0	0	20	1	1	0	0	0	0	0	0	0	0	0
1	4	1	2	1	0	0	0	0	0	0	0	5	0	0	4	4	0														0	0	1	0	0	0	0	3	1	1	0	0	0	0	0	0	0	0	0
1	3	1	0										0		4	3	0														0	0	1	0	0	0	0	6	0	1	0	0	0	0	0	0	0	0	0
1	4	1	1	1	0	0	0	0	0	0	0	5	0																		0	0	1	0	0	0	0	8	0	1	0	0	0	0	0	0	0	0	0
1	5	1	1	0	0	1	0	0	0	0	0	2	0		3	3	0														0	0	1	0	0	0	0	2	0	1	0	0	0	0	0	0	0	0	0
0	4	0	0									4	0	0	3	3	0														1	0	0	0	0	0	0	5	0	1	0	0	0	0	0	0	0	0	0
1	4	1	0	1	0	0	0	0	0	0	0		0		4	1	0														0	0	1	0	0	0	0	5	0	1	0	0	0	0	0	0	0	0	0
1	5	0	0										0		5	4	1	0	1	0	0	0	0	0	0						0	1	0	0	0	0	0	3	0	1	0	0	0	0	0	0	0	0	0
1	5	0	0									2	0	0	4	2	0														0	1	0	0	0	0	0	3	1	1	0	0	0	0	0	0	0	0	0
1	5	1	1	0	0	0	1	0	0	0	0	2	0		4	3	0														0	0	1	0	0	0	0	1	1	1	0	0	0	0	0	0	0	0	0
1	5	0	0									6	0	0	4	3	0														1	0	0	0	0	0	0	3	1	1	0	0	0	0	0	0	0	0	0
1	4	0	0									5	0	0	5	3	0														1	0	0	0	0	0	0			1	0	0	0	0	0	0	0	0	0
1	4	0	0									3	0																		1	0	0	0	0	0	0	6	0	1	0	0	0	0	0	0	0	0	0
1	5	0	0									2	0	0	4	2	0														0	0	0	0	0	0	0	15	0	1	0	0	0	0	0	0	0	0	0
1	3	0	0									4	0	0	3	3	0														0	0	1	0	0	0	0	4	1	1	0	0	0	0	0	0	0	0	0
1	5	0	0									5	0	0	3	2	0														1	0	0	0	0	0	0	3	1	1	0	0	0	0	0	0	0	0	0
1	4	0	0									1	0	0	3	1	0														0	0	0	0	0	0	0	2	1	1	0	0	0	0	0	0	0	0	0
1	4	1	3	0	0	0	0	1	0	0	0	2	0		3	3	0														0	0	1	0	0	0	0	4	0	1	0	0	0	0	0	0	0	0	0
1	4	1	0										0	0	4	3	0														0	1	0	0	0	0	0	12	1	1	0	0	0	0	0	0	0	0	0
1	3	0	0									12	0	0	4	3	0														0	1	0	0	0	0	0	19	1	1	0	0	0	0	0	0	0	0	0
0	5	0	0									3	0	0	3	3	0														0	0	1	0	0	0	0	5	1	1	0	0	0	0	0	0	0	0	0
1	4	0	0									19	0	0	4	3	0														0	0	0	0	0	0	0	4	0	1	0	0	0	0	0	0	0	0	0
1	4	0	0									2	0		4	3	0														0	1	0	0	0	0	0	6	1	1	0	0	0	0	0	0	0	0	0
1	3	0	0									3	0	0	4	4	0														1	0	0	0	0	0	0	3	1	1	0	0	0	0	0	0	0	0	0
1	4	0	0									3	0	0	4	2	0														1	0	0	0	0	0	0	8	1	1	0	0	0	0	0	0	0	0	0
1	4	1	1	0	0	0	0	1	0	0	0	6	0		4	3	0														0	1	0	0	0	0	0	2	1	1	0	0	0	0	0	0	0	0	0
1	5	0	0									2	0	0	2	2	0	0	0	1	0	0	0	0	0						1	0	0	0	0	0	0	10	1	1	0	0	0	0	0	0	0	0	0
0	3	0	0									4	0		4	3	0														1	0	0	0	0	0	0	20	1	1	0	0	0	0	0	0	0	0	0
1	5	1	2	0	0	1	0	0	0	0	0	3	0	0																	0	0	1	0	0	0	0	3	1	1	0	0	0	0	0	0	0	0	0
0	5	0	0									4	0	0																	0	0	1	0	0	0	0	4	1	1	0	0	0	0	0	0	0	0	0
1	5	1	1	1	0	0	0	0	0	0	0	2	0	0	4	2	1	0	1	0	0	0	0	0	0						0	1	0	0	0	0	0	11	0	1	0	0	0	0	0	0	0	0	0
0	4	0	0										0	0	3	3	0														0	1	0	0	0	0	0	0	1	1	0	0	0	0	0	0	0	0	0
[truncated: 8,723 more rows]
[truncated: 13 more columns]
