# Supplementary material for: Authorship and citation manipulation in academic research
Source: PLoS One. 2017 Dec 6;12(12):e0187394. doi: 10.1371/journal.pone.0187394 (PMC5718422; doi:10.1371/journal.pone.0187394)
Supplement: S4 Appendix — (XLS) [file pone.0187394.s004.xls]

## Sheet: documentation
S4 Appendix: Journal data:
Variable Name
Journal	Name of Journal
	Disciplines that most frequently publish in this journal:
IS	Information Systems
ACC	Accounting
Sociology	Sociology
Physics	Physics
Polysci	Political Science
Psycho	Psychology
Med	Medicine
Nursing	Nursing
Biology	Biology
Chem	Chemistry
Compsci	Computer Science
Ecology	Ecology
Econ	Economics
Eng	Engineering
FIN	Finance
MGT	Management
MKT	Marketing
Math	Mathematics
HIndex	H-index for journal
TotDocs	Total documents published by this journal. (Documents includes papers, editorials, comments,etc.)
RefperDoc	Average references cited per document for this journal.
University	University based publisher.
Academic	Academic Association as publisher
Private	Private company publisher
Other	Other types of publishers.
coerced	Journal was named by a respondent to the survey as having coerced them to add citations.
Coercion	Number of times a journal was named by a respondent to the survey as having coerced them to add citations.

## Sheet: All Journals
Journal	IS	ACC	Sociology	Physics	Polysci	Psycho	Med	Nursing	Biology	Chem	Compsci	Ecology	Econ	Eng	FIN	MGT	MKT	Math	HIndex	TotDocs	RefperDoc	University	Academic	Private	Other	coerced	Coercion
MIS Quarterly: Management Information Systems	1	0	0	0	0	0	0	0	0	0	0	0	0	0	0	0	0	0	117	54	77.74	1	0	0	0	1	1
Information and Management	1	0	0	0	0	0	0	0	0	0	0	0	0	0	0	0	0	0	88	36	25.61	0	0	1	0	1	19
Journal of Management Information Systems	1	0	0	0	0	0	0	0	0	0	0	0	0	0	0	0	0	0	81	35	61.86	0	0	1	0	1	6
Operations Research	1	0	0	0	0	0	0	0	0	0	0	0	0	0	0	0	0	0	75	111	30.88	0	1	0	0	0	0
Decision Support Systems	1	0	0	0	0	0	0	0	0	0	0	0	0	0	0	0	0	0	66	258	41.25	0	0	1	0	1	5
Transportation Research Part B: Methodological	1	0	0	0	0	0	0	0	0	0	0	0	0	0	0	0	0	0	60	102	35.13	0	0	1	0	0	0
Production and Operations Management	1	0	0	0	0	0	0	0	0	0	0	0	0	0	0	0	0	0	57	71	38.27	0	1	0	0	1	6
Annals of Operations Research	1	0	0	0	0	0	0	0	0	0	0	0	0	0	0	0	0	0	56	344	29.07	0	0	1	0	0	0
Journal of the Operational Research Society	1	0	0	0	0	0	0	0	0	0	0	0	0	0	0	0	0	0	55	162	27.72	0	0	1	0	1	1
Data and Knowledge Engineering	1	0	0	0	0	0	0	0	0	0	0	0	0	0	0	0	0	0	53	47	48.72	0	0	1	0	1	1
Transportation Science	1	0	0	0	0	0	0	0	0	0	0	0	0	0	0	0	0	0	53	33	36.73	0	1	0	0	0	0
Industrial Management and Data Systems	1	0	0	0	0	0	0	0	0	0	0	0	0	0	0	0	0	0	49	67	55.99	0	0	1	0	1	5
Tramsportation Research, Part C: Emerging Technologies	1	0	0	0	0	0	0	0	0	0	0	0	0	0	0	0	0	0	47	111	28.34	0	0	1	0	0	0
Mathematics of Operations Research	1	0	0	0	0	0	0	0	0	0	0	0	0	0	0	0	0	0	45	37	25.84	0	1	0	0	0	0
Construction Management and Economics	1	0	0	0	0	0	0	0	0	0	0	0	0	0	0	0	0	0	44	88	39.15	0	0	1	0	0	0
INFORMS Journal on Computing	1	0	0	0	0	0	0	0	0	0	0	0	0	0	0	0	0	0	44	47	28.68	0	1	0	0	0	0
Journal of Strategic Information Systems	1	0	0	0	0	0	0	0	0	0	0	0	0	0	0	0	0	0	42	27	71.07	0	0	1	0	0	0
Operations Research Letters	1	0	0	0	0	0	0	0	0	0	0	0	0	0	0	0	0	0	42	144	11.64	0	0	1	0	0	0
Information Society	1	0	0	0	0	0	0	0	0	0	0	0	0	0	0	0	0	0	41	22	53.27	0	0	1	0	0	0
Knowledge-Based Systems	1	0	0	0	0	0	0	0	0	0	0	0	0	0	0	0	0	0	41	255	39.76	0	0	1	0	1	1
OR Spektrum	1	0	0	0	0	0	0	0	0	0	0	0	0	0	0	0	0	0	34	60	33.45	0	0	1	0	0	0
Quality and Reliability Engineering International	1	0	0	0	0	0	0	0	0	0	0	0	0	0	0	0	0	0	30	132	25.8	0	0	1	0	0	0
Information and Organization	1	0	0	0	0	0	0	0	0	0	0	0	0	0	0	0	0	0	28	15	80.6	0	0	1	0	0	0
International Journal of Accounting Information Systems	1	0	0	0	0	0	0	0	0	0	0	0	0	0	0	0	0	0	27	29	37.76	0	0	1	0	1	1
Mathematical Methods of Operations Research	1	0	0	0	0	0	0	0	0	0	0	0	0	0	0	0	0	0	26	49	21.2	0	0	1	0	0	0
Flexible Services and Manufacturing Journal	1	0	0	0	0	0	0	0	0	0	0	0	0	0	0	0	0	0	25	52	30.98	0	0	1	0	0	0
Information Management and Computer Security	1	0	0	0	0	0	0	0	0	0	0	0	0	0	0	0	0	0	25	23	44.13	0	0	1	0	0	0
Journal of Contingencies and Crisis Management	1	0	0	0	0	0	0	0	0	0	0	0	0	0	0	0	0	0	24	22	42.73	0	0	1	0	0	0
Journal of Supply Chain Management	1	0	0	0	0	0	0	0	0	0	0	0	0	0	0	0	0	0	24	26	72.12	0	1	0	0	0	0
Probability in the Engineering and Informational Sciences	1	0	0	0	0	0	0	0	0	0	0	0	0	0	0	0	0	0	22	35	18.23	1	0	0	0	0	0
IEEE Transactions on Services Computing	1	0	0	0	0	0	0	0	0	0	0	0	0	0	0	0	0	0	21	45	36.29	0	1	0	0	0	0
Public Management Review	1	0	0	0	0	0	0	0	0	0	0	0	0	0	0	0	0	0	18	68	53.44	0	0	1	0	0	0
Asia-Pacific Journal of Operational Research	1	0	0	0	0	0	0	0	0	0	0	0	0	0	0	0	0	0	17	48	25.1	0	1	0	0	0	0
Judgment and Decision Making	1	0	0	0	0	0	0	0	0	0	0	0	0	0	0	0	0	0	17	62	39.95	0	1	0	0	0	0
International Entrepreneurship and Management Journal	1	0	0	0	0	0	0	0	0	0	0	0	0	0	0	0	0	0	15	43	71.21	0	0	1	0	0	0
RAIRO Recherche Operationnelle	1	0	0	0	0	0	0	0	0	0	0	0	0	0	0	0	0	0	15	11	32.09	0	0	1	0	0	0
4OR	1	0	0	0	0	0	0	0	0	0	0	0	0	0	0	0	0	0	14	22	30.09	0	0	1	0	0	0
IMA Journal Management Mathematics	1	0	0	0	0	0	0	0	0	0	0	0	0	0	0	0	0	0	14	25	25.68	1	0	0	0	0	0
Journal of Managerial Issues	1	0	0	0	0	0	0	0	0	0	0	0	0	0	0	0	0	0	14	6	43.83	1	0	0	0	1	1
Journal of Research and Practice in Information Technology	1	0	0	0	0	0	0	0	0	0	0	0	0	0	0	0	0	0	14	21	29.86	0	1	0	0	0	0
Knowledge Management Research and Practice	1	0	0	0	0	0	0	0	0	0	0	0	0	0	0	0	0	0	14	35	41.17	0	0	1	0	1	2
International Journal of Business Information Systems	1	0	0	0	0	0	0	0	0	0	0	0	0	0	0	0	0	0	12	70	54.89	0	0	1	0	1	1
International Journal of Logistics Systems and Management	1	0	0	0	0	0	0	0	0	0	0	0	0	0	0	0	0	0	12	75	51.49	0	0	1	0	0	0
International Journal of Operational Research	1	0	0	0	0	0	0	0	0	0	0	0	0	0	0	0	0	0	12	75	33.28	0	0	1	0	0	0
Journal on Chain and Network Science	1	0	0	0	0	0	0	0	0	0	0	0	0	0	0	0	0	0	12	21	54.52	0	0	1	0	0	0
Service Oriented Computing and Applications	1	0	0	0	0	0	0	0	0	0	0	0	0	0	0	0	0	0	12	35	32.23	0	0	1	0	0	0
Computational Management Science	1	0	0	0	0	0	0	0	0	0	0	0	0	0	0	0	0	0	11	30	26.87	0	0	1	0	0	0
International Journal of Services and Operations Management	1	0	0	0	0	0	0	0	0	0	0	0	0	0	0	0	0	0	11	71	55.06	0	0	1	0	1	1
Journal of Real Estate Portfolio Management	1	0	0	0	0	0	0	0	0	0	0	0	0	0	0	0	0	0	11	20	25.65	0	1	0	0	0	0
International Journal of Business Intelligence and Data Mining	1	0	0	0	0	0	0	0	0	0	0	0	0	0	0	0	0	0	10	17	28.82	0	0	1	0	0	0
International Journal of Information and Management Sciences	1	0	0	0	0	0	0	0	0	0	0	0	0	0	0	0	0	0	10	28	27.29	1	0	0	0	0	0
International Journal of Management and Decision Making	1	0	0	0	0	0	0	0	0	0	0	0	0	0	0	0	0	0	10	5	40	0	0	1	0	0	0
Journal of Business Strategy	1	0	0	0	0	0	0	0	0	0	0	0	0	0	0	0	0	0	10	36	17.19	0	0	1	0	0	0
Central European Journal of Operations Research	1	0	0	0	0	0	0	0	0	0	0	0	0	0	0	0	0	0	9	63	29.35	0	0	1	0	0	0
International Journal of Enterprise Information Systems	1	0	0	0	0	0	0	0	0	0	0	0	0	0	0	0	0	0	9	16	48.19	0	0	1	0	1	1
Team Performance Management	1	0	0	0	0	0	0	0	0	0	0	0	0	0	0	0	0	0	9	23	70.13	0	0	1	0	0	0
Journal of Business-to-Business Marketing	1	0	0	0	0	0	0	0	0	0	0	0	0	0	0	0	0	0	8	13	61.31	0	0	1	0	0	0
Journal of Hospitality Marketing and Management	1	0	0	0	0	0	0	0	0	0	0	0	0	0	0	0	0	0	8	46	53.87	0	0	1	0	1	1
Journal of International Consumer Marketing	1	0	0	0	0	0	0	0	0	0	0	0	0	0	0	0	0	0	8	26	50.92	0	0	1	0	0	0
Transforming Government: People, Process and Policy	1	0	0	0	0	0	0	0	0	0	0	0	0	0	0	0	0	0	8	25	34.76	0	0	1	0	1	1
Decision Analysis	1	0	0	0	0	0	0	0	0	0	0	0	0	0	0	0	0	0	7	30	35.3	0	1	0	0	0	0
International Journal of Logistics Research and Applications	1	0	0	0	0	0	0	0	0	0	0	0	0	0	0	0	0	0	7	24	37	0	0	1	0	1	1
International Journal of Sustainable Manufacturing	1	0	0	0	0	0	0	0	0	0	0	0	0	0	0	0	0	0	7	5	30.4	0	0	1	0	0	0
International Journal of e-Business Research	1	0	0	0	0	0	0	0	0	0	0	0	0	0	0	0	0	0	7	17	47.94	0	0	1	0	0	0
Journal of Business and Finance Librarianship	1	0	0	0	0	0	0	0	0	0	0	0	0	0	0	0	0	0	7	24	16.75	0	0	1	0	0	0
Journal of Digital Information Management	1	0	0	0	0	0	0	0	0	0	0	0	0	0	0	0	0	0	7	59	16.1	0	1	0	0	0	0
Records Management Journal	1	0	0	0	0	0	0	0	0	0	0	0	0	0	0	0	0	0	7	13	37.77	0	0	1	0	0	0
International Journal of Data Mining, Modelling and Management	1	0	0	0	0	0	0	0	0	0	0	0	0	0	0	0	0	0	6	21	23.52	0	0	1	0	0	0
International Journal of Grid and Utility Computing	1	0	0	0	0	0	0	0	0	0	0	0	0	0	0	0	0	0	6	26	23.65	0	0	1	0	0	0
International Journal of Knowledge Management	1	0	0	0	0	0	0	0	0	0	0	0	0	0	0	0	0	0	6	17	56.88	0	0	1	0	1	1
International Journal of Services Operations and Informatics	1	0	0	0	0	0	0	0	0	0	0	0	0	0	0	0	0	0	6	21	31.38	0	0	1	0	0	0
Pesquisa Operacional	1	0	0	0	0	0	0	0	0	0	0	0	0	0	0	0	0	0	6	31	36.39	0	1	0	0	0	0
SORT	1	0	0	0	0	0	0	0	0	0	0	0	0	0	0	0	0	0	6	13	23.46	0	0	0	1	0	0
Statistical Journal of the IAOS	1	0	0	0	0	0	0	0	0	0	0	0	0	0	0	0	0	0	6	17	20.76	0	0	1	0	0	0
WIT Transactions on Information and Communication Technologies	1	0	0	0	0	0	0	0	0	0	0	0	0	0	0	0	0	0	6	45	19.62	1	0	0	0	0	0
International Journal of Information Systems and Supply Chain Management	1	0	0	0	0	0	0	0	0	0	0	0	0	0	0	0	0	0	5	19	36.68	0	1	0	0	0	0
OPSEARCH	1	0	0	0	0	0	0	0	0	0	0	0	0	0	0	0	0	0	5	20	21.85	0	0	1	0	0	0
Communications in Biometry and Crop Science	1	0	0	0	0	0	0	0	0	0	0	0	0	0	0	0	0	0	4	4	13	1	0	0	0	0	0
Foundations and Trends in Technology, Information and Operations Management	1	0	0	0	0	0	0	0	0	0	0	0	0	0	0	0	0	0	4	3	139.67	0	0	1	0	0	0
IFIP Advances in Information and Communication Technology	1	0	0	0	0	0	0	0	0	0	0	0	0	0	0	0	0	0	4	973	16.42	0	0	1	0	0	0
International Journal of Business Data Communications and Networking	1	0	0	0	0	0	0	0	0	0	0	0	0	0	0	0	0	0	4	18	24.44	0	0	1	0	0	0
International Journal of Mobile Network Design and Innovation	1	0	0	0	0	0	0	0	0	0	0	0	0	0	0	0	0	0	4	17	15.53	0	0	1	0	0	0
International Journal of Technology Intelligence and Planning	1	0	0	0	0	0	0	0	0	0	0	0	0	0	0	0	0	0	4	23	38.91	0	0	1	0	0	0
Advances in Operations Research	1	0	0	0	0	0	0	0	0	0	0	0	0	0	0	0	0	0	3	26	25.92	0	0	1	0	0	0
International Journal of Electronic Marketing and Retailing	1	0	0	0	0	0	0	0	0	0	0	0	0	0	0	0	0	0	3	12	37.75	0	0	1	0	0	0
International Journal of Knowledge Management Studies	1	0	0	0	0	0	0	0	0	0	0	0	0	0	0	0	0	0	3	10	59.4	0	0	1	0	0	0
Journal of Management Control	1	0	0	0	0	0	0	0	0	0	0	0	0	0	0	0	0	0	3	20	51.8	0	0	1	0	0	0
Journal of Quality	1	0	0	0	0	0	0	0	0	0	0	0	0	0	0	0	0	0	3	26	29.73	0	0	0	1	0	0
Journal of Quantitative Analysis in Sports	1	0	0	0	0	0	0	0	0	0	0	0	0	0	0	0	0	0	2	36	19.89	0	0	1	0	0	0
Logistics Research	1	0	0	0	0	0	0	0	0	0	0	0	0	0	0	0	0	0	2	28	37.75	0	0	1	0	0	0
Quality - Access to Success	1	0	0	0	0	0	0	0	0	0	0	0	0	0	0	0	0	0	2	348	13.09	0	0	1	0	0	0
Direccion y Organizacion	1	0	0	0	0	0	0	0	0	0	0	0	0	0	0	0	0	0	1	23	24	1	0	0	0	0	0
International Journal of Accounting and Information Management	1	0	0	0	0	0	0	0	0	0	0	0	0	0	0	0	0	0	1	16	36.94	0	0	1	0	0	0
Logistics Journal	1	0	0	0	0	0	0	0	0	0	0	0	0	0	0	0	0	0	1	30	13.83	0	1	0	0	0	0
European Journal of Operational Research	0	0	0	0	0	0	0	0	0	0	0	0	0	0	0	0	0	1	133	602	34.61	0	0	1	0	1	2
Journal of Computational Chemistry	0	0	0	0	0	0	0	0	0	0	0	0	0	0	0	0	0	1	122	283	54.55	0	0	1	0	1	1
Journal of the American Statistical Association	0	0	0	0	0	0	0	0	0	0	0	0	0	0	0	0	0	1	103	140	32.1	0	1	0	0	0	0
Lecture Notes in Computer Science	0	0	0	0	0	0	0	0	0	0	0	0	0	0	0	0	0	1	100	20588	17.13	0	0	1	0	0	0
Chaos, Solitons and Fractals	0	0	0	0	0	0	0	0	0	0	0	0	0	0	0	0	0	1	93	155	30.19	0	0	1	0	1	1
International Journal for Numerical Methods in Engineering	0	0	0	0	0	0	0	0	0	0	0	0	0	0	0	0	0	1	93	272	38.23	0	0	1	0	0	0
Physica A: Statistical Mechanics and its Applications	0	0	0	0	0	0	0	0	0	0	0	0	0	0	0	0	0	1	87	685	34.67	0	0	1	0	0	0
Annals of Statistics	0	0	0	0	0	0	0	0	0	0	0	0	0	0	0	0	0	1	82	94	31.89	0	1	0	0	1	1
Communications in Mathematical Physics	0	0	0	0	0	0	0	0	0	0	0	0	0	0	0	0	0	1	80	266	32.4	0	0	1	0	1	1
Journal of Mathematical Analysis and Applications	0	0	0	0	0	0	0	0	0	0	0	0	0	0	0	0	0	1	80	966	20.41	0	0	1	0	1	1
Journal of the Royal Statistical Society. Series B: Statistical Methodology	0	0	0	0	0	0	0	0	0	0	0	0	0	0	0	0	0	1	75	37	42.24	0	0	1	0	0	0
SIAM Journal of Scientific Computing	0	0	0	0	0	0	0	0	0	0	0	0	0	0	0	0	0	1	75	150	34.63	0	1	0	0	0	0
Applied Mathematics and Computation	0	0	0	0	0	0	0	0	0	0	0	0	0	0	0	0	0	1	74	1077	25.01	0	0	1	0	0	0
Computers and Operations Research	0	0	0	0	0	0	0	0	0	0	0	0	0	0	0	0	0	1	74	340	29.31	0	0	1	0	0	0
Journal of Guidance, Control, and Dynamics	0	0	0	0	0	0	0	0	0	0	0	0	0	0	0	0	0	1	73	188	25.78	0	1	0	0	0	0
SIAM Journal on Numerical Analysis	0	0	0	0	0	0	0	0	0	0	0	0	0	0	0	0	0	1	72	150	28.87	0	1	0	0	0	0
SIAM Review	0	0	0	0	0	0	0	0	0	0	0	0	0	0	0	0	0	1	71	36	42.61	0	1	0	0	0	0
Computers and Structures	0	0	0	0	0	0	0	0	0	0	0	0	0	0	0	0	0	1	67	166	31.02	0	0	1	0	0	0
Journal of Mathematical Physics	0	0	0	0	0	0	0	0	0	0	0	0	0	0	0	0	0	1	67	528	28.35	0	1	0	0	0	0
Journal of Statistical Physics	0	0	0	0	0	0	0	0	0	0	0	0	0	0	0	0	0	1	67	257	29.41	0	0	1	0	1	2
SIAM Journal on Optimization	0	0	0	0	0	0	0	0	0	0	0	0	0	0	0	0	0	1	67	72	33.04	0	1	0	0	0	0
Theoretical Computer Science	0	0	0	0	0	0	0	0	0	0	0	0	0	0	0	0	0	1	67	560	19.67	0	0	1	0	0	0
Reliability Engineering and System Safety	0	0	0	0	0	0	0	0	0	0	0	0	0	0	0	0	0	1	65	154	35.48	0	0	1	0	0	0
SIAM Journal on Control and Optimization	0	0	0	0	0	0	0	0	0	0	0	0	0	0	0	0	0	1	65	139	28.76	0	1	0	0	1	1
International Journal of Bifurcation and Chaos in Applied Sciences and Engineering	0	0	0	0	0	0	0	0	0	0	0	0	0	0	0	0	0	1	63	364	25.16	0	0	1	0	0	0
Inverse Problems	0	0	0	0	0	0	0	0	0	0	0	0	0	0	0	0	0	1	63	194	31.47	0	1	0	0	0	0
Nonlinear Analysis, Theory, Methods and Applications	0	0	0	0	0	0	0	0	0	0	0	0	0	0	0	0	0	1	62	550	22.33	0	0	1	0	0	0
SIAM Journal on Computing	0	0	0	0	0	0	0	0	0	0	0	0	0	0	0	0	0	1	61	72	34.01	0	1	0	0	0	0
Journal of Computational and Applied Mathematics	0	0	0	0	0	0	0	0	0	0	0	0	0	0	0	0	0	1	60	324	19.94	0	0	1	0	0	0
Annals of Mathematics	0	0	0	0	0	0	0	0	0	0	0	0	0	0	0	0	0	1	59	73	31.73	1	0	0	0	0	0
Computers and Mathematics with Applications	0	0	0	0	0	0	0	0	0	0	0	0	0	0	0	0	0	1	59	528	22.91	0	0	1	0	0	0
Control Engineering Practice	0	0	0	0	0	0	0	0	0	0	0	0	0	0	0	0	0	1	59	136	30.4	0	0	1	0	0	0
IET Control Theory and Applications	0	0	0	0	0	0	0	0	0	0	0	0	0	0	0	0	0	1	59	194	26.83	0	1	0	0	0	0
Inventiones Mathematicae	0	0	0	0	0	0	0	0	0	0	0	0	0	0	0	0	0	1	59	89	32.01	0	0	1	0	0	0
Journal of Differential Equations	0	0	0	0	0	0	0	0	0	0	0	0	0	0	0	0	0	1	59	379	26.76	0	0	1	0	1	1
Journal of Process Control	0	0	0	0	0	0	0	0	0	0	0	0	0	0	0	0	0	1	59	188	28.99	0	0	1	0	0	0
Communications on Pure and Applied Mathematics	0	0	0	0	0	0	0	0	0	0	0	0	0	0	0	0	0	1	58	49	33.63	0	0	1	0	0	0
IEEE International Test Conference (TC)	0	0	0	0	0	0	0	0	0	0	0	0	0	0	0	0	0	1	56	66	19.82	0	1	0	0	0	0
SIAM Journal on Applied Mathematics	0	0	0	0	0	0	0	0	0	0	0	0	0	0	0	0	0	1	56	90	31.96	0	1	0	0	1	1
Statistical Science	0	0	0	0	0	0	0	0	0	0	0	0	0	0	0	0	0	1	56	39	44.28	0	1	0	0	0	0
Journal of Mathematical Biology	0	0	0	0	0	0	0	0	0	0	0	0	0	0	0	0	0	1	55	176	37.81	0	0	1	0	0	0
Journal of the American Mathematical Society	0	0	0	0	0	0	0	0	0	0	0	0	0	0	0	0	0	1	54	35	33.2	0	1	0	0	0	0
Mathematical and Computer Modelling	0	0	0	0	0	0	0	0	0	0	0	0	0	0	0	0	0	1	54	335	16.72	0	0	1	0	0	0
Structural and Multidisciplinary Optimization	0	0	0	0	0	0	0	0	0	0	0	0	0	0	0	0	0	1	54	168	32.07	0	0	1	0	0	0
SIAM Journal on Matrix Analysis and Applications	0	0	0	0	0	0	0	0	0	0	0	0	0	0	0	0	0	1	53	79	31.56	0	1	0	0	0	0
Journal of Computer and System Sciences	0	0	0	0	0	0	0	0	0	0	0	0	0	0	0	0	0	1	52	133	27.9	0	0	1	0	0	0
Mathematics of Computation	0	0	0	0	0	0	0	0	0	0	0	0	0	0	0	0	0	1	52	84	25.36	0	1	0	0	0	0
Advances in Mathematics	0	0	0	0	0	0	0	0	0	0	0	0	0	0	0	0	0	1	51	317	28.23	0	0	1	0	0	0
Applied and Computational Harmonic Analysis	0	0	0	0	0	0	0	0	0	0	0	0	0	0	0	0	0	1	51	64	24.03	0	0	1	0	0	0
Evolutionary Computation	0	0	0	0	0	0	0	0	0	0	0	0	0	0	0	0	0	1	51	24	45.08	1	0	0	0	0	0
Journal of Functional Analysis	0	0	0	0	0	0	0	0	0	0	0	0	0	0	0	0	0	1	51	322	25.41	0	0	1	0	0	0
Educational and Psychological Measurement	0	0	0	0	0	0	0	0	0	0	0	0	0	0	0	0	0	1	50	55	30.2	0	0	1	0	1	1
Journal of Optimization Theory and Applications	0	0	0	0	0	0	0	0	0	0	0	0	0	0	0	0	0	1	50	273	25.04	0	0	1	0	0	0
Numerische Mathematik	0	0	0	0	0	0	0	0	0	0	0	0	0	0	0	0	0	1	50	81	30.46	0	0	1	0	0	0
Transactions of the American Mathematical Society	0	0	0	0	0	0	0	0	0	0	0	0	0	0	0	0	0	1	50	284	25.93	0	1	0	0	0	0
Discrete Applied Mathematics	0	0	0	0	0	0	0	0	0	0	0	0	0	0	0	0	0	1	49	364	15.28	0	0	1	0	0	0
Linear Algebra and Its Applications	0	0	0	0	0	0	0	0	0	0	0	0	0	0	0	0	0	1	49	636	15.24	0	0	1	0	0	0
Applied Mathematics Letters	0	0	0	0	0	0	0	0	0	0	0	0	0	0	0	0	0	1	47	485	12.11	0	0	1	0	0	0
Journal of Economic Dynamics and Control	0	0	0	0	0	0	0	0	0	0	0	0	0	0	0	0	0	1	47	114	37.95	0	0	1	0	0	0
Journal of the Royal Statistical Society. Series C: Applied Statistics	0	0	0	0	0	0	0	0	0	0	0	0	0	0	0	0	0	1	47	39	33.82	0	0	1	0	0	0
SIAM Journal on Mathematical Analysis	0	0	0	0	0	0	0	0	0	0	0	0	0	0	0	0	0	1	47	142	28.58	0	1	0	0	0	0
Technometrics	0	0	0	0	0	0	0	0	0	0	0	0	0	0	0	0	0	1	47	45	20.69	0	1	0	0	0	0
Annals of Probability	0	0	0	0	0	0	0	0	0	0	0	0	0	0	0	0	0	1	46	75	28.65	0	1	0	0	0	0
Communications in Partial Differential Equations	0	0	0	0	0	0	0	0	0	0	0	0	0	0	0	0	0	1	46	80	23.74	0	0	1	0	0	0
Computer Aided Geometric Design	0	0	0	0	0	0	0	0	0	0	0	0	0	0	0	0	0	1	46	64	22.2	0	0	1	0	1	1
Journal of Computational and Graphical Statistics	0	0	0	0	0	0	0	0	0	0	0	0	0	0	0	0	0	1	46	43	30.26	0	1	0	0	0	0
Journal of Global Optimization	0	0	0	0	0	0	0	0	0	0	0	0	0	0	0	0	0	1	46	290	30.36	0	0	1	0	0	0
Algorithmica	0	0	0	0	0	0	0	0	0	0	0	0	0	0	0	0	0	1	45	180	25.84	0	0	1	0	0	0
Duke Mathematical Journal	0	0	0	0	0	0	0	0	0	0	0	0	0	0	0	0	0	1	45	69	29.57	1	0	0	0	0	0
Proceedings of the American Mathematical Society	0	0	0	0	0	0	0	0	0	0	0	0	0	0	0	0	0	1	45	455	14.56	0	1	0	0	0	0
Statistica Sinica	0	0	0	0	0	0	0	0	0	0	0	0	0	0	0	0	0	1	45	82	26.16	1	0	0	0	0	0
Applied Numerical Mathematics	0	0	0	0	0	0	0	0	0	0	0	0	0	0	0	0	0	1	44	144	24.26	0	0	1	0	0	0
Discrete Mathematics	0	0	0	0	0	0	0	0	0	0	0	0	0	0	0	0	0	1	44	476	13.15	0	0	1	0	1	1
International Journal of Modern Physics D	0	0	0	0	0	0	0	0	0	0	0	0	0	0	0	0	0	1	44	134	39.25	0	0	1	0	1	1
American Statistician	0	0	0	0	0	0	0	0	0	0	0	0	0	0	0	0	0	1	43	28	18.71	0	1	0	0	0	0
CMES - Computer Modeling in Engineering and Sciences	0	0	0	0	0	0	0	0	0	0	0	0	0	0	0	0	0	1	42	171	30.54	0	0	1	0	1	3
Computational Optimization and Applications	0	0	0	0	0	0	0	0	0	0	0	0	0	0	0	0	0	1	42	133	29.41	0	0	1	0	0	0
Numerical Heat Transfer; Part A: Applications	0	0	0	0	0	0	0	0	0	0	0	0	0	0	0	0	0	1	42	102	31.38	0	0	1	0	1	1
Journal of Algebra	0	0	0	0	0	0	0	0	0	0	0	0	0	0	0	0	0	1	41	452	17.88	0	0	1	0	0	0
Journal of Mathematical Imaging and Vision	0	0	0	0	0	0	0	0	0	0	0	0	0	0	0	0	0	1	41	109	36.35	0	0	1	0	0	0
Probability Theory and Related Fields	0	0	0	0	0	0	0	0	0	0	0	0	0	0	0	0	0	1	41	112	28.04	0	0	1	0	0	0
Stochastic Processes and their Applications	0	0	0	0	0	0	0	0	0	0	0	0	0	0	0	0	0	1	41	159	23.73	0	0	1	0	0	0
Biostatistics	0	0	0	0	0	0	0	0	0	0	0	0	0	0	0	0	0	1	40	60	23.77	1	0	0	0	0	0
Communications in Nonlinear Science and Numerical Simulation	0	0	0	0	0	0	0	0	0	0	0	0	0	0	0	0	0	1	40	517	27.3	0	0	1	0	0	0
Finite Elements in Analysis and Design	0	0	0	0	0	0	0	0	0	0	0	0	0	0	0	0	0	1	40	129	31.03	0	0	1	0	0	0
Mathematical Models and Methods in Applied Sciences	0	0	0	0	0	0	0	0	0	0	0	0	0	0	0	0	0	1	40	83	33.42	0	0	1	0	0	0
Engineering Analysis with Boundary Elements	0	0	0	0	0	0	0	0	0	0	0	0	0	0	0	0	0	1	39	202	31.35	0	0	1	0	0	0
Geometric and Functional Analysis	0	0	0	0	0	0	0	0	0	0	0	0	0	0	0	0	0	1	39	54	27.26	0	0	1	0	0	0
Graphical Models	0	0	0	0	0	0	0	0	0	0	0	0	0	0	0	0	0	1	39	43	21.77	0	0	1	0	0	0
Journal for Research in Mathematics Education	0	0	0	0	0	0	0	0	0	0	0	0	0	0	0	0	0	1	39	20	52.6	0	1	0	0	0	0
Journal of Multivariate Analysis	0	0	0	0	0	0	0	0	0	0	0	0	0	0	0	0	0	1	39	177	27.2	0	0	1	0	0	0
Journal of Statistical Planning and Inference	0	0	0	0	0	0	0	0	0	0	0	0	0	0	0	0	0	1	39	315	19.93	0	0	1	0	0	0
Mathematics and Computers in Simulation	0	0	0	0	0	0	0	0	0	0	0	0	0	0	0	0	0	1	39	226	15.83	0	0	1	0	0	0
Acta Mathematica	0	0	0	0	0	0	0	0	0	0	0	0	0	0	0	0	0	1	38	15	33.87	1	0	0	0	0	0
Journal of Differential Geometry	0	0	0	0	0	0	0	0	0	0	0	0	0	0	0	0	0	1	38	45	31.67	0	0	1	0	0	0
Mathematical Geosciences	0	0	0	0	0	0	0	0	0	0	0	0	0	0	0	0	0	1	38	59	30.9	0	0	1	0	0	0
Real-Time Systems	0	0	0	0	0	0	0	0	0	0	0	0	0	0	0	0	0	1	38	36	36.94	0	0	1	0	0	0
Advances in Computational Mathematics	0	0	0	0	0	0	0	0	0	0	0	0	0	0	0	0	0	1	37	67	23.88	0	0	1	0	0	0
Applied Mathematical Modelling	0	0	0	0	0	0	0	0	0	0	0	0	0	0	0	0	0	1	37	506	28.83	0	0	1	0	0	0
Comptes Rendus Mathematique	0	0	0	0	0	0	0	0	0	0	0	0	0	0	0	0	0	1	37	222	10.1	0	0	1	0	0	0
Computer Speech and Language	0	0	0	0	0	0	0	0	0	0	0	0	0	0	0	0	0	1	37	46	20.22	0	0	1	0	0	0
Discrete and Computational Geometry	0	0	0	0	0	0	0	0	0	0	0	0	0	0	0	0	0	1	37	94	21.78	0	0	1	0	0	0
Journal f�r die Reine und Angewandte Mathematik	0	0	0	0	0	0	0	0	0	0	0	0	0	0	0	0	0	1	37	89	28.31	0	0	1	0	0	0
Journal of the London Mathematical Society	0	0	0	0	0	0	0	0	0	0	0	0	0	0	0	0	0	1	37	85	25	1	0	0	0	0	0
Mathematical Modelling and Numerical Analysis	0	0	0	0	0	0	0	0	0	0	0	0	0	0	0	0	0	1	37	65	30.18	0	0	1	0	1	1
Annales de l'Institut Henri Poincare. Annales: Analyse Non Lineaire/Nonlinear Analysis	0	0	0	0	0	0	0	0	0	0	0	0	0	0	0	0	0	1	36	65	15.45	0	0	1	0	0	0
Engineering Optimization	0	0	0	0	0	0	0	0	0	0	0	0	0	0	0	0	0	1	36	90	31.21	0	0	1	0	0	0
Indiana University Mathematics Journal	0	0	0	0	0	0	0	0	0	0	0	0	0	0	0	0	0	1	36	32	23.47	1	0	0	0	0	0
Journal des Mathematiques Pures et Appliquees	0	0	0	0	0	0	0	0	0	0	0	0	0	0	0	0	0	1	36	71	20.75	0	0	1	0	0	0
Journal of Pure and Applied Algebra	0	0	0	0	0	0	0	0	0	0	0	0	0	0	0	0	0	1	36	227	19.42	0	0	1	0	0	0
Mathematische Annalen	0	0	0	0	0	0	0	0	0	0	0	0	0	0	0	0	0	1	36	193	26.74	0	0	1	0	0	0
Naval Research Logistics	0	0	0	0	0	0	0	0	0	0	0	0	0	0	0	0	0	1	36	54	27.46	0	0	1	0	0	0
SIAM Journal on Discrete Mathematics	0	0	0	0	0	0	0	0	0	0	0	0	0	0	0	0	0	1	36	113	20.04	0	1	0	0	0	0
Scandinavian Journal of Statistics	0	0	0	0	0	0	0	0	0	0	0	0	0	0	0	0	0	1	36	56	28.41	0	0	1	0	0	0
Advances in Applied Probability	0	0	0	0	0	0	0	0	0	0	0	0	0	0	0	0	0	1	35	51	22.55	0	1	0	0	0	0
Bulletin of the American Mathematical Society	0	0	0	0	0	0	0	0	0	0	0	0	0	0	0	0	0	1	35	16	73.25	0	1	0	0	0	0
Communications in Algebra	0	0	0	0	0	0	0	0	0	0	0	0	0	0	0	0	0	1	35	334	15.87	0	0	1	0	0	0
IEEE International Symposium on Information Theory - Proceedings	0	0	0	0	0	0	0	0	0	0	0	0	0	0	0	0	0	1	35	634	13.87	0	1	0	0	0	0
Journal of Combinatorial Theory. Series B	0	0	0	0	0	0	0	0	0	0	0	0	0	0	0	0	0	1	35	71	19.23	0	0	1	0	0	0
Letters in Mathematical Physics	0	0	0	0	0	0	0	0	0	0	0	0	0	0	0	0	0	1	35	79	39.75	0	0	1	0	0	0
Memoirs of the American Mathematical Society	0	0	0	0	0	0	0	0	0	0	0	0	0	0	0	0	0	1	35	23	57.83	0	1	0	0	0	0
Proceedings of the London Mathematical Society	0	0	0	0	0	0	0	0	0	0	0	0	0	0	0	0	0	1	35	79	30.53	1	0	0	0	0	0
Biometrical Journal	0	0	0	0	0	0	0	0	0	0	0	0	0	0	0	0	0	1	34	52	27.96	0	0	1	0	0	0
Calculus of Variations and Partial Differential Equations	0	0	0	0	0	0	0	0	0	0	0	0	0	0	0	0	0	1	34	133	24.97	0	0	1	0	0	0
Ergodic Theory and Dynamical Systems	0	0	0	0	0	0	0	0	0	0	0	0	0	0	0	0	0	1	34	106	21.83	1	0	0	0	0	0
IMA Journal of Numerical Analysis	0	0	0	0	0	0	0	0	0	0	0	0	0	0	0	0	0	1	34	68	25.96	1	0	0	0	0	0
International Journal of Circuit Theory and Applications	0	0	0	0	0	0	0	0	0	0	0	0	0	0	0	0	0	1	34	163	25.31	0	0	1	0	0	0
Journal of Applied Probability	0	0	0	0	0	0	0	0	0	0	0	0	0	0	0	0	0	1	34	79	17	0	1	0	0	0	0
Journal of Symbolic Computation	0	0	0	0	0	0	0	0	0	0	0	0	0	0	0	0	0	1	34	86	26.57	0	0	1	0	0	0
Mathematical Research Letters	0	0	0	0	0	0	0	0	0	0	0	0	0	0	0	0	0	1	34	89	17.11	0	0	1	0	0	0
Statistics and Probability Letters	0	0	0	0	0	0	0	0	0	0	0	0	0	0	0	0	0	1	34	310	14.9	0	0	1	0	0	0
American Journal of Mathematics	0	0	0	0	0	0	0	0	0	0	0	0	0	0	0	0	0	1	33	51	27.88	1	0	0	0	0	0
Bernoulli	0	0	0	0	0	0	0	0	0	0	0	0	0	0	0	0	0	1	33	60	24.87	0	0	1	0	0	0
Designs, Codes, and Cryptography	0	0	0	0	0	0	0	0	0	0	0	0	0	0	0	0	0	1	33	188	17.98	0	0	1	0	0	0
Discrete and Continuous Dynamical Systems	0	0	0	0	0	0	0	0	0	0	0	0	0	0	0	0	0	1	33	197	26.05	1	0	0	0	1	1
Journal of Fourier Analysis and Applications	0	0	0	0	0	0	0	0	0	0	0	0	0	0	0	0	0	1	33	53	27.98	0	0	1	0	0	0
Journal of Nonlinear Science	0	0	0	0	0	0	0	0	0	0	0	0	0	0	0	0	0	1	33	47	37.43	0	0	1	0	1	1
Royal Society of Edinburgh - Proceedings A	0	0	0	0	0	0	0	0	0	0	0	0	0	0	0	0	0	1	33	49	21.16	0	0	1	0	0	0
BIT Numerical Mathematics	0	0	0	0	0	0	0	0	0	0	0	0	0	0	0	0	0	1	32	71	24.04	1	0	0	0	0	0
International Mathematics Research Notices	0	0	0	0	0	0	0	0	0	0	0	0	0	0	0	0	0	1	32	177	25.77	1	0	0	0	0	0
Journal of Time Series Analysis	0	0	0	0	0	0	0	0	0	0	0	0	0	0	0	0	0	1	32	74	27.43	0	0	1	0	0	0
Mathematische Zeitschrift	0	0	0	0	0	0	0	0	0	0	0	0	0	0	0	0	0	1	32	266	20.73	0	0	1	0	0	0
Measurement: Journal of the International Measurement Confederation	0	0	0	0	0	0	0	0	0	0	0	0	0	0	0	0	0	1	32	337	20.15	0	0	1	0	0	0
Molecular Simulation	0	0	0	0	0	0	0	0	0	0	0	0	0	0	0	0	0	1	32	143	39.43	0	0	1	0	0	0
Optimization Methods and Software	0	0	0	0	0	0	0	0	0	0	0	0	0	0	0	0	0	1	32	62	28.61	0	0	1	0	0	0
Soft Computing	0	0	0	0	0	0	0	0	0	0	0	0	0	0	0	0	0	1	32	180	32.29	0	0	1	0	0	0
Biomechanics and Modeling in Mechanobiology	0	0	0	0	0	0	0	0	0	0	0	0	0	0	0	0	0	1	31	153	49.33	0	0	1	0	0	0
Computational Geometry: Theory and Applications	0	0	0	0	0	0	0	0	0	0	0	0	0	0	0	0	0	1	31	90	10.39	0	0	1	0	0	0
Constructive Approximation	0	0	0	0	0	0	0	0	0	0	0	0	0	0	0	0	0	1	31	38	26.18	0	0	1	0	0	0
Journal of Approximation Theory	0	0	0	0	0	0	0	0	0	0	0	0	0	0	0	0	0	1	31	88	20.57	0	0	1	0	0	0
Journal of Forecasting	0	0	0	0	0	0	0	0	0	0	0	0	0	0	0	0	0	1	31	49	32.39	0	0	1	0	0	0
Journal of Graph Theory	0	0	0	0	0	0	0	0	0	0	0	0	0	0	0	0	0	1	31	111	16.61	0	0	1	0	0	0
Multibody System Dynamics	0	0	0	0	0	0	0	0	0	0	0	0	0	0	0	0	0	1	31	71	32.65	0	0	1	0	0	0
Studia Mathematica	0	0	0	0	0	0	0	0	0	0	0	0	0	0	0	0	0	1	31	96	21	1	0	0	0	0	0
Combinatorica	0	0	0	0	0	0	0	0	0	0	0	0	0	0	0	0	0	1	30	36	17.92	0	0	1	0	0	0
Discrete Event Dynamic Systems: Theory and Applications	0	0	0	0	0	0	0	0	0	0	0	0	0	0	0	0	0	1	30	39	27.64	0	0	1	0	0	0
Electronic Notes in Theoretical Computer Science	0	0	0	0	0	0	0	0	0	0	0	0	0	0	0	0	0	1	30	65	17.45	0	0	1	0	0	0
Information Systems Frontiers	0	0	0	0	0	0	0	0	0	0	0	0	0	0	0	0	0	1	30	123	43.77	0	0	1	0	1	3
International Statistical Review	0	0	0	0	0	0	0	0	0	0	0	0	0	0	0	0	0	1	30	30	37.17	0	1	0	0	0	0
Israel Journal of Mathematics	0	0	0	0	0	0	0	0	0	0	0	0	0	0	0	0	0	1	30	219	19.73	0	0	1	0	0	0
Journal of Complexity	0	0	0	0	0	0	0	0	0	0	0	0	0	0	0	0	0	1	30	34	23.94	0	0	1	0	0	0
Journal of Universal Computer Science	0	0	0	0	0	0	0	0	0	0	0	0	0	0	0	0	0	1	30	145	33.59	0	0	1	0	0	0
Numerical Algorithms	0	0	0	0	0	0	0	0	0	0	0	0	0	0	0	0	0	1	30	167	22.78	0	0	1	0	0	0
Numerical Methods for Partial Differential Equations	0	0	0	0	0	0	0	0	0	0	0	0	0	0	0	0	0	1	30	105	26.59	0	0	1	0	0	0
ACM Transactions on Modeling and Computer Simulation	0	0	0	0	0	0	0	0	0	0	0	0	0	0	0	0	0	1	29	11	27.82	0	1	0	0	0	0
Advances in Applied Mathematics	0	0	0	0	0	0	0	0	0	0	0	0	0	0	0	0	0	1	29	75	14.95	0	0	1	0	0	0
Compositio Mathematica	0	0	0	0	0	0	0	0	0	0	0	0	0	0	0	0	0	1	29	69	22.68	0	1	0	0	0	0
European Journal of Applied Mathematics	0	0	0	0	0	0	0	0	0	0	0	0	0	0	0	0	0	1	29	35	28.06	1	0	0	0	0	0
Journal d'Analyse Mathematique	0	0	0	0	0	0	0	0	0	0	0	0	0	0	0	0	0	1	29	48	26.92	0	0	1	0	0	0
Journal of Biopharmaceutical Statistics	0	0	0	0	0	0	0	0	0	0	0	0	0	0	0	0	0	1	29	84	18.35	0	0	1	0	0	0
Pacific Journal of Mathematics	0	0	0	0	0	0	0	0	0	0	0	0	0	0	0	0	0	1	29	136	19.39	1	0	0	0	0	0
Reviews in Mathematical Physics	0	0	0	0	0	0	0	0	0	0	0	0	0	0	0	0	0	1	29	36	44.75	0	0	1	0	0	0
Annals of Pure and Applied Logic	0	0	0	0	0	0	0	0	0	0	0	0	0	0	0	0	0	1	28	128	21.02	0	0	1	0	0	0
Canadian Journal of Statistics	0	0	0	0	0	0	0	0	0	0	0	0	0	0	0	0	0	1	28	49	28.2	0	1	0	0	0	0
Communications in Statistics - Theory and Methods	0	0	0	0	0	0	0	0	0	0	0	0	0	0	0	0	0	1	28	295	19.72	0	0	1	0	0	0
IEEE Intelligent Vehicles Symposium, Proceedings	0	0	0	0	0	0	0	0	0	0	0	0	0	0	0	0	0	1	28	193	16.94	0	1	0	0	0	0
Journal of Applied Statistics	0	0	0	0	0	0	0	0	0	0	0	0	0	0	0	0	0	1	28	182	26.18	0	0	1	0	0	0
Journal of Symbolic Logic	0	0	0	0	0	0	0	0	0	0	0	0	0	0	0	0	0	1	28	43	16.33	0	1	0	0	0	0
Mathematische Nachrichten	0	0	0	0	0	0	0	0	0	0	0	0	0	0	0	0	0	1	28	134	22.27	0	0	1	0	0	0
SIAM Journal on Applied Dynamical Systems	0	0	0	0	0	0	0	0	0	0	0	0	0	0	0	0	0	1	28	51	32.96	0	1	0	0	0	0
Simulation	0	0	0	0	0	0	0	0	0	0	0	0	0	0	0	0	0	1	28	100	32.26	0	0	1	0	0	0
Annales Scientifiques de l'Ecole Normale Superieure	0	0	0	0	0	0	0	0	0	0	0	0	0	0	0	0	0	1	27	24	34.5	0	0	1	0	0	0
Applied Mathematics and Optimization	0	0	0	0	0	0	0	0	0	0	0	0	0	0	0	0	0	1	27	36	25.89	0	0	1	0	0	0
Archives of Computational Methods in Engineering	0	0	0	0	0	0	0	0	0	0	0	0	0	0	0	0	0	1	27	13	118.85	0	1	0	0	1	1
Bulletin of the London Mathematical Society	0	0	0	0	0	0	0	0	0	0	0	0	0	0	0	0	0	1	27	108	16.38	1	0	0	0	0	0
Concurrent Engineering Research and Applications	0	0	0	0	0	0	0	0	0	0	0	0	0	0	0	0	0	1	27	25	28.68	0	0	1	0	1	1
ESAIM - Control, Optimisation and Calculus of Variations	0	0	0	0	0	0	0	0	0	0	0	0	0	0	0	0	0	1	27	52	21.19	0	0	1	0	0	0
Integral Equations and Operator Theory	0	0	0	0	0	0	0	0	0	0	0	0	0	0	0	0	0	1	27	91	20.04	0	0	1	0	0	0
Journal of Combinatorial Optimization	0	0	0	0	0	0	0	0	0	0	0	0	0	0	0	0	0	1	27	190	17.73	0	0	1	0	0	0
Journal of Difference Equations and Applications	0	0	0	0	0	0	0	0	0	0	0	0	0	0	0	0	0	1	27	135	17.55	0	0	1	0	0	0
Numerical Linear Algebra with Applications	0	0	0	0	0	0	0	0	0	0	0	0	0	0	0	0	0	1	27	84	27.17	0	0	1	0	0	0
Revista Matematica Iberoamericana	0	0	0	0	0	0	0	0	0	0	0	0	0	0	0	0	0	1	27	46	21.11	1	0	0	0	0	0
Acta Arithmetica	0	0	0	0	0	0	0	0	0	0	0	0	0	0	0	0	0	1	26	147	15.71	1	0	0	0	0	0
Annales Henri Poincare	0	0	0	0	0	0	0	0	0	0	0	0	0	0	0	0	0	1	26	77	29.77	0	0	1	0	0	0
Annales de l'Institut Fourier	0	0	0	0	0	0	0	0	0	0	0	0	0	0	0	0	0	1	26	70	23.84	0	1	0	0	0	0
Commentarii Mathematici Helvetici	0	0	0	0	0	0	0	0	0	0	0	0	0	0	0	0	0	1	26	30	27.8	0	0	1	0	0	0
Engineering with Computers	0	0	0	0	0	0	0	0	0	0	0	0	0	0	0	0	0	1	26	77	30.26	0	0	1	0	0	0
Journal of Combinatorial Theory - Series A	0	0	0	0	0	0	0	0	0	0	0	0	0	0	0	0	0	1	26	113	20.04	0	0	1	0	0	0
Journal of Dynamics and Differential Equations	0	0	0	0	0	0	0	0	0	0	0	0	0	0	0	0	0	1	26	43	25.95	0	0	1	0	1	1
Journal of Informetrics	0	0	0	0	0	0	0	0	0	0	0	0	0	0	0	0	0	1	26	78	28.74	0	0	1	0	0	0
Journal of Number Theory	0	0	0	0	0	0	0	0	0	0	0	0	0	0	0	0	0	1	26	192	15.07	0	0	1	0	0	0
Numerical Functional Analysis and Optimization	0	0	0	0	0	0	0	0	0	0	0	0	0	0	0	0	0	1	26	69	20.14	0	0	1	0	0	0
Stata Journal	0	0	0	0	0	0	0	0	0	0	0	0	0	0	0	0	0	1	26	56	10.09	0	0	1	0	0	0
Acta Applicandae Mathematicae	0	0	0	0	0	0	0	0	0	0	0	0	0	0	0	0	0	1	25	140	25.68	0	0	1	0	0	0
Asymptotic Analysis	0	0	0	0	0	0	0	0	0	0	0	0	0	0	0	0	0	1	25	57	23	0	0	1	0	0	0
Communications in Analysis and Geometry	0	0	0	0	0	0	0	0	0	0	0	0	0	0	0	0	0	1	25	28	23.39	0	0	1	0	0	0
Discrete and Continuous Dynamical Systems - Series B	0	0	0	0	0	0	0	0	0	0	0	0	0	0	0	0	0	1	25	140	24.74	0	1	0	0	0	0
Geometry and Topology	0	0	0	0	0	0	0	0	0	0	0	0	0	0	0	0	0	1	25	47	30.19	1	0	0	0	0	0
Lifetime Data Analysis	0	0	0	0	0	0	0	0	0	0	0	0	0	0	0	0	0	1	25	35	25.69	0	0	1	0	0	0
Mathematics of Control, Signals, and Systems	0	0	0	0	0	0	0	0	0	0	0	0	0	0	0	0	0	1	25	26	30.54	0	0	1	0	0	0
Proceedings of the Annual Symposium on Computational Geometry	0	0	0	0	0	0	0	0	0	0	0	0	0	0	0	0	0	1	25	50	21.98	0	1	0	0	0	0
Quarterly of Applied Mathematics	0	0	0	0	0	0	0	0	0	0	0	0	0	0	0	0	0	1	25	43	22.37	1	0	0	0	0	0
Studies in Applied Mathematics	0	0	0	0	0	0	0	0	0	0	0	0	0	0	0	0	0	1	25	40	25.8	0	0	1	0	0	0
Taiwanese Journal of Mathematics	0	0	0	0	0	0	0	0	0	0	0	0	0	0	0	0	0	1	25	129	20.81	0	1	0	0	0	0
Topology and its Applications	0	0	0	0	0	0	0	0	0	0	0	0	0	0	0	0	0	1	25	440	15.74	0	0	1	0	0	0
American Mathematical Monthly	0	0	0	0	0	0	0	0	0	0	0	0	0	0	0	0	0	1	24	71	10.86	0	1	0	0	0	0
Annales de l'institut Henri Poincare (B) Probability and Statistics	0	0	0	0	0	0	0	0	0	0	0	0	0	0	0	0	0	1	24	11	29.36	0	0	1	0	0	0
Annals of the Institute of Statistical Mathematics	0	0	0	0	0	0	0	0	0	0	0	0	0	0	0	0	0	1	24	75	26.16	0	0	1	0	0	0
Australian and New Zealand Journal of Statistics	0	0	0	0	0	0	0	0	0	0	0	0	0	0	0	0	0	1	24	26	31.38	0	0	1	0	0	0
Electronic Journal of Differential Equations	0	0	0	0	0	0	0	0	0	0	0	0	0	0	0	0	0	1	24	232	20.65	1	0	0	0	0	0
Electronic Transactions on Numerical Analysis	0	0	0	0	0	0	0	0	0	0	0	0	0	0	0	0	0	1	24	26	30.46	1	0	0	0	0	0
Fixed Point Theory and Applications	0	0	0	0	0	0	0	0	0	0	0	0	0	0	0	0	0	1	24	128	25.05	0	0	1	0	0	0
Formal Aspects of Computing	0	0	0	0	0	0	0	0	0	0	0	0	0	0	0	0	0	1	24	61	38.02	0	0	1	0	0	0
Fractals	0	0	0	0	0	0	0	0	0	0	0	0	0	0	0	0	0	1	24	26	25.04	0	0	1	0	0	0
International Journal of Mathematics	0	0	0	0	0	0	0	0	0	0	0	0	0	0	0	0	0	1	24	116	22.3	0	0	1	0	0	0
Manuscripta Mathematica	0	0	0	0	0	0	0	0	0	0	0	0	0	0	0	0	0	1	24	99	21.43	0	0	1	0	0	0
Mathematical Inequalities and Applications	0	0	0	0	0	0	0	0	0	0	0	0	0	0	0	0	0	1	24	87	15.25	0	0	1	0	0	0
Potential Analysis	0	0	0	0	0	0	0	0	0	0	0	0	0	0	0	0	0	1	24	51	25.02	0	0	1	0	0	0
Rocky Mountain Journal of Mathematics	0	0	0	0	0	0	0	0	0	0	0	0	0	0	0	0	0	1	24	74	16.99	1	0	0	0	0	0
Software and Systems Modeling	0	0	0	0	0	0	0	0	0	0	0	0	0	0	0	0	0	1	24	101	43.5	0	0	1	0	0	0
ACM Transactions on Computational Logic	0	0	0	0	0	0	0	0	0	0	0	0	0	0	0	0	0	1	23	34	29.76	0	1	0	0	0	0
Acta Mathematica Sinica, English Series	0	0	0	0	0	0	0	0	0	0	0	0	0	0	0	0	0	1	23	221	17.85	0	0	1	0	0	0
Archiv der Mathematik	0	0	0	0	0	0	0	0	0	0	0	0	0	0	0	0	0	1	23	128	12.77	0	0	1	0	0	0
Bulletin of the Australian Mathematical Society	0	0	0	0	0	0	0	0	0	0	0	0	0	0	0	0	0	1	23	114	11.58	0	1	0	0	0	0
Control and Cybernetics	0	0	0	0	0	0	0	0	0	0	0	0	0	0	0	0	0	1	23	35	26.23	1	0	0	0	0	0
Geometriae Dedicata	0	0	0	0	0	0	0	0	0	0	0	0	0	0	0	0	0	1	23	181	18.23	0	0	1	0	0	0
Handbook of Statistics	0	0	0	0	0	0	0	0	0	0	0	0	0	0	0	0	0	1	23	43	63.6	0	0	1	0	0	0
Journal of Algebraic Geometry	0	0	0	0	0	0	0	0	0	0	0	0	0	0	0	0	0	1	23	29	22.21	0	1	0	0	0	0
Journal of Classification	0	0	0	0	0	0	0	0	0	0	0	0	0	0	0	0	0	1	23	18	28.61	0	0	1	0	0	0
Journal of Computational and Theoretical Nanoscience	0	0	0	0	0	0	0	0	0	0	0	0	0	0	0	0	0	1	23	350	23.39	0	0	1	0	0	0
Journal of Nonlinear Mathematical Physics	0	0	0	0	0	0	0	0	0	0	0	0	0	0	0	0	0	1	23	54	24.61	1	0	0	0	0	0
Journal of Statistical Computation and Simulation	0	0	0	0	0	0	0	0	0	0	0	0	0	0	0	0	0	1	23	147	22.96	0	0	1	0	0	0
Journal of Theoretical Probability	0	0	0	0	0	0	0	0	0	0	0	0	0	0	0	0	0	1	23	112	20.98	0	0	1	0	0	0
Mathematical Proceedings of the Cambridge Philosophical Society	0	0	0	0	0	0	0	0	0	0	0	0	0	0	0	0	0	1	23	57	21.56	1	0	0	0	0	0
Reports on Mathematical Physics	0	0	0	0	0	0	0	0	0	0	0	0	0	0	0	0	0	1	23	53	26.36	0	0	1	0	0	0
Abstract and Applied Analysis	0	0	0	0	0	0	0	0	0	0	0	0	0	0	0	0	0	1	22	817	23.1	0	0	1	0	0	0
Acta Mathematica Hungarica	0	0	0	0	0	0	0	0	0	0	0	0	0	0	0	0	0	1	22	124	14.24	0	0	1	0	0	0
Applicable Algebra in Engineering, Communications and Computing	0	0	0	0	0	0	0	0	0	0	0	0	0	0	0	0	0	1	22	17	21.06	0	0	1	0	0	0
Communications in Contemporary Mathematics	0	0	0	0	0	0	0	0	0	0	0	0	0	0	0	0	0	1	22	45	25.47	0	0	1	0	0	0
Communications in Statistics Part B: Simulation and Computation	0	0	0	0	0	0	0	0	0	0	0	0	0	0	0	0	0	1	22	141	18.62	0	0	1	0	0	0
IMA Journal of Applied Mathematics	0	0	0	0	0	0	0	0	0	0	0	0	0	0	0	0	0	1	22	56	21.34	1	0	0	0	0	0
IMA Journal of Mathematical Control and Information	0	0	0	0	0	0	0	0	0	0	0	0	0	0	0	0	0	1	22	31	27.06	1	0	0	0	0	0
Indian Journal of Pure and Applied Mathematics	0	0	0	0	0	0	0	0	0	0	0	0	0	0	0	0	0	1	22	34	17.74	0	0	1	0	0	0
Journal of Algebraic Combinatorics	0	0	0	0	0	0	0	0	0	0	0	0	0	0	0	0	0	1	22	119	18.82	0	0	1	0	0	0
Journal of Convex Analysis	0	0	0	0	0	0	0	0	0	0	0	0	0	0	0	0	0	1	22	61	19.23	0	0	1	0	0	0
Journal of the Australian Mathematical Society	0	0	0	0	0	0	0	0	0	0	0	0	0	0	0	0	0	1	22	40	15.68	0	1	0	0	0	0
Metrika	0	0	0	0	0	0	0	0	0	0	0	0	0	0	0	0	0	1	22	77	22.39	0	0	1	0	0	0
Monatshefte f�r Mathematik	0	0	0	0	0	0	0	0	0	0	0	0	0	0	0	0	0	1	22	154	19.44	0	0	1	0	0	0
Optimal Control Applications and Methods	0	0	0	0	0	0	0	0	0	0	0	0	0	0	0	0	0	1	22	75	26.88	0	0	1	0	0	0
Optimization	0	0	0	0	0	0	0	0	0	0	0	0	0	0	0	0	0	1	22	102	23.3	0	0	1	0	0	0
Russian Mathematical Surveys	0	0	0	0	0	0	0	0	0	0	0	0	0	0	0	0	0	1	22	34	42.82	0	0	1	0	0	0
Set-Valued and Variational Analysis	0	0	0	0	0	0	0	0	0	0	0	0	0	0	0	0	0	1	22	32	29.5	0	0	1	0	0	0
Acta Numerica	0	0	0	0	0	0	0	0	0	0	0	0	0	0	0	0	0	1	21	6	138.17	1	0	0	0	0	0
Annali di Matematica Pura ed Applicata	0	0	0	0	0	0	0	0	0	0	0	0	0	0	0	0	0	1	21	100	24.9	0	0	1	0	0	0
Computational Statistics	0	0	0	0	0	0	0	0	0	0	0	0	0	0	0	0	0	1	21	95	27.65	0	0	1	0	0	0
Electronic Journal of Probability	0	0	0	0	0	0	0	0	0	0	0	0	0	0	0	0	0	1	21	107	24.5	0	1	0	0	0	0
Finite Fields and their Applications	0	0	0	0	0	0	0	0	0	0	0	0	0	0	0	0	0	1	21	91	14.69	0	0	1	0	0	0
Forum Mathematicum	0	0	0	0	0	0	0	0	0	0	0	0	0	0	0	0	0	1	21	58	20.76	0	0	1	0	0	0
Integral Transforms and Special Functions	0	0	0	0	0	0	0	0	0	0	0	0	0	0	0	0	0	1	21	87	15.4	0	0	1	0	0	0
International Journal of Parallel Programming	0	0	0	0	0	0	0	0	0	0	0	0	0	0	0	0	0	1	21	57	31.82	0	0	1	0	0	0
Journal of Combinatorial Designs	0	0	0	0	0	0	0	0	0	0	0	0	0	0	0	0	0	1	21	40	19	0	0	1	0	0	0
Journal of Geometric Analysis	0	0	0	0	0	0	0	0	0	0	0	0	0	0	0	0	0	1	21	139	24.09	0	1	0	0	0	0
Linear and Multilinear Algebra	0	0	0	0	0	0	0	0	0	0	0	0	0	0	0	0	0	1	21	107	16.91	0	0	1	0	0	0
Michigan Mathematical Journal	0	0	0	0	0	0	0	0	0	0	0	0	0	0	0	0	0	1	21	45	18.11	1	0	0	0	0	0
Nonlinear Differential Equations and Applications	0	0	0	0	0	0	0	0	0	0	0	0	0	0	0	0	0	1	21	76	22.39	0	0	1	0	0	0
Russian Journal of Mathematical Physics	0	0	0	0	0	0	0	0	0	0	0	0	0	0	0	0	0	1	21	44	17	0	0	1	0	0	0
Semigroup Forum	0	0	0	0	0	0	0	0	0	0	0	0	0	0	0	0	0	1	21	85	14.2	0	0	1	0	0	0
Statistica Neerlandica	0	0	0	0	0	0	0	0	0	0	0	0	0	0	0	0	0	1	21	30	25.7	0	0	1	0	0	0
Stochastic Models	0	0	0	0	0	0	0	0	0	0	0	0	0	0	0	0	0	1	21	30	21.4	0	0	1	0	0	0
Test	0	0	0	0	0	0	0	0	0	0	0	0	0	0	0	0	0	1	21	51	22.94	0	1	0	0	0	0
ACM Transactions on Algorithms	0	0	0	0	0	0	0	0	0	0	0	0	0	0	0	0	0	1	20	57	27.93	0	1	0	0	0	0
Bayesian Analysis	0	0	0	0	0	0	0	0	0	0	0	0	0	0	0	0	0	1	20	45	27.13	1	0	0	0	0	0
Communications on Pure and Applied Analysis	0	0	0	0	0	0	0	0	0	0	0	0	0	0	0	0	0	1	20	134	25.16	0	1	0	0	0	0
Dynamical Systems	0	0	0	0	0	0	0	0	0	0	0	0	0	0	0	0	0	1	20	35	24.94	0	0	1	0	0	0
Glasgow Mathematical Journal	0	0	0	0	0	0	0	0	0	0	0	0	0	0	0	0	0	1	20	57	17.33	1	0	0	0	0	0
Graphs and Combinatorics	0	0	0	0	0	0	0	0	0	0	0	0	0	0	0	0	0	1	20	181	15.66	0	0	1	0	0	0
International Journal of Algebra and Computation	0	0	0	0	0	0	0	0	0	0	0	0	0	0	0	0	0	1	20	68	20.82	0	0	1	0	0	0
Journal of Dynamical and Control Systems	0	0	0	0	0	0	0	0	0	0	0	0	0	0	0	0	0	1	20	36	18.25	0	0	1	0	0	0
Journal of Graph Algorithms and Applications	0	0	0	0	0	0	0	0	0	0	0	0	0	0	0	0	0	1	20	20	23.2	1	0	0	0	0	0
Journal of Inequalities and Applications	0	0	0	0	0	0	0	0	0	0	0	0	0	0	0	0	0	1	20	249	19.71	0	0	1	0	0	0
Journal of Knot Theory and its Ramifications	0	0	0	0	0	0	0	0	0	0	0	0	0	0	0	0	0	1	20	145	16.28	0	0	1	0	0	0
Journal of Nonparametric Statistics	0	0	0	0	0	0	0	0	0	0	0	0	0	0	0	0	0	1	20	63	22.59	0	0	1	0	0	0
Journal of the European Mathematical Society	0	0	0	0	0	0	0	0	0	0	0	0	0	0	0	0	0	1	20	51	26.71	0	1	0	0	0	0
Nonlinear Analysis: Hybrid Systems	0	0	0	0	0	0	0	0	0	0	0	0	0	0	0	0	0	1	20	23	28.48	0	0	1	0	0	0
Publicationes Mathematicae	0	0	0	0	0	0	0	0	0	0	0	0	0	0	0	0	0	1	20	64	19.23	1	0	0	0	0	0
Stochastic Analysis and Applications	0	0	0	0	0	0	0	0	0	0	0	0	0	0	0	0	0	1	20	55	20.31	0	0	1	0	0	0
Zeitschrift f�r Analysis und ihre Anwendung	0	0	0	0	0	0	0	0	0	0	0	0	0	0	0	0	0	1	20	26	21	0	0	1	0	0	0
Aequationes Mathematicae	0	0	0	0	0	0	0	0	0	0	0	0	0	0	0	0	0	1	19	79	15.59	0	0	1	0	0	0
Archive for Mathematical Logic	0	0	0	0	0	0	0	0	0	0	0	0	0	0	0	0	0	1	19	52	14.6	0	0	1	0	0	0
Ars Combinatoria	0	0	0	0	0	0	0	0	0	0	0	0	0	0	0	0	0	1	19	232	12.5	0	1	0	0	0	0
Bulletin des Sciences Mathematiques	0	0	0	0	0	0	0	0	0	0	0	0	0	0	0	0	0	1	19	68	14.01	0	0	1	0	0	0
Bulletin of Symbolic Logic	0	0	0	0	0	0	0	0	0	0	0	0	0	0	0	0	0	1	19	7	54.71	0	1	0	0	0	0
Coastal Engineering Journal	0	0	0	0	0	0	0	0	0	0	0	0	0	0	0	0	0	1	19	25	21.84	0	0	1	0	0	0
Experimental Mathematics	0	0	0	0	0	0	0	0	0	0	0	0	0	0	0	0	0	1	19	25	22.28	0	0	1	0	0	0
Fundamenta Mathematicae	0	0	0	0	0	0	0	0	0	0	0	0	0	0	0	0	0	1	19	57	17.25	1	0	0	0	0	0
Informatica	0	0	0	0	0	0	0	0	0	0	0	0	0	0	0	0	0	1	19	35	33.83	0	0	0	1	0	0
International Journal of Mathematics and Mathematical Sciences	0	0	0	0	0	0	0	0	0	0	0	0	0	0	0	0	0	1	19	181	18.12	0	0	1	0	0	0
International Journal of Numerical Modelling: Electronic Networks, Devices and Fields	0	0	0	0	0	0	0	0	0	0	0	0	0	0	0	0	0	1	19	62	26.82	0	0	1	0	0	0
Journal of Evolution Equations	0	0	0	0	0	0	0	0	0	0	0	0	0	0	0	0	0	1	19	45	24.02	0	0	1	0	0	0
Journal of Numerical Mathematics	0	0	0	0	0	0	0	0	0	0	0	0	0	0	0	0	0	1	19	6	25.67	0	0	1	0	0	0
Journal of Operator Theory	0	0	0	0	0	0	0	0	0	0	0	0	0	0	0	0	0	1	19	55	24.33	1	0	0	0	0	0
Kinetics and Catalysis	0	0	0	0	0	0	0	0	0	0	0	0	0	0	0	0	0	1	19	91	32.44	0	0	1	0	0	0
Nagoya Mathematical Journal	0	0	0	0	0	0	0	0	0	0	0	0	0	0	0	0	0	1	19	24	24.71	1	0	0	0	0	0
Proceedings of the Edinburgh Mathematical Society	0	0	0	0	0	0	0	0	0	0	0	0	0	0	0	0	0	1	19	44	19.41	1	0	0	0	0	0
Qinghua Daxue Xuebao/Journal of Tsinghua University	0	0	0	0	0	0	0	0	0	0	0	0	0	0	0	0	0	1	19	315	14.93	1	0	0	0	0	0
Quarterly Journal of Mathematics	0	0	0	0	0	0	0	0	0	0	0	0	0	0	0	0	0	1	19	54	20.56	1	0	0	0	0	0
Simulation in Healthcare	0	0	0	0	0	0	0	0	0	0	0	0	0	0	0	0	0	1	19	60	21.1	0	0	1	0	0	0
Studia Logica	0	0	0	0	0	0	0	0	0	0	0	0	0	0	0	0	0	1	19	75	19.69	0	0	1	0	0	0
Xitong Gongcheng Lilun yu Shijian/System Engineering Theory and Practice	0	0	0	0	0	0	0	0	0	0	0	0	0	0	0	0	0	1	19	348	18.31	0	1	0	0	0	0
Acta Mathematicae Applicatae Sinica	0	0	0	0	0	0	0	0	0	0	0	0	0	0	0	0	0	1	18	77	18.29	0	0	1	0	0	0
Algebra Universalis	0	0	0	0	0	0	0	0	0	0	0	0	0	0	0	0	0	1	18	48	16	0	0	1	0	0	0
Annales Academiae Scientiarum Fennicae Mathematica	0	0	0	0	0	0	0	0	0	0	0	0	0	0	0	0	0	1	18	24	17.29	0	1	0	0	0	0
Chinese Annals of Mathematics. Series B	0	0	0	0	0	0	0	0	0	0	0	0	0	0	0	0	0	1	18	70	18.6	0	0	1	0	0	0
Discrete Dynamics in Nature and Society	0	0	0	0	0	0	0	0	0	0	0	0	0	0	0	0	0	1	18	247	23.5	0	0	1	0	0	0
Dynamics of Continuous, Discrete and Impulsive Systems Series B: Applications and Algorithms	0	0	0	0	0	0	0	0	0	0	0	0	0	0	0	0	0	1	18	40	26.38	1	0	0	0	0	0
Electronic Communications in Probability	0	0	0	0	0	0	0	0	0	0	0	0	0	0	0	0	0	1	18	63	14.62	0	1	0	0	0	0
Journal of Applied Mathematics and Computing	0	0	0	0	0	0	0	0	0	0	0	0	0	0	0	0	0	1	18	152	20.92	0	1	0	0	0	0
Journal of Mathematical Sociology	0	0	0	0	0	0	0	0	0	0	0	0	0	0	0	0	0	1	18	11	32.73	0	0	1	0	0	0
Publications Math�matiques	0	0	0	0	0	0	0	0	0	0	0	0	0	0	0	0	0	1	18	9	50.44	0	0	1	0	0	0
Theory and Applications of Categories	0	0	0	0	0	0	0	0	0	0	0	0	0	0	0	0	0	1	18	17	20.41	1	0	0	0	0	0
Transformation Groups	0	0	0	0	0	0	0	0	0	0	0	0	0	0	0	0	0	1	18	42	25.31	0	0	1	0	0	0
Applied Categorical Structures	0	0	0	0	0	0	0	0	0	0	0	0	0	0	0	0	0	1	17	45	20.67	0	0	1	0	0	0
Bulletin de la Societe Mathematique de France	0	0	0	0	0	0	0	0	0	0	0	0	0	0	0	0	0	1	17	7	26.43	0	1	0	0	0	0
Bulletin of the Belgian Mathematical Society - Simon Stevin	0	0	0	0	0	0	0	0	0	0	0	0	0	0	0	0	0	1	17	62	17.11	0	1	0	0	0	0
Electrical Engineering	0	0	0	0	0	0	0	0	0	0	0	0	0	0	0	0	0	1	17	49	23.08	0	0	1	0	0	0
Indagationes Mathematicae	0	0	0	0	0	0	0	0	0	0	0	0	0	0	0	0	0	1	17	70	19.33	0	0	1	0	0	0
Journal of Applied Logic	0	0	0	0	0	0	0	0	0	0	0	0	0	0	0	0	0	1	17	40	21.83	0	0	1	0	0	0
Journal of Computational Mathematics	0	0	0	0	0	0	0	0	0	0	0	0	0	0	0	0	0	1	17	42	25.64	0	1	0	0	0	0
Journal of Mathematical Sciences	0	0	0	0	0	0	0	0	0	0	0	0	0	0	0	0	0	1	17	476	17.8	0	0	1	0	0	0
Journal of the Mathematical Society of Japan	0	0	0	0	0	0	0	0	0	0	0	0	0	0	0	0	0	1	17	50	22.88	0	1	0	0	0	0
Mathematical and Computer Modelling of Dynamical Systems	0	0	0	0	0	0	0	0	0	0	0	0	0	0	0	0	0	1	17	33	28	0	0	1	0	0	0
Publications of the Research Institute for Mathematical Sciences	0	0	0	0	0	0	0	0	0	0	0	0	0	0	0	0	0	1	17	37	18.84	1	0	0	0	0	0
Ramanujan Journal	0	0	0	0	0	0	0	0	0	0	0	0	0	0	0	0	0	1	17	109	16.43	0	0	1	0	0	0
Regular and Chaotic Dynamics	0	0	0	0	0	0	0	0	0	0	0	0	0	0	0	0	0	1	17	35	18.4	0	0	1	0	0	0
Siberian Mathematical Journal	0	0	0	0	0	0	0	0	0	0	0	0	0	0	0	0	0	1	17	106	16.57	0	0	1	0	0	0
Xitong Fangzhen Xuebao/Acta Simulata Systematica Sinica	0	0	0	0	0	0	0	0	0	0	0	0	0	0	0	0	0	1	17	502	12.36	1	0	0	0	0	0
Advanced Studies in Contemporary Mathematics (Kyungshang)	0	0	0	0	0	0	0	0	0	0	0	0	0	0	0	0	0	1	16	58	12.98	0	1	0	0	0	0
Algebras and Representation Theory	0	0	0	0	0	0	0	0	0	0	0	0	0	0	0	0	0	1	16	90	18.92	0	0	1	0	0	0
Applications of Mathematics	0	0	0	0	0	0	0	0	0	0	0	0	0	0	0	0	0	1	16	37	16.32	0	1	0	0	0	0
Arkiv for Matematik	0	0	0	0	0	0	0	0	0	0	0	0	0	0	0	0	0	1	16	34	17.85	1	0	0	0	0	0
Canadian Mathematical Bulletin	0	0	0	0	0	0	0	0	0	0	0	0	0	0	0	0	0	1	16	87	14.17	0	1	0	0	0	0
Czechoslovak Mathematical Journal	0	0	0	0	0	0	0	0	0	0	0	0	0	0	0	0	0	1	16	78	16.59	0	0	1	0	0	0
Fluctuation and Noise Letters	0	0	0	0	0	0	0	0	0	0	0	0	0	0	0	0	0	1	16	65	23.68	0	0	1	0	0	0
Functional Analysis and its Applications	0	0	0	0	0	0	0	0	0	0	0	0	0	0	0	0	0	1	16	38	11.95	0	0	1	0	0	0
Infinite Dimensional Analysis, Quantum Probability and Related Topics	0	0	0	0	0	0	0	0	0	0	0	0	0	0	0	0	0	1	16	28	18.96	0	0	1	0	0	0
Inverse Problems in Science and Engineering	0	0	0	0	0	0	0	0	0	0	0	0	0	0	0	0	0	1	16	78	23.24	0	0	1	0	0	0
Japan Journal of Industrial and Applied Mathematics	0	0	0	0	0	0	0	0	0	0	0	0	0	0	0	0	0	1	16	31	24.29	0	0	1	0	0	0
Journal of Discrete Algorithms	0	0	0	0	0	0	0	0	0	0	0	0	0	0	0	0	0	1	16	107	19.66	0	0	1	0	0	0
Journal of Group Theory	0	0	0	0	0	0	0	0	0	0	0	0	0	0	0	0	0	1	16	51	16.65	0	0	1	0	0	0
Journal of Lie Theory	0	0	0	0	0	0	0	0	0	0	0	0	0	0	0	0	0	1	16	44	18.61	0	0	1	0	0	0
Journal of the Korean Mathematical Society	0	0	0	0	0	0	0	0	0	0	0	0	0	0	0	0	0	1	16	79	18.68	0	1	0	0	0	0
Mathematical Intelligencer	0	0	0	0	0	0	0	0	0	0	0	0	0	0	0	0	0	1	16	71	10.23	0	0	1	0	0	0
Mathematical Logic Quarterly	0	0	0	0	0	0	0	0	0	0	0	0	0	0	0	0	0	1	16	47	14.53	0	0	1	0	0	0
Mathematical Structures in Computer Science	0	0	0	0	0	0	0	0	0	0	0	0	0	0	0	0	0	1	16	35	27	1	0	0	0	0	0
Metamaterials	0	0	0	0	0	0	0	0	0	0	0	0	0	0	0	0	0	1	16	10	32.7	0	0	1	0	0	0
North American Actuarial Journal	0	0	0	0	0	0	0	0	0	0	0	0	0	0	0	0	0	1	16	26	30.31	0	1	0	0	0	0
Notices of the American Mathematical Society	0	0	0	0	0	0	0	0	0	0	0	0	0	0	0	0	0	1	16	37	23.73	0	1	0	0	0	0
Osaka Journal of Mathematics	0	0	0	0	0	0	0	0	0	0	0	0	0	0	0	0	0	1	16	49	17.65	1	0	0	0	0	0
Pharmaceutical Statistics	0	0	0	0	0	0	0	0	0	0	0	0	0	0	0	0	0	1	16	77	14.87	0	0	1	0	0	0
Positivity	0	0	0	0	0	0	0	0	0	0	0	0	0	0	0	0	0	1	16	93	20.51	0	0	1	0	0	0
Statistics	0	0	0	0	0	0	0	0	0	0	0	0	0	0	0	0	0	1	16	77	20.1	0	0	1	0	0	0
Algebra Colloquium	0	0	0	0	0	0	0	0	0	0	0	0	0	0	0	0	0	1	15	95	15.73	0	0	0	1	0	0
Calcolo	0	0	0	0	0	0	0	0	0	0	0	0	0	0	0	0	0	1	15	25	23.68	0	0	1	0	0	0
Communications in Mathematical Sciences	0	0	0	0	0	0	0	0	0	0	0	0	0	0	0	0	0	1	15	46	29.39	0	0	1	0	0	0
Computer-Aided Design and Applications	0	0	0	0	0	0	0	0	0	0	0	0	0	0	0	0	0	1	15	72	19.22	0	0	1	0	0	0
International Journal of Automation and Computing	0	0	0	0	0	0	0	0	0	0	0	0	0	0	0	0	0	1	15	81	23.8	0	0	1	0	0	0
Journal of Mathematical Modelling and Algorithms	0	0	0	0	0	0	0	0	0	0	0	0	0	0	0	0	0	1	15	48	24.31	0	0	1	0	0	0
Journal of Mathematics of Kyoto University	0	0	0	0	0	0	0	0	0	0	0	0	0	0	0	0	0	1	15	6	31	1	0	0	0	0	0
Lecture Notes in Mathematics	0	0	0	0	0	0	0	0	0	0	0	0	0	0	0	0	0	1	15	111	38.32	0	0	1	0	0	0
Mathematica Scandinavica	0	0	0	0	0	0	0	0	0	0	0	0	0	0	0	0	0	1	15	18	17.22	0	0	1	0	0	0
Mathematika	0	0	0	0	0	0	0	0	0	0	0	0	0	0	0	0	0	1	15	21	18.76	1	0	0	0	0	0
New York Journal of Mathematics	0	0	0	0	0	0	0	0	0	0	0	0	0	0	0	0	0	1	15	47	17.7	0	0	1	0	0	0
Optimization and Engineering	0	0	0	0	0	0	0	0	0	0	0	0	0	0	0	0	0	1	15	51	30.08	0	0	1	0	0	0
Sbornik Mathematics	0	0	0	0	0	0	0	0	0	0	0	0	0	0	0	0	0	1	15	78	24.79	0	1	0	0	0	0
Utilitas Mathematica	0	0	0	0	0	0	0	0	0	0	0	0	0	0	0	0	0	1	15	90	14.2	0	0	1	0	0	0
Advances in Difference Equations	0	0	0	0	0	0	0	0	0	0	0	0	0	0	0	0	0	1	14	176	22.84	0	0	1	0	0	0
Algebra and Logic	0	0	0	0	0	0	0	0	0	0	0	0	0	0	0	0	0	1	14	39	13.31	0	0	1	0	0	0
Bolletino dell Unione Matematica Italiana	0	0	0	0	0	0	0	0	0	0	0	0	0	0	0	0	0	1	14	11	18	1	0	0	0	0	0
Chinese Journal of Electronics	0	0	0	0	0	0	0	0	0	0	0	0	0	0	0	0	0	1	14	148	14.22	0	1	0	0	0	0
Differential Equations	0	0	0	0	0	0	0	0	0	0	0	0	0	0	0	0	0	1	14	179	12.6	0	0	1	0	0	0
Documenta Mathematica	0	0	0	0	0	0	0	0	0	0	0	0	0	0	0	0	0	1	14	7	22.57	0	1	0	0	0	0
Electronic Journal of Linear Algebra	0	0	0	0	0	0	0	0	0	0	0	0	0	0	0	0	0	1	14	61	15.54	0	1	0	0	0	0
Erkenntnis	0	0	0	0	0	0	0	0	0	0	0	0	0	0	0	0	0	1	14	81	28.96	0	0	1	0	0	0
Hangkong Xuebao/Acta Aeronautica et Astronautica Sinica	0	0	0	0	0	0	0	0	0	0	0	0	0	0	0	0	0	1	14	265	17.88	0	1	0	0	0	0
International Journal of Computational Intelligence Systems	0	0	0	0	0	0	0	0	0	0	0	0	0	0	0	0	0	1	14	92	31.55	0	0	1	0	0	0
Journal of Computational Electronics	0	0	0	0	0	0	0	0	0	0	0	0	0	0	0	0	0	1	14	47	38.26	0	0	1	0	0	0
Journal of Mathematical Fluid Mechanics	0	0	0	0	0	0	0	0	0	0	0	0	0	0	0	0	0	1	14	45	25.13	0	0	1	0	0	0
Journal of Optical Technology (A Translation of Opticheskii Zhurnal)	0	0	0	0	0	0	0	0	0	0	0	0	0	0	0	0	0	1	14	173	13.92	0	1	0	0	0	0
Measurement and Control	0	0	0	0	0	0	0	0	0	0	0	0	0	0	0	0	0	1	14	47	6.85	0	0	1	0	0	0
Monte Carlo Methods and Applications	0	0	0	0	0	0	0	0	0	0	0	0	0	0	0	0	0	1	14	11	26	0	0	1	0	0	0
Statistical Papers	0	0	0	0	0	0	0	0	0	0	0	0	0	0	0	0	0	1	14	114	21.3	0	0	1	0	0	0
Studia Scientiarum Mathematicarum Hungarica	0	0	0	0	0	0	0	0	0	0	0	0	0	0	0	0	0	1	14	41	15.37	0	0	1	0	0	0
Theory of Probability and its Applications	0	0	0	0	0	0	0	0	0	0	0	0	0	0	0	0	0	1	14	53	14.87	0	1	0	0	0	0
ANZIAM Journal	0	0	0	0	0	0	0	0	0	0	0	0	0	0	0	0	0	1	13	13	26.54	1	0	0	0	0	0
Annual Reports in Computational Chemistry	0	0	0	0	0	0	0	0	0	0	0	0	0	0	0	0	0	1	13	7	103.86	0	0	1	0	0	0
Applied Mathematical Sciences	0	0	0	0	0	0	0	0	0	0	0	0	0	0	0	0	0	1	13	617	13.91	0	0	1	0	0	0
Boundary Value Problems	0	0	0	0	0	0	0	0	0	0	0	0	0	0	0	0	0	1	13	75	22.32	0	0	1	0	0	0
Computational Mathematics and Mathematical Physics	0	0	0	0	0	0	0	0	0	0	0	0	0	0	0	0	0	1	13	124	15.59	0	0	1	0	0	0
Dynamic Systems and Applications	0	0	0	0	0	0	0	0	0	0	0	0	0	0	0	0	0	1	13	42	19.36	0	0	1	0	0	0
Dynamics of Continuous, Discrete and Impulsive Systems Series A: Mathematical Analysis	0	0	0	0	0	0	0	0	0	0	0	0	0	0	0	0	0	1	13	50	22.76	1	0	0	0	0	0
Electronic Journal of Qualitative Theory of Differential Equations	0	0	0	0	0	0	0	0	0	0	0	0	0	0	0	0	0	1	13	98	21.92	1	0	0	0	0	0
Fibonacci Quarterly	0	0	0	0	0	0	0	0	0	0	0	0	0	0	0	0	0	1	13	48	8.75	0	0	1	0	0	0
International Journal of Modelling, Identification and Control	0	0	0	0	0	0	0	0	0	0	0	0	0	0	0	0	0	1	13	116	22.31	0	0	1	0	0	0
Journal of Applied Mathematics	0	0	0	0	0	0	0	0	0	0	0	0	0	0	0	0	0	1	13	828	23.45	0	0	1	0	0	0
Journal of Integer Sequences	0	0	0	0	0	0	0	0	0	0	0	0	0	0	0	0	0	1	13	6	11.5	1	0	0	0	0	0
Journal of Inverse and Ill-Posed Problems	0	0	0	0	0	0	0	0	0	0	0	0	0	0	0	0	0	1	13	38	20.84	0	0	1	0	0	0
Journal of Multiple-Valued Logic and Soft Computing	0	0	0	0	0	0	0	0	0	0	0	0	0	0	0	0	0	1	13	85	25.05	0	0	1	0	0	0
Mathematical Notes	0	0	0	0	0	0	0	0	0	0	0	0	0	0	0	0	0	1	13	200	10.77	0	0	1	0	0	0
Methodology and Computing in Applied Probability	0	0	0	0	0	0	0	0	0	0	0	0	0	0	0	0	0	1	13	96	22.92	0	0	1	0	0	0
Multiphase Science and Technology	0	0	0	0	0	0	0	0	0	0	0	0	0	0	0	0	0	1	13	5	33.4	0	0	1	0	0	0
Nonlinear Dynamics, Psychology, and Life Sciences	0	0	0	0	0	0	0	0	0	0	0	0	0	0	0	0	0	1	13	26	46.92	0	1	0	0	0	0
Optimization Letters	0	0	0	0	0	0	0	0	0	0	0	0	0	0	0	0	0	1	13	278	21	0	0	1	0	0	0
Periodica Mathematica Hungarica	0	0	0	0	0	0	0	0	0	0	0	0	0	0	0	0	0	1	13	35	16.23	0	0	1	0	0	0
Publicacions Matematiques	0	0	0	0	0	0	0	0	0	0	0	0	0	0	0	0	0	1	13	18	24.28	1	0	0	0	0	0
Statistical Methodology	0	0	0	0	0	0	0	0	0	0	0	0	0	0	0	0	0	1	13	53	21.58	0	0	1	0	0	0
Turkish Journal of Mathematics	0	0	0	0	0	0	0	0	0	0	0	0	0	0	0	0	0	1	13	42	14.07	0	0	0	1	0	0
WSEAS Transactions on Mathematics	0	0	0	0	0	0	0	0	0	0	0	0	0	0	0	0	0	1	13	99	24.69	0	1	0	0	0	0
Advances in Geometry	0	0	0	0	0	0	0	0	0	0	0	0	0	0	0	0	0	1	12	32	17.19	0	0	1	0	0	0
Applied Mathematics E - Notes	0	0	0	0	0	0	0	0	0	0	0	0	0	0	0	0	0	1	12	29	16.17	1	0	0	0	0	0
Atti della Accademia Nazionale dei Lincei, Classe di Scienze Fisiche, Matematiche e Naturali, Rendiconti Lincei Matematica E Applicazioni	0	0	0	0	0	0	0	0	0	0	0	0	0	0	0	0	0	1	12	28	19.68	1	0	0	0	0	0
Computational and Mathematical Organization Theory	0	0	0	0	0	0	0	0	0	0	0	0	0	0	0	0	0	1	12	49	32.31	0	0	1	0	0	0
Computing and Visualization in Science	0	0	0	0	0	0	0	0	0	0	0	0	0	0	0	0	0	1	12	5	22.6	0	0	1	0	0	0
Discrete Mathematics and Theoretical Computer Science	0	0	0	0	0	0	0	0	0	0	0	0	0	0	0	0	0	1	12	31	18.68	0	1	0	0	0	0
Doklady Mathematics	0	0	0	0	0	0	0	0	0	0	0	0	0	0	0	0	0	1	12	190	8.67	0	0	1	0	0	0
Eurasia Journal of Mathematics, Science and Technology Education	0	0	0	0	0	0	0	0	0	0	0	0	0	0	0	0	0	1	12	26	34.77	0	0	1	0	0	0
Game Studies	0	0	0	0	0	0	0	0	0	0	0	0	0	0	0	0	0	1	12	6	37.83	0	0	1	0	0	0
Hangkong Dongli Xuebao/Journal of Aerospace Power	0	0	0	0	0	0	0	0	0	0	0	0	0	0	0	0	0	1	12	393	15.15	0	1	0	0	0	0
Homology, Homotopy and Applications	0	0	0	0	0	0	0	0	0	0	0	0	0	0	0	0	0	1	12	29	17.55	0	0	1	0	0	0
International Journal of Biostatistics	0	0	0	0	0	0	0	0	0	0	0	0	0	0	0	0	0	1	12	38	6.11	0	0	1	0	0	0
International Journal of Science and Mathematics Education	0	0	0	0	0	0	0	0	0	0	0	0	0	0	0	0	0	1	12	73	46.7	0	0	1	0	0	0
Jisuan Lixue Xuebao/Chinese Journal of Computational Mechanics	0	0	0	0	0	0	0	0	0	0	0	0	0	0	0	0	0	1	12	165	13.33	1	0	0	0	0	0
Journal of Industrial and Management Optimization	0	0	0	0	0	0	0	0	0	0	0	0	0	0	0	0	0	1	12	64	23.8	0	1	0	0	1	1
Journal of Mathematics Teacher Education	0	0	0	0	0	0	0	0	0	0	0	0	0	0	0	0	0	1	12	33	30.42	0	0	1	0	0	0
Journal of Modern Applied Statistical Methods	0	0	0	0	0	0	0	0	0	0	0	0	0	0	0	0	0	1	12	51	18.53	0	0	1	0	0	0
Lithuanian Mathematical Journal	0	0	0	0	0	0	0	0	0	0	0	0	0	0	0	0	0	1	12	38	17.45	0	0	1	0	0	0
Mathematical Modeling and Analysis	0	0	0	0	0	0	0	0	0	0	0	0	0	0	0	0	0	1	12	52	19.69	1	0	0	0	0	0
Mathematical Physics Analysis and Geometry	0	0	0	0	0	0	0	0	0	0	0	0	0	0	0	0	0	1	12	21	22.95	0	0	1	0	0	0
Networks and Heterogeneous Media	0	0	0	0	0	0	0	0	0	0	0	0	0	0	0	0	0	1	12	52	21.44	0	1	0	0	0	0
Proceedings of the Japan Academy Series A: Mathematical Sciences	0	0	0	0	0	0	0	0	0	0	0	0	0	0	0	0	0	1	12	37	10.32	0	1	0	0	0	0
Rendiconti del Circolo Matematico di Palermo	0	0	0	0	0	0	0	0	0	0	0	0	0	0	0	0	0	1	12	54	14.02	0	1	0	0	0	0
Russian Journal of Numerical Analysis and Mathematical Modelling	0	0	0	0	0	0	0	0	0	0	0	0	0	0	0	0	0	1	12	42	21.14	0	0	1	0	0	0
ACM Transactions on Applied Perception	0	0	0	0	0	0	0	0	0	0	0	0	0	0	0	0	0	1	11	15	37.07	0	1	0	0	0	0
Annali dell'Universita di Ferrara	0	0	0	0	0	0	0	0	0	0	0	0	0	0	0	0	0	1	11	29	22.34	0	0	1	0	0	0
Annals of Combinatorics	0	0	0	0	0	0	0	0	0	0	0	0	0	0	0	0	0	1	11	48	16.21	0	0	1	0	0	0
Carpathian Journal of Mathematics	0	0	0	0	0	0	0	0	0	0	0	0	0	0	0	0	0	1	11	40	15.85	1	0	0	0	0	0
Computer Science Review	0	0	0	0	0	0	0	0	0	0	0	0	0	0	0	0	0	1	11	11	105.64	0	0	1	0	0	0
Dongbei Daxue Xuebao/Journal of Northeastern University	0	0	0	0	0	0	0	0	0	0	0	0	0	0	0	0	0	1	11	589	10.01	1	0	0	0	0	0
ESAIM - Probability and Statistics	0	0	0	0	0	0	0	0	0	0	0	0	0	0	0	0	0	1	11	8	24.25	0	0	1	0	0	0
Foundations and Trends in Communications and Information Theory	0	0	0	0	0	0	0	0	0	0	0	0	0	0	0	0	0	1	11	2	86	0	0	1	0	0	0
International Journal of Computational Methods	0	0	0	0	0	0	0	0	0	0	0	0	0	0	0	0	0	1	11	57	26.14	0	0	1	0	0	0
International Journal of Numerical Analysis and Modeling	0	0	0	0	0	0	0	0	0	0	0	0	0	0	0	0	0	1	11	64	25.59	1	0	0	0	0	0
Izvestiya. Mathematics	0	0	0	0	0	0	0	0	0	0	0	0	0	0	0	0	0	1	11	51	20.55	0	1	0	0	0	0
Journal of Geometry	0	0	0	0	0	0	0	0	0	0	0	0	0	0	0	0	0	1	11	45	12.38	0	0	1	0	0	0
Journal of Statistics Education	0	0	0	0	0	0	0	0	0	0	0	0	0	0	0	0	0	1	11	22	20.82	0	1	0	0	0	0
Mathematical Modelling of Natural Phenomena	0	0	0	0	0	0	0	0	0	0	0	0	0	0	0	0	0	1	11	65	45.22	0	0	1	0	0	0
Mathematical and Computational Applications	0	0	0	0	0	0	0	0	0	0	0	0	0	0	0	0	0	1	11	25	18.56	1	0	0	0	0	0
Statistical Modelling	0	0	0	0	0	0	0	0	0	0	0	0	0	0	0	0	0	1	11	25	34.24	0	0	1	0	0	0
Symmetry, Integrability and Geometry - Methods and Applications	0	0	0	0	0	0	0	0	0	0	0	0	0	0	0	0	0	1	11	100	45.33	1	0	0	0	0	0
Traffic Engineering and Control	0	0	0	0	0	0	0	0	0	0	0	0	0	0	0	0	0	1	11	82	4.74	0	0	1	0	0	0
ACM Transactions on Speech and Language Processing	0	0	0	0	0	0	0	0	0	0	0	0	0	0	0	0	0	1	10	6	54.83	0	1	0	0	0	0
Abhandlungen aus dem Mathematischen Seminar der Universitat Hamburg	0	0	0	0	0	0	0	0	0	0	0	0	0	0	0	0	0	1	10	10	17.5	0	0	1	0	0	0
Advances in Applied Clifford Algebras	0	0	0	0	0	0	0	0	0	0	0	0	0	0	0	0	0	1	10	67	22.22	1	0	0	0	0	0
Archive for History of Exact Sciences	0	0	0	0	0	0	0	0	0	0	0	0	0	0	0	0	0	1	10	17	69.88	0	0	1	0	0	0
Axiomathes	0	0	0	0	0	0	0	0	0	0	0	0	0	0	0	0	0	1	10	27	22.44	0	0	1	0	0	0
Beitrage zur Algebra und Geometrie	0	0	0	0	0	0	0	0	0	0	0	0	0	0	0	0	0	1	10	46	13.13	0	0	1	0	0	0
Bulletin of the Brazilian Mathematical Society	0	0	0	0	0	0	0	0	0	0	0	0	0	0	0	0	0	1	10	31	18.81	0	1	0	0	0	0
Bulletin of the Korean Mathematical Society	0	0	0	0	0	0	0	0	0	0	0	0	0	0	0	0	0	1	10	80	15.75	0	1	0	0	0	0
Electronic Notes in Discrete Mathematics	0	0	0	0	0	0	0	0	0	0	0	0	0	0	0	0	0	1	10	38	9.92	0	0	1	0	0	0
Electronic Research Announcements in Mathematical Sciences	0	0	0	0	0	0	0	0	0	0	0	0	0	0	0	0	0	1	10	11	23.18	0	1	0	0	0	0
IETE Journal of Research	0	0	0	0	0	0	0	0	0	0	0	0	0	0	0	0	0	1	10	72	14.18	0	0	1	0	0	0
International Review on Modelling and Simulations	0	0	0	0	0	0	0	0	0	0	0	0	0	0	0	0	0	1	10	312	22.32	0	0	1	0	0	0
Journal of Computer and Systems Sciences International	0	0	0	0	0	0	0	0	0	0	0	0	0	0	0	0	0	1	10	53	17.26	0	0	1	0	0	0
Journal of Hyperbolic Differential Equations	0	0	0	0	0	0	0	0	0	0	0	0	0	0	0	0	0	1	10	23	21.43	0	0	1	0	0	0
Memetic Computing	0	0	0	0	0	0	0	0	0	0	0	0	0	0	0	0	0	1	10	32	34.5	0	0	1	0	0	0
Milan Journal of Mathematics	0	0	0	0	0	0	0	0	0	0	0	0	0	0	0	0	0	1	10	22	31.77	0	0	1	0	0	0
Random Operators and Stochastic Equations	0	0	0	0	0	0	0	0	0	0	0	0	0	0	0	0	0	1	10	13	17.46	0	0	1	0	0	0
Statistical Methods and Applications	0	0	0	0	0	0	0	0	0	0	0	0	0	0	0	0	0	1	10	43	27.23	0	0	1	0	0	0
Stochastics and Dynamics	0	0	0	0	0	0	0	0	0	0	0	0	0	0	0	0	0	1	10	33	18.7	0	0	1	0	0	0
Algebraic and Geometric Topology	0	0	0	0	0	0	0	0	0	0	0	0	0	0	0	0	0	1	9	81	20.23	0	0	1	0	0	0
Algorithms	0	0	0	0	0	0	0	0	0	0	0	0	0	0	0	0	0	1	9	36	26	0	0	1	0	0	0
Annals of Mathematics Studies	0	0	0	0	0	0	0	0	0	0	0	0	0	0	0	0	0	1	9	1	38	1	0	0	0	0	0
Applicable Analysis	0	0	0	0	0	0	0	0	0	0	0	0	0	0	0	0	0	1	9	159	19.83	0	0	1	0	0	0
Applicable Analysis and Discrete Mathematics	0	0	0	0	0	0	0	0	0	0	0	0	0	0	0	0	0	1	9	22	26.73	1	0	0	0	0	0
Archivum Mathematicum	0	0	0	0	0	0	0	0	0	0	0	0	0	0	0	0	0	1	9	35	13.63	1	0	0	0	0	0
Balkan Journal of Geometry and its Applications	0	0	0	0	0	0	0	0	0	0	0	0	0	0	0	0	0	1	9	25	15.64	1	0	0	0	0	0
Boletin de la Sociedad Matematica Mexicana	0	0	0	0	0	0	0	0	0	0	0	0	0	0	0	0	0	1	9	6	15.17	0	1	0	0	0	0
Bulletin of the Malaysian Mathematical Sciences Society	0	0	0	0	0	0	0	0	0	0	0	0	0	0	0	0	0	1	9	112	17.52	0	1	0	0	0	0
Central European Journal of Mathematics	0	0	0	0	0	0	0	0	0	0	0	0	0	0	0	0	0	1	9	164	18.96	0	0	1	0	0	0
Chemical Product and Process Modeling	0	0	0	0	0	0	0	0	0	0	0	0	0	0	0	0	0	1	9	1	22	0	0	1	0	0	0
Clinical Simulation in Nursing	0	0	0	0	0	0	0	0	0	0	0	0	0	0	0	0	0	1	9	103	13.19	0	0	1	0	0	0
Communications in Number Theory and Physics	0	0	0	0	0	0	0	0	0	0	0	0	0	0	0	0	0	1	9	13	39.15	0	0	1	0	0	0
Computational and Applied Mathematics	0	0	0	0	0	0	0	0	0	0	0	0	0	0	0	0	0	1	9	32	23.5	0	0	1	0	0	0
Expositiones Mathematicae	0	0	0	0	0	0	0	0	0	0	0	0	0	0	0	0	0	1	9	34	18.35	0	0	1	0	0	0
Frontiers of Mathematics in China	0	0	0	0	0	0	0	0	0	0	0	0	0	0	0	0	0	1	9	81	18.28	0	0	1	0	0	0
Historia Mathematica	0	0	0	0	0	0	0	0	0	0	0	0	0	0	0	0	0	1	9	13	43.85	0	0	1	0	0	0
International Journal of Biomathematics	0	0	0	0	0	0	0	0	0	0	0	0	0	0	0	0	0	1	9	77	24.32	0	0	1	0	0	0
International Journal of Mathematical Education in Science and Technology	0	0	0	0	0	0	0	0	0	0	0	0	0	0	0	0	0	1	9	119	16.16	0	0	1	0	0	0
Iranian Journal of Fuzzy Systems	0	0	0	0	0	0	0	0	0	0	0	0	0	0	0	0	0	1	9	20	28.25	1	0	0	0	0	0
Jiaotong Yunshu Xitong Gongcheng Yu Xinxi/ Journal of Transportation Systems Engineering and Information Technology	0	0	0	0	0	0	0	0	0	0	0	0	0	0	0	0	0	1	9	180	11.05	0	1	0	0	0	0
Journal of Applied Analysis	0	0	0	0	0	0	0	0	0	0	0	0	0	0	0	0	0	1	9	19	20.95	0	0	1	0	0	0
Mathematica Slovaca	0	0	0	0	0	0	0	0	0	0	0	0	0	0	0	0	0	1	9	89	15.33	0	0	0	1	0	0
Mediterranean Journal of Mathematics	0	0	0	0	0	0	0	0	0	0	0	0	0	0	0	0	0	1	9	62	18.69	0	0	1	0	0	0
Philosophia Mathematica	0	0	0	0	0	0	0	0	0	0	0	0	0	0	0	0	0	1	9	16	23.06	1	0	0	0	0	0
Pure and Applied Mathematics Quarterly	0	0	0	0	0	0	0	0	0	0	0	0	0	0	0	0	0	1	9	42	19.93	0	0	1	0	0	0
Quaestiones Mathematicae	0	0	0	0	0	0	0	0	0	0	0	0	0	0	0	0	0	1	9	33	17.91	0	0	1	0	0	0
Results in Mathematics	0	0	0	0	0	0	0	0	0	0	0	0	0	0	0	0	0	1	9	107	19.83	0	0	1	0	0	0
SIAM Journal on Imaging Sciences	0	0	0	0	0	0	0	0	0	0	0	0	0	0	0	0	0	1	9	46	42.37	0	1	0	0	0	0
Statistical Analysis and Data Mining	0	0	0	0	0	0	0	0	0	0	0	0	0	0	0	0	0	1	9	40	33.43	0	0	1	0	0	0
Statistics Surveys	0	0	0	0	0	0	0	0	0	0	0	0	0	0	0	0	0	1	9	4	122.25	0	1	0	0	0	0
Studies in Fuzziness and Soft Computing	0	0	0	0	0	0	0	0	0	0	0	0	0	0	0	0	0	1	9	105	45.35	0	0	1	0	0	0
Ukrainian Mathematical Journal	0	0	0	0	0	0	0	0	0	0	0	0	0	0	0	0	0	1	9	136	15.57	0	0	1	0	0	0
ACM Transactions on Intelligent Systems and Technology	0	0	0	0	0	0	0	0	0	0	0	0	0	0	0	0	0	1	8	59	39.47	0	1	0	0	0	0
Acta Mathematica Academiae Paedagogicae Nyiregyhaziensis	0	0	0	0	0	0	0	0	0	0	0	0	0	0	0	0	0	1	8	21	14.1	1	0	0	0	0	0
Acta Mathematica Universitatis Comenianae	0	0	0	0	0	0	0	0	0	0	0	0	0	0	0	0	0	1	8	29	14.45	1	0	0	0	0	0
Analysis Mathematica	0	0	0	0	0	0	0	0	0	0	0	0	0	0	0	0	0	1	8	17	15.82	0	0	1	0	0	0
Dynamics of Partial Differential Equations	0	0	0	0	0	0	0	0	0	0	0	0	0	0	0	0	0	1	8	16	24.63	0	0	1	0	0	0
Fixed Point Theory	0	0	0	0	0	0	0	0	0	0	0	0	0	0	0	0	0	1	8	58	21.31	0	0	1	0	0	0
Guofang Keji Daxue Xuebao/Journal of National University of Defense Technology	0	0	0	0	0	0	0	0	0	0	0	0	0	0	0	0	0	1	8	192	13.05	1	0	0	0	0	0
International Journal of Computational Methods in Engineering Science and Mechanics	0	0	0	0	0	0	0	0	0	0	0	0	0	0	0	0	0	1	8	34	25.68	0	0	1	0	0	0
International Journal of Critical Infrastructure Protection	0	0	0	0	0	0	0	0	0	0	0	0	0	0	0	0	0	1	8	21	20.33	0	0	1	0	0	0
International Journal of Mathematical Analysis	0	0	0	0	0	0	0	0	0	0	0	0	0	0	0	0	0	1	8	289	11.82	0	0	1	0	0	0
International Journal of Simulation Modelling	0	0	0	0	0	0	0	0	0	0	0	0	0	0	0	0	0	1	8	16	21.38	0	1	0	0	0	0
Inverse Problems and Imaging	0	0	0	0	0	0	0	0	0	0	0	0	0	0	0	0	0	1	8	36	32.33	0	1	0	0	0	0
Japanese Journal of Mathematics	0	0	0	0	0	0	0	0	0	0	0	0	0	0	0	0	0	1	8	5	103.8	0	0	1	0	0	0
Journal of Mathematical Cryptology	0	0	0	0	0	0	0	0	0	0	0	0	0	0	0	0	0	1	8	17	21.76	0	0	1	0	0	0
Journal of Simulation	0	0	0	0	0	0	0	0	0	0	0	0	0	0	0	0	0	1	8	26	27.12	0	0	1	0	0	0
Journal of the Institute of Mathematics of Jussieu	0	0	0	0	0	0	0	0	0	0	0	0	0	0	0	0	0	1	8	25	23.68	1	0	0	0	0	0
Lobachevskii Journal of Mathematics	0	0	0	0	0	0	0	0	0	0	0	0	0	0	0	0	0	1	8	48	11.81	1	0	0	0	0	0
Matematica nella Societa e nella Cultura	0	0	0	0	0	0	0	0	0	0	0	0	0	0	0	0	0	1	8	17	21.88	1	0	0	0	0	0
Rynek Energii	0	0	0	0	0	0	0	0	0	0	0	0	0	0	0	0	0	1	8	138	13.27	0	0	1	0	0	0
Sankhya: The Indian Journal of Statistics	0	0	0	0	0	0	0	0	0	0	0	0	0	0	0	0	0	1	8	31	22.29	0	1	0	0	0	0
Sequential Analysis	0	0	0	0	0	0	0	0	0	0	0	0	0	0	0	0	0	1	8	28	26.11	0	0	1	0	0	0
Stochastics	0	0	0	0	0	0	0	0	0	0	0	0	0	0	0	0	0	1	8	48	18.52	0	0	1	0	0	0
Advances in Applied Mathematics and Mechanics	0	0	0	0	0	0	0	0	0	0	0	0	0	0	0	0	0	1	7	52	23.25	0	0	1	0	0	0
Advances in Data Analysis and Classification	0	0	0	0	0	0	0	0	0	0	0	0	0	0	0	0	0	1	7	24	27.29	0	0	1	0	0	0
Advances in Mathematics of Communications	0	0	0	0	0	0	0	0	0	0	0	0	0	0	0	0	0	1	7	32	19.22	0	1	0	0	0	0
Annales Polonici Mathematici	0	0	0	0	0	0	0	0	0	0	0	0	0	0	0	0	0	1	7	107	18.75	1	0	0	0	0	0
Applied and Computational Mathematics	0	0	0	0	0	0	0	0	0	0	0	0	0	0	0	0	0	1	7	22	34.82	1	0	0	0	0	0
Collectanea Mathematica	0	0	0	0	0	0	0	0	0	0	0	0	0	0	0	0	0	1	7	27	17.07	1	0	0	0	0	0
Computational Science and Discovery	0	0	0	0	0	0	0	0	0	0	0	0	0	0	0	0	0	1	7	26	55.38	0	1	0	0	0	0
Discrete Mathematics and Applications	0	0	0	0	0	0	0	0	0	0	0	0	0	0	0	0	0	1	7	33	9.3	0	0	1	0	0	0
Far East Journal of Mathematical Sciences	0	0	0	0	0	0	0	0	0	0	0	0	0	0	0	0	0	1	7	276	12.7	0	0	1	0	0	0
Glasnik Matematicki	0	0	0	0	0	0	0	0	0	0	0	0	0	0	0	0	0	1	7	36	14.36	0	1	0	0	0	0
International Journal of Pure and Applied Mathematics	0	0	0	0	0	0	0	0	0	0	0	0	0	0	0	0	0	1	7	488	12.66	1	0	0	0	0	0
International Journal of Simulation and Process Modelling	0	0	0	0	0	0	0	0	0	0	0	0	0	0	0	0	0	1	7	28	21.39	0	0	1	0	0	0
Journal of Algebra and its Applications	0	0	0	0	0	0	0	0	0	0	0	0	0	0	0	0	0	1	7	125	17.31	0	0	1	0	0	0
Journal of Combinatorial Mathematics and Combinatorial Computing	0	0	0	0	0	0	0	0	0	0	0	0	0	0	0	0	0	1	7	99	11.89	0	1	0	0	0	0
Journal of Grey System	0	0	0	0	0	0	0	0	0	0	0	0	0	0	0	0	0	1	7	45	13.07	0	0	1	0	0	0
Journal of Mathematics and Statistics	0	0	0	0	0	0	0	0	0	0	0	0	0	0	0	0	0	1	7	31	19.23	0	0	1	0	0	0
Journal of the Korean Statistical Society	0	0	0	0	0	0	0	0	0	0	0	0	0	0	0	0	0	1	7	63	16.87	0	0	1	0	0	0
Kongqi Donglixue Xuebao/Acta Aerodynamica Sinica	0	0	0	0	0	0	0	0	0	0	0	0	0	0	0	0	0	1	7	133	12.18	0	1	0	0	0	0
Kyungpook Mathematical Journal	0	0	0	0	0	0	0	0	0	0	0	0	0	0	0	0	0	1	7	43	16.95	1	0	0	0	0	0
Lecture Notes in Economics and Mathematical Systems	0	0	0	0	0	0	0	0	0	0	0	0	0	0	0	0	0	1	7	80	23.41	0	0	1	0	0	0
Matematicki Vesnik	0	0	0	0	0	0	0	0	0	0	0	0	0	0	0	0	0	1	7	49	16.37	0	1	0	0	0	0
Mathematical Programming Computation	0	0	0	0	0	0	0	0	0	0	0	0	0	0	0	0	0	1	7	14	38.86	0	0	1	0	0	0
Nonlinear Analysis: Modelling and Control	0	0	0	0	0	0	0	0	0	0	0	0	0	0	0	0	0	1	7	35	25.91	1	0	0	0	0	0
Nonlinear Dynamics and Systems Theory	0	0	0	0	0	0	0	0	0	0	0	0	0	0	0	0	0	1	7	31	22.29	0	0	0	1	0	0
Pacific Journal of Optimization	0	0	0	0	0	0	0	0	0	0	0	0	0	0	0	0	0	1	7	47	26.09	0	0	1	0	0	0
Proceedings of the Jangjeon Mathematical Society	0	0	0	0	0	0	0	0	0	0	0	0	0	0	0	0	0	1	7	28	11.5	0	1	0	0	0	0
Rendiconti del Seminario Matematico dell Universita di Padovo	0	0	0	0	0	0	0	0	0	0	0	0	0	0	0	0	0	1	7	22	15.18	0	0	1	0	0	0
Revista Matematica Complutense	0	0	0	0	0	0	0	0	0	0	0	0	0	0	0	0	0	1	7	44	20.2	1	0	0	0	0	0
Statistical Inference for Stochastic Processes	0	0	0	0	0	0	0	0	0	0	0	0	0	0	0	0	0	1	7	13	20.08	0	0	1	0	0	0
Advances in Calculus of Variations	0	0	0	0	0	0	0	0	0	0	0	0	0	0	0	0	0	1	6	14	23.29	0	0	1	0	0	0
Algebra and Number Theory	0	0	0	0	0	0	0	0	0	0	0	0	0	0	0	0	0	1	6	59	23.05	0	0	1	0	0	0
Applied Mathematics	0	0	0	0	0	0	0	0	0	0	0	0	0	0	0	0	0	1	6	43	19.02	1	0	0	0	0	0
Applied Mathematics Research eXpress	0	0	0	0	0	0	0	0	0	0	0	0	0	0	0	0	0	1	6	9	32.22	1	0	0	0	0	0
Asian Journal of Mathematics	0	0	0	0	0	0	0	0	0	0	0	0	0	0	0	0	0	1	6	33	24.24	0	0	1	0	0	0
Bulletin Mathematique de la Societe des Sciences Mathematiques de Roumanie	0	0	0	0	0	0	0	0	0	0	0	0	0	0	0	0	0	1	6	32	15.47	0	1	0	0	0	0
Communications of the Korean Mathematical Society	0	0	0	0	0	0	0	0	0	0	0	0	0	0	0	0	0	1	6	84	13.61	0	1	0	0	0	0
Communications on Applied Nonlinear Analysis	0	0	0	0	0	0	0	0	0	0	0	0	0	0	0	0	0	1	6	28	23.57	0	0	1	0	0	0
Complex Variables and Elliptic Equations	0	0	0	0	0	0	0	0	0	0	0	0	0	0	0	0	0	1	6	99	18.92	0	0	1	0	0	0
Economic Computation and Economic Cybernetics Studies and Research	0	0	0	0	0	0	0	0	0	0	0	0	0	0	0	0	0	1	6	107	26.77	1	0	0	0	0	0
Hacettepe Journal of Mathematics and Statistics	0	0	0	0	0	0	0	0	0	0	0	0	0	0	0	0	0	1	6	57	18.53	1	0	0	0	0	0
Handbook of the History of Logic	0	0	0	0	0	0	0	0	0	0	0	0	0	0	0	0	0	1	6	12	124.92	0	0	1	0	0	0
International Journal of Applied Cryptography	0	0	0	0	0	0	0	0	0	0	0	0	0	0	0	0	0	1	6	9	31	0	0	1	0	0	0
International Journal of Dynamical Systems and Differential Equations	0	0	0	0	0	0	0	0	0	0	0	0	0	0	0	0	0	1	6	20	23.45	0	0	1	0	0	0
International Journal of Manufacturing Research	0	0	0	0	0	0	0	0	0	0	0	0	0	0	0	0	0	1	6	25	32.2	0	0	1	0	0	0
International Journal of Mathematical Models and Methods in Applied Sciences	0	0	0	0	0	0	0	0	0	0	0	0	0	0	0	0	0	1	6	110	22.25	1	0	0	0	0	0
International Journal of Mathematics in Operational Research	0	0	0	0	0	0	0	0	0	0	0	0	0	0	0	0	0	1	6	20	23.3	0	0	1	0	0	0
International Journal of Number Theory	0	0	0	0	0	0	0	0	0	0	0	0	0	0	0	0	0	1	6	118	15.29	0	0	1	0	0	0
Journal of Control Science and Engineering	0	0	0	0	0	0	0	0	0	0	0	0	0	0	0	0	0	1	6	59	21.56	0	0	1	0	0	0
Journal of Experimental Algorithmics	0	0	0	0	0	0	0	0	0	0	0	0	0	0	0	0	0	1	6	4	26.5	0	1	0	0	0	0
Journal of Geometry and Symmetry in Physics	0	0	0	0	0	0	0	0	0	0	0	0	0	0	0	0	0	1	6	22	20.5	0	0	0	1	0	0
Journal of Modern Dynamics	0	0	0	0	0	0	0	0	0	0	0	0	0	0	0	0	0	1	6	20	30.95	0	1	0	0	0	0
Journal of Numerical Analysis, Industrial and Applied Mathematics	0	0	0	0	0	0	0	0	0	0	0	0	0	0	0	0	0	1	6	8	25.25	0	1	0	0	0	0
Journal of Theoretical and Applied Mechanics	0	0	0	0	0	0	0	0	0	0	0	0	0	0	0	0	0	1	6	70	21.29	1	0	0	0	0	0
Kyushu Journal of Mathematics	0	0	0	0	0	0	0	0	0	0	0	0	0	0	0	0	0	1	6	27	13.26	1	0	0	0	0	0
Logica Universalis	0	0	0	0	0	0	0	0	0	0	0	0	0	0	0	0	0	1	6	27	56.19	0	0	1	0	0	0
Mathematical Methods of Statistics	0	0	0	0	0	0	0	0	0	0	0	0	0	0	0	0	0	1	6	16	26.75	0	0	1	0	0	0
Proceedings of the Steklov Institute of Mathematics	0	0	0	0	0	0	0	0	0	0	0	0	0	0	0	0	0	1	6	99	15.69	0	0	1	0	0	0
Ricerche di Matematica	0	0	0	0	0	0	0	0	0	0	0	0	0	0	0	0	0	1	6	34	16.76	1	0	0	0	0	0
SIAM Journal on Financial Mathematics	0	0	0	0	0	0	0	0	0	0	0	0	0	0	0	0	0	1	6	26	28.31	0	1	0	0	0	0
Science China Mathematics	0	0	0	0	0	0	0	0	0	0	0	0	0	0	0	0	0	1	6	195	23.31	0	1	0	0	0	0
South African Statistical Journal	0	0	0	0	0	0	0	0	0	0	0	0	0	0	0	0	0	1	6	17	16.29	0	1	0	0	0	0
TOP	0	0	0	0	0	0	0	0	0	0	0	0	0	0	0	0	0	1	6	72	23.22	0	0	1	0	0	0
Applied General Topology	0	0	0	0	0	0	0	0	0	0	0	0	0	0	0	0	0	1	5	19	15.47	1	0	0	0	0	0
Applied Mathematics and Information Sciences	0	0	0	0	0	0	0	0	0	0	0	0	0	0	0	0	0	1	5	105	18.5	0	0	1	0	0	0
Asian-European Journal of Mathematics	0	0	0	0	0	0	0	0	0	0	0	0	0	0	0	0	0	1	5	58	15.19	0	0	1	0	0	0
Australasian Journal of Combinatorics	0	0	0	0	0	0	0	0	0	0	0	0	0	0	0	0	0	1	5	77	12.62	0	1	0	0	0	0
Banach Journal of Mathematical Analysis	0	0	0	0	0	0	0	0	0	0	0	0	0	0	0	0	0	1	5	30	23.33	0	1	0	0	0	0
Bulletin of the Iranian Mathematical Society	0	0	0	0	0	0	0	0	0	0	0	0	0	0	0	0	0	1	5	74	16.03	0	1	0	0	0	0
Computational Mathematics and Modeling	0	0	0	0	0	0	0	0	0	0	0	0	0	0	0	0	0	1	5	53	13.74	0	0	1	0	0	0
Conformal Geometry and Dynamics	0	0	0	0	0	0	0	0	0	0	0	0	0	0	0	0	0	1	5	9	20.22	0	1	0	0	0	0
Developments in Mathematics	0	0	0	0	0	0	0	0	0	0	0	0	0	0	0	0	0	1	5	17	25.24	0	0	1	0	0	0
Differential Equations and Dynamical Systems	0	0	0	0	0	0	0	0	0	0	0	0	0	0	0	0	0	1	5	29	19.45	0	0	1	0	0	0
Energy Systems	0	0	0	0	0	0	0	0	0	0	0	0	0	0	0	0	0	1	5	19	44.16	0	0	1	0	0	0
Filomat	0	0	0	0	0	0	0	0	0	0	0	0	0	0	0	0	0	1	5	25	22.88	1	0	0	0	0	0
Groups, Geometry, and Dynamics	0	0	0	0	0	0	0	0	0	0	0	0	0	0	0	0	0	1	5	26	29.73	0	1	0	0	0	0
IAENG International Journal of Applied Mathematics	0	0	0	0	0	0	0	0	0	0	0	0	0	0	0	0	0	1	5	35	21.11	0	1	0	0	0	0
International Journal of Biometrics	0	0	0	0	0	0	0	0	0	0	0	0	0	0	0	0	0	1	5	23	34.57	0	0	1	0	0	0
International Journal of Computational Intelligence and Applications	0	0	0	0	0	0	0	0	0	0	0	0	0	0	0	0	0	1	5	26	29.08	1	0	0	0	0	0
International Journal of Computational and Mathematical Sciences	0	0	0	0	0	0	0	0	0	0	0	0	0	0	0	0	0	1	5	10	19	0	1	0	0	0	0
International Journal of Mathematics and Computers in Simulation	0	0	0	0	0	0	0	0	0	0	0	0	0	0	0	0	0	1	5	68	23.03	1	0	0	0	0	0
International Journal of Vehicle Systems Modelling and Testing	0	0	0	0	0	0	0	0	0	0	0	0	0	0	0	0	0	1	5	18	23	0	0	1	0	0	0
International Journal on Interactive Design and Manufacturing	0	0	0	0	0	0	0	0	0	0	0	0	0	0	0	0	0	1	5	37	24.78	0	0	1	0	0	0
Journal of Computational Methods in Sciences and Engineering	0	0	0	0	0	0	0	0	0	0	0	0	0	0	0	0	0	1	5	48	24.42	0	0	1	0	0	0
Journal of Function Spaces and Applications	0	0	0	0	0	0	0	0	0	0	0	0	0	0	0	0	0	1	5	109	20.76	0	0	1	0	0	0
Journal of K-Theory	0	0	0	0	0	0	0	0	0	0	0	0	0	0	0	0	0	1	5	41	22.37	1	0	0	0	0	0
Journal of Noncommutative Geometry	0	0	0	0	0	0	0	0	0	0	0	0	0	0	0	0	0	1	5	19	28.05	0	1	0	0	0	0
Journal of Official Statistics	0	0	0	0	0	0	0	0	0	0	0	0	0	0	0	0	0	1	5	34	25.24	0	0	0	1	0	0
Journal of Symplectic Geometry	0	0	0	0	0	0	0	0	0	0	0	0	0	0	0	0	0	1	5	16	27.75	0	0	1	0	0	0
Mathematical Communications	0	0	0	0	0	0	0	0	0	0	0	0	0	0	0	0	0	1	5	49	15.22	0	1	0	0	0	0
Mathematical Thinking and Learning	0	0	0	0	0	0	0	0	0	0	0	0	0	0	0	0	0	1	5	13	53.31	0	0	1	0	0	0
Mathematics Education Research Journal	0	0	0	0	0	0	0	0	0	0	0	0	0	0	0	0	0	1	5	24	44.29	0	1	0	0	0	0
Model Assisted Statistics and Applications	0	0	0	0	0	0	0	0	0	0	0	0	0	0	0	0	0	1	5	33	20.76	0	0	1	0	0	0
Nexus Network Journal	0	0	0	0	0	0	0	0	0	0	0	0	0	0	0	0	0	1	5	40	19.23	0	0	1	0	0	0
Operational Research	0	0	0	0	0	0	0	0	0	0	0	0	0	0	0	0	0	1	5	33	25.82	0	0	1	0	0	0
Operators and Matrices	0	0	0	0	0	0	0	0	0	0	0	0	0	0	0	0	0	1	5	56	18.75	0	0	1	0	0	0
Pakistan Journal of Statistics	0	0	0	0	0	0	0	0	0	0	0	0	0	0	0	0	0	1	5	65	19.46	0	0	1	0	0	0
Panamerican Mathematical Journal	0	0	0	0	0	0	0	0	0	0	0	0	0	0	0	0	0	1	5	36	16.5	1	0	0	0	0	0
Pollack Periodica	0	0	0	0	0	0	0	0	0	0	0	0	0	0	0	0	0	1	5	61	12.34	0	0	1	0	0	0
Proyecciones	0	0	0	0	0	0	0	0	0	0	0	0	0	0	0	0	0	1	5	29	11.83	1	0	0	0	0	0
Publications de l'Institut Mathematique	0	0	0	0	0	0	0	0	0	0	0	0	0	0	0	0	0	1	5	27	17.48	0	1	0	0	0	0
Qualitative Theory of Dynamical Systems	0	0	0	0	0	0	0	0	0	0	0	0	0	0	0	0	0	1	5	20	23.35	1	0	0	0	0	0
Significance	0	0	0	0	0	0	0	0	0	0	0	0	0	0	0	0	0	1	5	76	3.96	0	0	1	0	0	0
Survey Methodology	0	0	0	0	0	0	0	0	0	0	0	0	0	0	0	0	0	1	5	19	26.26	0	0	0	1	0	0
Teaching Mathematics and its Applications	0	0	0	0	0	0	0	0	0	0	0	0	0	0	0	0	0	1	5	20	15.85	1	0	0	0	0	0
ACM Transactions on Computation Theory	0	0	0	0	0	0	0	0	0	0	0	0	0	0	0	0	0	1	4	14	33.07	0	1	0	0	0	0
Acta Scientiarum Mathematicarum	0	0	0	0	0	0	0	0	0	0	0	0	0	0	0	0	0	1	4	40	16.63	1	0	0	0	0	0
Advances in Nonlinear Variational Inequalities	0	0	0	0	0	0	0	0	0	0	0	0	0	0	0	0	0	1	4	15	22.47	0	0	1	0	0	0
Analysis and Applications	0	0	0	0	0	0	0	0	0	0	0	0	0	0	0	0	0	1	4	21	19.24	0	0	1	0	0	0
Australian Journal of Mathematical Analysis and Applications	0	0	0	0	0	0	0	0	0	0	0	0	0	0	0	0	0	1	4	16	13.56	0	1	0	0	0	0
Cryptologia	0	0	0	0	0	0	0	0	0	0	0	0	0	0	0	0	0	1	4	30	14.27	0	0	1	0	0	0
Discussiones Mathematicae - Graph Theory	0	0	0	0	0	0	0	0	0	0	0	0	0	0	0	0	0	1	4	63	12.24	1	0	0	0	0	0
Electronic Journal of Statistics	0	0	0	0	0	0	0	0	0	0	0	0	0	0	0	0	0	1	4	96	30.6	0	1	0	0	0	0
Georgian Mathematical Journal	0	0	0	0	0	0	0	0	0	0	0	0	0	0	0	0	0	1	4	35	16.37	0	0	1	0	0	0
Hiroshima Mathematical Journal	0	0	0	0	0	0	0	0	0	0	0	0	0	0	0	0	0	1	4	19	8.95	1	0	0	0	0	0
International Journal of Imaging and Robotics	0	0	0	0	0	0	0	0	0	0	0	0	0	0	0	0	0	1	4	26	20.5	0	0	1	0	0	0
International Journal of Mathematical Modelling and Numerical Optimisation	0	0	0	0	0	0	0	0	0	0	0	0	0	0	0	0	0	1	4	12	26.75	0	0	1	0	0	0
International Journal of Modeling, Simulation, and Scientific Computing	0	0	0	0	0	0	0	0	0	0	0	0	0	0	0	0	0	1	4	31	27.03	0	0	1	0	0	0
International Journal of Soft Computing	0	0	0	0	0	0	0	0	0	0	0	0	0	0	0	0	0	1	4	42	19.31	0	0	1	0	0	0
Journal of Applied and Industrial Mathematics	0	0	0	0	0	0	0	0	0	0	0	0	0	0	0	0	0	1	4	56	11.5	0	0	1	0	0	0
Journal of Mathematical Inequalities	0	0	0	0	0	0	0	0	0	0	0	0	0	0	0	0	0	1	4	65	14.12	0	0	1	0	0	0
Journal of Mathematical Logic	0	0	0	0	0	0	0	0	0	0	0	0	0	0	0	0	0	1	4	6	21	1	0	0	0	0	0
Journal of Probability and Statistics	0	0	0	0	0	0	0	0	0	0	0	0	0	0	0	0	0	1	4	55	23.09	0	0	1	0	0	0
Journal of Pseudo-Differential Operators and Applications	0	0	0	0	0	0	0	0	0	0	0	0	0	0	0	0	0	1	4	18	23.44	0	0	1	0	0	0
Journal of Topology and Analysis	0	0	0	0	0	0	0	0	0	0	0	0	0	0	0	0	0	1	4	21	21.48	0	0	1	0	0	0
Kinetic and Related Models	0	0	0	0	0	0	0	0	0	0	0	0	0	0	0	0	0	1	4	39	25.46	0	1	0	0	0	0
Kodai Mathematical Journal	0	0	0	0	0	0	0	0	0	0	0	0	0	0	0	0	0	1	4	36	17.94	1	0	0	0	0	0
Malaysian Journal of Mathematical Sciences	0	0	0	0	0	0	0	0	0	0	0	0	0	0	0	0	0	1	4	27	14.74	1	0	0	0	0	0
Miskolc Mathematical Notes	0	0	0	0	0	0	0	0	0	0	0	0	0	0	0	0	0	1	4	45	16.47	1	0	0	0	0	0
Missouri Journal of Mathematical Sciences	0	0	0	0	0	0	0	0	0	0	0	0	0	0	0	0	0	1	4	18	14.61	1	0	0	0	0	0
Modelling and Simulation in Engineering	0	0	0	0	0	0	0	0	0	0	0	0	0	0	0	0	0	1	4	73	22.1	0	0	1	0	0	0
Moscow Mathematical Journal	0	0	0	0	0	0	0	0	0	0	0	0	0	0	0	0	0	1	4	43	18.07	1	0	0	0	0	0
Natural Resource Modelling	0	0	0	0	0	0	0	0	0	0	0	0	0	0	0	0	0	1	4	27	51.04	1	0	0	0	0	0
Nonlinear Oscillations	0	0	0	0	0	0	0	0	0	0	0	0	0	0	0	0	0	1	4	22	14.95	0	0	1	0	0	0
Numerical Mathematics	0	0	0	0	0	0	0	0	0	0	0	0	0	0	0	0	0	1	4	30	29	0	0	1	0	0	0
Revista Colombiana de Estadistica	0	0	0	0	0	0	0	0	0	0	0	0	0	0	0	0	0	1	4	28	24.57	1	0	0	0	0	0
Revista de la Real Academia de Ciencias Exactas, Fisicas y Naturales - Serie A: Matematicas	0	0	0	0	0	0	0	0	0	0	0	0	0	0	0	0	0	1	4	29	24.45	0	0	1	0	0	0
Risk and Decision Analysis	0	0	0	0	0	0	0	0	0	0	0	0	0	0	0	0	0	1	4	22	24.45	0	0	1	0	0	0
Thai Journal of Mathematics	0	0	0	0	0	0	0	0	0	0	0	0	0	0	0	0	0	1	4	56	17.02	1	0	0	0	0	0
Advances in Pure and Applied Mathematics	0	0	0	0	0	0	0	0	0	0	0	0	0	0	0	0	0	1	3	21	18.14	0	0	1	0	0	0
Analele Stiintifice ale Universitatii Al I Cuza din Iasi - Matematica	0	0	0	0	0	0	0	0	0	0	0	0	0	0	0	0	0	1	3	14	17.36	1	0	0	0	0	0
Analele Stiintifice ale Universitatii Ovidius Constanta, Seria Matematica	0	0	0	0	0	0	0	0	0	0	0	0	0	0	0	0	0	1	3	61	18.95	1	0	0	0	0	0
Ars Mathematica Contemporanea	0	0	0	0	0	0	0	0	0	0	0	0	0	0	0	0	0	1	3	25	17.36	0	1	0	0	0	0
Cryptography and Communications	0	0	0	0	0	0	0	0	0	0	0	0	0	0	0	0	0	1	3	16	19.88	0	0	1	0	0	0
Formalized Mathematics	0	0	0	0	0	0	0	0	0	0	0	0	0	0	0	0	0	1	3	12	24.42	1	0	0	0	0	0
Funkcialaj Ekvacioj	0	0	0	0	0	0	0	0	0	0	0	0	0	0	0	0	0	1	3	21	18.14	0	1	0	0	0	0
GAMM Mitteilungen	0	0	0	0	0	0	0	0	0	0	0	0	0	0	0	0	0	1	3	14	25.71	0	0	1	0	0	0
GEM - International Journal on Geomathematics	0	0	0	0	0	0	0	0	0	0	0	0	0	0	0	0	0	1	3	14	30.5	0	0	1	0	0	0
Groups, Complexity, Cryptology	0	0	0	0	0	0	0	0	0	0	0	0	0	0	0	0	0	1	3	14	44	0	0	1	0	0	0
International Journal of Applied Mathematics and Statistics	0	0	0	0	0	0	0	0	0	0	0	0	0	0	0	0	0	1	3	69	17.19	0	0	1	0	0	0
International Journal of Computational Materials Science and Surface Engineering	0	0	0	0	0	0	0	0	0	0	0	0	0	0	0	0	0	1	3	5	35.4	0	0	1	0	0	0
International Journal of Computing Science and Mathematics	0	0	0	0	0	0	0	0	0	0	0	0	0	0	0	0	0	1	3	7	22.86	0	0	1	0	0	0
International Journal of Testing	0	0	0	0	0	0	0	0	0	0	0	0	0	0	0	0	0	1	3	21	27.95	0	0	1	0	0	0
Jaen Journal on Approximation	0	0	0	0	0	0	0	0	0	0	0	0	0	0	0	0	0	1	3	10	10.8	1	0	0	0	0	0
Journal for Geometry and Graphics	0	0	0	0	0	0	0	0	0	0	0	0	0	0	0	0	0	1	3	11	11.73	0	0	1	0	0	0
Journal of Topology	0	0	0	0	0	0	0	0	0	0	0	0	0	0	0	0	0	1	3	33	28	1	0	0	0	0	0
Mathematische Semesterberichte	0	0	0	0	0	0	0	0	0	0	0	0	0	0	0	0	0	1	3	12	33.5	0	0	1	0	0	0
Metron	0	0	0	0	0	0	0	0	0	0	0	0	0	0	0	0	0	1	3	14	18.57	1	0	0	0	0	0
Nonlinear Studies	0	0	0	0	0	0	0	0	0	0	0	0	0	0	0	0	0	1	3	51	21.12	0	0	1	0	0	0
Numerical Analysis and Applications	0	0	0	0	0	0	0	0	0	0	0	0	0	0	0	0	0	1	3	38	14.29	0	0	1	0	0	0
PRIMUS	0	0	0	0	0	0	0	0	0	0	0	0	0	0	0	0	0	1	3	55	14.13	1	0	0	0	0	0
Review of Symbolic Logic	0	0	0	0	0	0	0	0	0	0	0	0	0	0	0	0	0	1	3	19	36.89	1	0	0	0	0	0
Siberian Advances in Mathematics	0	0	0	0	0	0	0	0	0	0	0	0	0	0	0	0	0	1	3	19	18	0	0	1	0	0	0
St. Petersburg Mathematical Journal	0	0	0	0	0	0	0	0	0	0	0	0	0	0	0	0	0	1	3	45	31.64	0	1	0	0	0	0
Tamsui Oxford Journal of Information and Mathematical Sciences	0	0	0	0	0	0	0	0	0	0	0	0	0	0	0	0	0	1	3	32	16.13	1	0	0	0	0	0
Vestnik St. Petersburg University: Mathematics	0	0	0	0	0	0	0	0	0	0	0	0	0	0	0	0	0	1	3	28	9.18	0	0	1	0	0	0
World Journal of Modelling and Simulation	0	0	0	0	0	0	0	0	0	0	0	0	0	0	0	0	0	1	3	31	22.1	0	0	1	0	0	0
Advances in Fuzzy Systems	0	0	0	0	0	0	0	0	0	0	0	0	0	0	0	0	0	1	2	60	23.18	0	0	1	0	0	0
Afrika Matematika	0	0	0	0	0	0	0	0	0	0	0	0	0	0	0	0	0	1	2	19	16.32	0	0	1	0	0	0
Annals of the Academy of Romanian Scientists: Series on Mathematics and its Applications	0	0	0	0	0	0	0	0	0	0	0	0	0	0	0	0	0	1	2	12	19.75	0	1	0	0	0	0
Buletinul Academiei de Stiinte a Republicii Moldova. Matematica	0	0	0	0	0	0	0	0	0	0	0	0	0	0	0	0	0	1	2	17	14.06	0	0	0	1	0	0
College Mathematics Journal	0	0	0	0	0	0	0	0	0	0	0	0	0	0	0	0	0	1	2	71	5.69	0	1	0	0	0	0
Colloquium Mathematicum	0	0	0	0	0	0	0	0	0	0	0	0	0	0	0	0	0	1	2	99	18.16	0	0	0	1	0	0
Communications in Mathematical Analysis	0	0	0	0	0	0	0	0	0	0	0	0	0	0	0	0	0	1	2	33	19.61	0	0	1	0	0	0
Computational Methods and Function Theory	0	0	0	0	0	0	0	0	0	0	0	0	0	0	0	0	0	1	2	26	18.12	0	0	1	0	0	0
Demonstratio Mathematica	0	0	0	0	0	0	0	0	0	0	0	0	0	0	0	0	0	1	2	77	16.16	1	0	0	0	0	0
For the Learning of Mathematics	0	0	0	0	0	0	0	0	0	0	0	0	0	0	0	0	0	1	2	25	18.76	1	0	0	0	0	0
Frontiers in Mathematics	0	0	0	0	0	0	0	0	0	0	0	0	0	0	0	0	0	1	2	2	202.5	0	0	1	0	0	0
Fundamental and Applied Mathematics	0	0	0	0	0	0	0	0	0	0	0	0	0	0	0	0	0	1	2	45	19.53	1	0	0	0	0	0
Geoscientific Model Development	0	0	0	0	0	0	0	0	0	0	0	0	0	0	0	0	0	1	2	31	58.97	0	0	1	0	0	0
International Electronic Journal of Mathematics Education	0	0	0	0	0	0	0	0	0	0	0	0	0	0	0	0	0	1	2	5	31.4	0	0	1	0	0	0
International Journal of Chemical Sciences	0	0	0	0	0	0	0	0	0	0	0	0	0	0	0	0	0	1	2	266	16.46	0	0	1	0	0	0
Iranian Journal of Mathematical Sciences and Informatics	0	0	0	0	0	0	0	0	0	0	0	0	0	0	0	0	0	1	2	17	18.35	0	0	1	0	0	0
JP Journal of Algebra, Number Theory and Applications	0	0	0	0	0	0	0	0	0	0	0	0	0	0	0	0	0	1	2	52	10.1	0	0	1	0	0	0
Journal de Theorie des Nombres de Bordeaux	0	0	0	0	0	0	0	0	0	0	0	0	0	0	0	0	0	1	2	36	18.58	1	0	0	0	0	0
Journal f�r Mathematik-Didaktik	0	0	0	0	0	0	0	0	0	0	0	0	0	0	0	0	0	1	2	14	54	0	0	1	0	0	0
Journal of Analysis and Applications	0	0	0	0	0	0	0	0	0	0	0	0	0	0	0	0	0	1	2	4	17.25	0	0	1	0	0	0
Journal of Applied Non-Classical Logics	0	0	0	0	0	0	0	0	0	0	0	0	0	0	0	0	0	1	2	16	22.69	0	0	1	0	0	0
Journal of Discrete Mathematical Sciences and Cryptography	0	0	0	0	0	0	0	0	0	0	0	0	0	0	0	0	0	1	2	23	14.22	0	0	1	0	0	0
Journal of Interdisciplinary Mathematics	0	0	0	0	0	0	0	0	0	0	0	0	0	0	0	0	0	1	2	19	15.11	0	0	1	0	0	0
Journal of Mathematics and Music	0	0	0	0	0	0	0	0	0	0	0	0	0	0	0	0	0	1	2	19	23.42	0	0	1	0	0	0
Journal of Mathematics and the Arts	0	0	0	0	0	0	0	0	0	0	0	0	0	0	0	0	0	1	2	17	19.94	0	0	1	0	0	0
Journal of Statistical Theory and Practice	0	0	0	0	0	0	0	0	0	0	0	0	0	0	0	0	0	1	2	54	20.41	0	0	1	0	0	0
Journal of the Iranian Statistical Society	0	0	0	0	0	0	0	0	0	0	0	0	0	0	0	0	0	1	2	13	22.85	0	1	0	0	0	0
Kragujevac Journal of Mathematics	0	0	0	0	0	0	0	0	0	0	0	0	0	0	0	0	0	1	2	35	13.43	1	0	0	0	0	0
Mathematica	0	0	0	0	0	0	0	0	0	0	0	0	0	0	0	0	0	1	2	23	7.39	0	1	0	0	0	0
Mathematics Magazine	0	0	0	0	0	0	0	0	0	0	0	0	0	0	0	0	0	1	2	54	6.72	0	1	0	0	0	0
Moscow University Computational Mathematics and Cybernetics	0	0	0	0	0	0	0	0	0	0	0	0	0	0	0	0	0	1	2	18	9.78	0	0	1	0	0	0
Physical and Chemical News	0	0	0	0	0	0	0	0	0	0	0	0	0	0	0	0	0	1	2	46	23.5	0	0	1	0	0	0
Probability Surveys	0	0	0	0	0	0	0	0	0	0	0	0	0	0	0	0	0	1	2	10	73.9	0	1	0	0	0	0
Quasigroups and Related Systems	0	0	0	0	0	0	0	0	0	0	0	0	0	0	0	0	0	1	2	29	10.31	0	0	0	1	0	0
Revista Virtual de Quimica	0	0	0	0	0	0	0	0	0	0	0	0	0	0	0	0	0	1	2	57	45.91	1	0	0	0	0	0
Revista de la Union Matematica Argentina	0	0	0	0	0	0	0	0	0	0	0	0	0	0	0	0	0	1	2	22	13.86	0	1	0	0	0	0
Russian Mathematics	0	0	0	0	0	0	0	0	0	0	0	0	0	0	0	0	0	1	2	107	11.97	0	0	1	0	0	0
Springer Monographs in Mathematics	0	0	0	0	0	0	0	0	0	0	0	0	0	0	0	0	0	1	2	91	98.64	0	0	1	0	0	0
Statistics Education Research Journal	0	0	0	0	0	0	0	0	0	0	0	0	0	0	0	0	0	1	2	12	34.17	0	1	0	0	0	0
ACM Communications in Computer Algebra	0	0	0	0	0	0	0	0	0	0	0	0	0	0	0	0	0	1	1	3	15.33	0	1	0	0	0	0
AKCE International Journal of Graphs and Combinatorics	0	0	0	0	0	0	0	0	0	0	0	0	0	0	0	0	0	1	1	9	16.11	1	0	0	0	0	0
Acta Mathematica Vietnamica	0	0	0	0	0	0	0	0	0	0	0	0	0	0	0	0	0	1	1	36	16.53	0	0	1	0	0	0
Advances in Mathematical Physics	0	0	0	0	0	0	0	0	0	0	0	0	0	0	0	0	0	1	1	33	29.33	0	0	1	0	0	0
Alea	0	0	0	0	0	0	0	0	0	0	0	0	0	0	0	0	0	1	1	29	22.1	1	0	0	0	0	0
Algebra and Discrete Mathematics	0	0	0	0	0	0	0	0	0	0	0	0	0	0	0	0	0	1	1	44	19.91	0	0	0	1	0	0
Annals of the University of Craiova, Mathematics and Computer Science Series	0	0	0	0	0	0	0	0	0	0	0	0	0	0	0	0	0	1	1	31	14.74	1	0	0	0	0	0
BSHM: British Society for the History of Mathematics Bulletin	0	0	0	0	0	0	0	0	0	0	0	0	0	0	0	0	0	1	1	14	17.14	0	0	1	0	0	0
Bolema - Mathematics Education Bulletin	0	0	0	0	0	0	0	0	0	0	0	0	0	0	0	0	0	1	1	32	26.25	1	0	0	0	0	0
Bollettino di Storia delle Scienze Matematiche	0	0	0	0	0	0	0	0	0	0	0	0	0	0	0	0	0	1	1	4	14.75	0	0	1	0	0	0
Brazilian Journal of Probability and Statistics	0	0	0	0	0	0	0	0	0	0	0	0	0	0	0	0	0	1	1	27	22	0	1	0	0	0	0
Commentationes Mathematicae Universitatis Carolinae	0	0	0	0	0	0	0	0	0	0	0	0	0	0	0	0	0	1	1	46	13.74	1	0	0	0	0	0
Dissertationes Mathematicae	0	0	0	0	0	0	0	0	0	0	0	0	0	0	0	0	0	1	1	7	63.71	0	0	0	1	0	0
Investigacion Operacional	0	0	0	0	0	0	0	0	0	0	0	0	0	0	0	0	0	1	1	24	20.29	1	0	0	0	0	0
Italian Journal of Pure and Applied Mathematics	0	0	0	0	0	0	0	0	0	0	0	0	0	0	0	0	0	1	1	25	13.8	1	0	0	0	0	0
Journal of Mathematics in Industry	0	0	0	0	0	0	0	0	0	0	0	0	0	0	0	0	0	1	1	3	17	0	0	1	0	0	0
Journal of Rail Transport Planning and Management	0	0	0	0	0	0	0	0	0	0	0	0	0	0	0	0	0	1	1	8	19.63	0	0	1	0	0	0
Journal of Singularities	0	0	0	0	0	0	0	0	0	0	0	0	0	0	0	0	0	1	1	26	20.5	0	0	1	0	0	0
Mathematica Bohemica	0	0	0	0	0	0	0	0	0	0	0	0	0	0	0	0	0	1	1	36	16.25	0	1	0	0	0	0
Metodoloski Zvezki	0	0	0	0	0	0	0	0	0	0	0	0	0	0	0	0	0	1	1	5	23.2	1	0	0	0	0	0
Novi Sad Journal of Mathematics	0	0	0	0	0	0	0	0	0	0	0	0	0	0	0	0	0	1	1	16	11.31	1	0	0	0	0	0
Pakistan Journal of Statistics and Operation Research	0	0	0	0	0	0	0	0	0	0	0	0	0	0	0	0	0	1	1	64	19.25	1	0	0	0	0	0
Probability and Mathematical Statistics	0	0	0	0	0	0	0	0	0	0	0	0	0	0	0	0	0	1	1	20	16.85	0	0	1	0	0	0
Pythagoras	0	0	0	0	0	0	0	0	0	0	0	0	0	0	0	0	0	1	1	23	34.22	0	0	1	0	0	0
Quadrature	0	0	0	0	0	0	0	0	0	0	0	0	0	0	0	0	0	1	1	39	4.77	0	0	1	0	0	0
Reports on Mathematical Logic	0	0	0	0	0	0	0	0	0	0	0	0	0	0	0	0	0	1	1	8	19.13	1	0	0	0	0	0
Siberian Electronic Mathematical Reports	0	0	0	0	0	0	0	0	0	0	0	0	0	0	0	0	0	1	1	40	10.4	0	0	0	1	0	0
Statistics in Biosciences	0	0	0	0	0	0	0	0	0	0	0	0	0	0	0	0	0	1	1	23	25.87	0	0	1	0	0	0
Tatra Mountains Mathematical Publications	0	0	0	0	0	0	0	0	0	0	0	0	0	0	0	0	0	1	1	35	10.89	0	0	1	0	0	0
Teaching Statistics	0	0	0	0	0	0	0	0	0	0	0	0	0	0	0	0	0	1	1	29	5.03	0	0	1	0	0	0
Bulletin of the Section of Logic	0	0	0	0	0	0	0	0	0	0	0	0	0	0	0	0	0	1	0	28	10.25	1	0	0	0	0	0
Electronic Journal of Applied Statistical Analysis	0	0	0	0	0	0	0	0	0	0	0	0	0	0	0	0	0	1	0	49	16.12	1	0	0	0	0	0
Journal of Commutative Algebra	0	0	0	0	0	0	0	0	0	0	0	0	0	0	0	0	0	1	0	13	17.15	1	0	0	0	0	0
Journal of Mathematical Sciences (Japan)	0	0	0	0	0	0	0	0	0	0	0	0	0	0	0	0	0	1	0	13	15.69	1	0	0	0	0	0
New Mathematics and Natural Computation	0	0	0	0	0	0	0	0	0	0	0	0	0	0	0	0	0	1	0	25	26.88	0	0	1	0	0	0
Open Applied Mathematics Journal	0	0	0	0	0	0	0	0	0	0	0	0	0	0	0	0	0	1	0	3	20.33	0	0	1	0	0	0
Open Cybernetics and Systemics Journal	0	0	0	0	0	0	0	0	0	0	0	0	0	0	0	0	0	1	0	3	19	0	0	1	0	0	0
Open Mathematics Journal	0	0	0	0	0	0	0	0	0	0	0	0	0	0	0	0	0	1	0	3	13	0	0	1	0	0	0
Open Transportation Journal	0	0	0	0	0	0	0	0	0	0	0	0	0	0	0	0	0	1	0	7	22.71	0	0	1	0	0	0
IEEE Transactions on Wireless Communications	0	0	0	0	0	0	0	0	0	0	0	0	0	1	0	0	0	0	104	454	25.58	0	1	0	0	0	0
IEEE Communications Letters	0	0	0	0	0	0	0	0	0	0	0	0	0	1	0	0	0	0	90	542	10.69	0	1	0	0	0	0
ACM Computing Surveys	0	0	0	0	0	0	0	0	0	0	1	0	0	0	0	0	0	0	81	38	130.58	0	1	0	0	0	0
IEEE Vehicular Technology Conference	0	0	0	0	0	0	0	0	0	0	0	0	0	1	0	0	0	0	62	923	12.48	0	1	0	0	0	0
Proceedings of the IEEE Conference on Decision and Control	0	0	0	0	0	0	0	0	0	0	0	0	0	1	0	0	0	0	60	1231	19.38	0	1	0	0	0	0
Accounting Horizons	0	1	0	0	0	0	0	0	0	0	0	0	0	0	0	0	0	0	39	45	46.07	0	1	0	0	0	0
Journal of Accounting and Public Policy	0	1	0	0	0	0	0	0	0	0	0	0	0	0	0	0	0	0	32	36	44.72	0	0	1	0	1	7
British Accounting Review	0	1	0	0	0	0	0	0	0	0	0	0	0	0	0	0	0	0	29	24	45.71	0	0	1	0	0	0
Accounting and Business Research	0	1	0	0	0	0	0	0	0	0	0	0	0	0	0	0	0	0	24	29	49.03	0	1	0	0	0	0
Accounting, Auditing and Accountability Journal	0	1	0	0	0	0	0	0	0	0	0	0	0	0	0	0	0	0	22	58	68.45	0	0	1	0	0	0
European Accounting Review	0	1	0	0	0	0	0	0	0	0	0	0	0	0	0	0	0	0	16	34	56.88	0	0	1	0	0	0
Journal of Accounting Education	0	1	0	0	0	0	0	0	0	0	0	0	0	0	0	0	0	0	16	32	12.16	0	0	1	0	0	0
Abacus	0	1	0	0	0	0	0	0	0	0	0	0	0	0	0	0	0	0	14	20	53.45	0	0	1	0	0	0
Accounting History	0	1	0	0	0	0	0	0	0	0	0	0	0	0	0	0	0	0	12	24	71.13	0	0	1	0	0	0
Revista Espanola de Financiacion y Contabilidad	0	1	0	0	0	0	0	0	0	0	0	0	0	0	0	0	0	0	8	22	49.82	0	1	0	0	0	0
Australian Accounting Review	0	1	0	0	0	0	0	0	0	0	0	0	0	0	0	0	0	0	6	39	34.36	0	0	1	0	0	0
Issues in Accounting Education	0	1	0	0	0	0	0	0	0	0	0	0	0	0	0	0	0	0	6	62	29.27	0	1	0	0	0	0
Accounting Education	0	1	0	0	0	0	0	0	0	0	0	0	0	0	0	0	0	0	5	42	40.26	0	0	1	0	0	0
Foundations and Trends in Accounting	0	1	0	0	0	0	0	0	0	0	0	0	0	0	0	0	0	0	5	1	93	0	0	1	0	0	0
Behavioral Research in Accounting	0	1	0	0	0	0	0	0	0	0	0	0	0	0	0	0	0	0	4	22	53.64	0	1	0	0	1	1
Journal of the American Taxation Association	0	1	0	0	0	0	0	0	0	0	0	0	0	0	0	0	0	0	4	13	39.38	0	1	0	0	0	0
International Journal of Banking, Accounting and Finance	0	1	0	0	0	0	0	0	0	0	0	0	0	0	0	0	0	0	3	13	61.54	0	0	1	0	0	0
Investment Analysts Journal	0	1	0	0	0	0	0	0	0	0	0	0	0	0	0	0	0	0	3	11	32.18	0	1	0	0	0	0
Journal of Contemporary Accounting and Economics	0	1	0	0	0	0	0	0	0	0	0	0	0	0	0	0	0	0	3	8	44.5	0	0	1	0	0	0
Academy of Accounting and Financial Studies Journal	0	1	0	0	0	0	0	0	0	0	0	0	0	0	0	0	0	0	2	41	27.17	0	0	1	0	0	0
Accounting Research Journal	0	1	0	0	0	0	0	0	0	0	0	0	0	0	0	0	0	0	2	17	37.41	0	0	1	0	0	0
Accounting and the Public Interest	0	1	0	0	0	0	0	0	0	0	0	0	0	0	0	0	0	0	2	8	55.88	0	1	0	0	1	1
Asia-Pacific Journal of Accounting and Economics	0	1	0	0	0	0	0	0	0	0	0	0	0	0	0	0	0	0	2	29	25.59	1	0	0	0	0	0
Asian Academy of Management Journal of Accounting and Finance	0	1	0	0	0	0	0	0	0	0	0	0	0	0	0	0	0	0	2	18	47.39	1	0	0	0	0	0
Asian Review of Accounting	0	1	0	0	0	0	0	0	0	0	0	0	0	0	0	0	0	0	2	15	47.53	0	0	1	0	0	0
Journal of Accounting and Organizational Change	0	1	0	0	0	0	0	0	0	0	0	0	0	0	0	0	0	0	2	23	63.48	0	0	1	0	0	0
Journal of Applied Accounting Research	0	1	0	0	0	0	0	0	0	0	0	0	0	0	0	0	0	0	2	18	54	0	0	1	0	0	0
Journal of European Real Estate Research	0	1	0	0	0	0	0	0	0	0	0	0	0	0	0	0	0	0	2	13	38.31	0	0	1	0	0	0
Zeitschrift f�r die gesamte Versicherungswissenschaft	0	1	0	0	0	0	0	0	0	0	0	0	0	0	0	0	0	0	2	37	55	0	0	1	0	0	0
Review of Accounting and Finance	0	1	0	0	0	0	0	0	0	0	0	0	0	0	0	0	0	0	1	20	43.8	0	0	1	0	0	0
International Journal of Digital Accounting Res.	0	1	0	0	0	0	0	0	0	0	0	0	0	0	0	0	0	0		6	53.5	1	0	0	0	1	1
Journal of Emerging Technologies in Accounting	0	1	0	0	0	0	0	0	0	0	0	0	0	0	0	0	0	0		7	33.57	0	1	0	0	1	1
IEEE Transactions on Information Theory	0	0	1	0	0	0	0	0	0	0	0	0	0	0	0	0	0	0	176	504	29.65	0	1	0	0	0	0
Social Science and Medicine	0	0	1	0	0	0	0	0	0	0	0	0	0	0	0	0	0	0	136	663	43.43	0	0	1	0	1	2
Developmental Psychology	0	0	1	0	0	0	0	0	0	0	0	0	0	0	0	0	0	0	117	157	58.62	0	1	0	0	1	2
Cognition	0	0	1	0	0	0	0	0	0	0	0	0	0	0	0	0	0	0	104	162	50.72	0	0	1	0	0	0
American Sociological Review	0	0	1	0	0	0	0	0	0	0	0	0	0	0	0	0	0	0	98	46	77.91	0	0	1	0	1	2
AJS; American journal of sociology	0	0	1	0	0	0	0	0	0	0	0	0	0	0	0	0	0	0	92	33	100.79	1	0	0	0	1	1
Information Systems Research	0	0	1	0	0	0	0	0	0	0	0	0	0	0	0	0	0	0	90	74	61.11	0	1	0	0	1	3
Journal of Marriage and Family	0	0	1	0	0	0	0	0	0	0	0	0	0	0	0	0	0	0	89	79	52.72	0	0	1	0	0	0
American Political Science Review	0	0	1	0	0	0	0	0	0	0	0	0	0	0	0	0	0	0	85	48	78.1	1	0	0	0	0	0
Annual Review of Sociology	0	0	1	0	0	0	0	0	0	0	0	0	0	0	0	0	0	0	83	25	136.52	0	0	1	0	0	0
Journal of Studies on Alcohol and Drugs	0	0	1	0	0	0	0	0	0	0	0	0	0	0	0	0	0	0	83	115	43.84	0	1	0	0	0	0
World Development	0	0	1	0	0	0	0	0	0	0	0	0	0	0	0	0	0	0	82	191	44.7	0	0	1	0	0	0
American Journal of Political Science	0	0	1	0	0	0	0	0	0	0	0	0	0	0	0	0	0	0	76	70	54.6	0	0	1	0	0	0
Tobacco Control	0	0	1	0	0	0	0	0	0	0	0	0	0	0	0	0	0	0	74	211	18.11	0	1	0	0	0	0
Brain and Language	0	0	1	0	0	0	0	0	0	0	0	0	0	0	0	0	0	0	73	152	51.32	0	0	1	0	0	0
Demography	0	0	1	0	0	0	0	0	0	0	0	0	0	0	0	0	0	0	71	65	56.37	0	1	0	0	1	1
Annals of Tourism Research	0	0	1	0	0	0	0	0	0	0	0	0	0	0	0	0	0	0	70	118	61.53	0	0	1	0	0	0
Accident Analysis and Prevention	0	0	1	0	0	0	0	0	0	0	0	0	0	0	0	0	0	0	69	324	34.28	0	0	1	0	0	0
Progress in Human Geography	0	0	1	0	0	0	0	0	0	0	0	0	0	0	0	0	0	0	69	50	101.58	0	0	1	0	0	0
International Journal of Human Computer Studies	0	0	1	0	0	0	0	0	0	0	0	0	0	0	0	0	0	0	68	69	54.38	0	0	1	0	0	0
Social Forces	0	0	1	0	0	0	0	0	0	0	0	0	0	0	0	0	0	0	68	63	52.76	1	0	0	0	0	0
Social Psychiatry and Psychiatric Epidemiology	0	0	1	0	0	0	0	0	0	0	0	0	0	0	0	0	0	0	68	299	45.39	0	0	1	0	0	0
Journal of Development of Economics	0	0	1	0	0	0	0	0	0	0	0	0	0	0	0	0	0	0	66	108	36.3	0	0	1	0	0	0
Tourism Management	0	0	1	0	0	0	0	0	0	0	0	0	0	0	0	0	0	0	66	186	55.11	0	0	1	0	0	0
Journal of Social Issues	0	0	1	0	0	0	0	0	0	0	0	0	0	0	0	0	0	0	63	47	49.62	0	0	1	0	0	0
American Journal of Community Psychology	0	0	1	0	0	0	0	0	0	0	0	0	0	0	0	0	0	0	62	92	53.15	0	0	1	0	0	0
Annals of the Association of American Geographers	0	0	1	0	0	0	0	0	0	0	0	0	0	0	0	0	0	0	62	97	74.47	0	0	1	0	0	0
Ergonomics	0	0	1	0	0	0	0	0	0	0	0	0	0	0	0	0	0	0	60	138	44.56	0	0	1	0	0	0
International Journal of Geographical Information Science	0	0	1	0	0	0	0	0	0	0	0	0	0	0	0	0	0	0	60	129	44.2	0	0	1	0	0	0
American Journal of Health Promotion	0	0	1	0	0	0	0	0	0	0	0	0	0	0	0	0	0	0	59	93	28.74	0	1	0	0	0	0
Annual Review of Anthropology	0	0	1	0	0	0	0	0	0	0	0	0	0	0	0	0	0	0	59	34	130.24	0	0	1	0	0	0
AIDS Care - Psychological and Socio-Medical Aspects of AIDS/HIV	0	0	1	0	0	0	0	0	0	0	0	0	0	0	0	0	0	0	58	219	28.48	0	0	1	0	0	0
Speech Communication	0	0	1	0	0	0	0	0	0	0	0	0	0	0	0	0	0	0	58	81	46.46	0	0	1	0	0	0
Human Factors	0	0	1	0	0	0	0	0	0	0	0	0	0	0	0	0	0	0	57	88	38.81	0	0	1	0	1	1
Journal of Archaeological Science	0	0	1	0	0	0	0	0	0	0	0	0	0	0	0	0	0	0	57	435	45.83	0	0	1	0	0	0
Scientometrics	0	0	1	0	0	0	0	0	0	0	0	0	0	0	0	0	0	0	57	335	31.7	0	0	1	0	0	0
Transactions of the Institute of British Geographers	0	0	1	0	0	0	0	0	0	0	0	0	0	0	0	0	0	0	55	67	70.34	0	0	1	0	0	0
Sociology of Health and Illness	0	0	1	0	0	0	0	0	0	0	0	0	0	0	0	0	0	0	53	106	50.07	0	0	1	0	1	1
European Journal of Information Systems	0	0	1	0	0	0	0	0	0	0	0	0	0	0	0	0	0	0	51	45	66.71	0	0	1	0	1	5
Journal of Politics	0	0	1	0	0	0	0	0	0	0	0	0	0	0	0	0	0	0	51	79	53.91	0	0	1	0	0	0
Current Anthropology	0	0	1	0	0	0	0	0	0	0	0	0	0	0	0	0	0	0	50	83	93.98	1	0	0	0	0	0
Evolutionary Anthropology	0	0	1	0	0	0	0	0	0	0	0	0	0	0	0	0	0	0	50	32	51.34	0	0	1	0	0	0
Journal of Travel Research	0	0	1	0	0	0	0	0	0	0	0	0	0	0	0	0	0	0	50	61	58.92	0	0	1	0	0	0
Journal of Urban Health	0	0	1	0	0	0	0	0	0	0	0	0	0	0	0	0	0	0	50	143	36.73	1	0	0	0	0	0
Journal of the American Planning Association	0	0	1	0	0	0	0	0	0	0	0	0	0	0	0	0	0	0	50	35	45.54	0	1	0	0	0	0
Population and Development Review	0	0	1	0	0	0	0	0	0	0	0	0	0	0	0	0	0	0	50	31	42.32	0	0	1	0	0	0
Geoforum; journal of physical, human, and regional geosciences	0	0	1	0	0	0	0	0	0	0	0	0	0	0	0	0	0	0	49	145	68.27	0	0	1	0	0	0
Journal of Adolescent Research	0	0	1	0	0	0	0	0	0	0	0	0	0	0	0	0	0	0	49	29	51.62	0	0	1	0	0	0
Journal of Rural Studies	0	0	1	0	0	0	0	0	0	0	0	0	0	0	0	0	0	0	49	74	37.68	0	0	1	0	0	0
Psychology of Women Quarterly	0	0	1	0	0	0	0	0	0	0	0	0	0	0	0	0	0	0	49	40	52.45	0	0	1	0	1	2
Sociology	0	0	1	0	0	0	0	0	0	0	0	0	0	0	0	0	0	0	49	71	43.23	0	0	1	0	0	0
Substance Use and Misuse	0	0	1	0	0	0	0	0	0	0	0	0	0	0	0	0	0	0	49	245	27.39	0	0	1	0	0	0
Antipode	0	0	1	0	0	0	0	0	0	0	0	0	0	0	0	0	0	0	48	107	62.73	0	0	1	0	0	0
Health and Place	0	0	1	0	0	0	0	0	0	0	0	0	0	0	0	0	0	0	48	165	45.08	0	0	1	0	0	0
Political Geography	0	0	1	0	0	0	0	0	0	0	0	0	0	0	0	0	0	0	48	56	56.63	0	0	1	0	0	0
Social Development	0	0	1	0	0	0	0	0	0	0	0	0	0	0	0	0	0	0	48	60	54.37	0	0	1	0	0	0
Social Problems	0	0	1	0	0	0	0	0	0	0	0	0	0	0	0	0	0	0	48	26	83.62	1	0	0	0	0	0
Sociology of Education	0	0	1	0	0	0	0	0	0	0	0	0	0	0	0	0	0	0	48	20	59.95	0	0	1	0	1	1
Violence and Victims	0	0	1	0	0	0	0	0	0	0	0	0	0	0	0	0	0	0	48	50	48.58	0	0	1	0	0	0
Applied Ergonomics	0	0	1	0	0	0	0	0	0	0	0	0	0	0	0	0	0	0	47	156	34.14	0	0	1	0	0	0
International Migration Review	0	0	1	0	0	0	0	0	0	0	0	0	0	0	0	0	0	0	47	32	56.34	0	1	0	0	0	0
Journal of Research on Adolescence	0	0	1	0	0	0	0	0	0	0	0	0	0	0	0	0	0	0	47	83	54.78	0	0	1	0	0	0
Violence Against Women	0	0	1	0	0	0	0	0	0	0	0	0	0	0	0	0	0	0	47	88	39.66	0	0	1	0	0	0
Family Relations	0	0	1	0	0	0	0	0	0	0	0	0	0	0	0	0	0	0	46	65	53.03	0	0	1	0	0	0
Future of Children	0	0	1	0	0	0	0	0	0	0	0	0	0	0	0	0	0	0	46	18	89.61	0	0	1	0	0	0
International Journal of Urban and Regional Research	0	0	1	0	0	0	0	0	0	0	0	0	0	0	0	0	0	0	46	109	63.19	0	0	1	0	0	0
Society and Natural Resources	0	0	1	0	0	0	0	0	0	0	0	0	0	0	0	0	0	0	46	106	39.07	0	0	1	0	0	0
International Journal of Information Management	0	0	1	0	0	0	0	0	0	0	0	0	0	0	0	0	0	0	45	74	40.51	0	0	1	0	0	0
Language and Cognitive Processes	0	0	1	0	0	0	0	0	0	0	0	0	0	0	0	0	0	0	45	78	51.46	0	0	1	0	0	0
Annals of the American Academy of Political and Social Science	0	0	1	0	0	0	0	0	0	0	0	0	0	0	0	0	0	0	44	77	35.65	0	0	1	0	0	0
Annual Review of Political Science	0	0	1	0	0	0	0	0	0	0	0	0	0	0	0	0	0	0	44	23	90.43	0	0	1	0	0	0
Gender and Society	0	0	1	0	0	0	0	0	0	0	0	0	0	0	0	0	0	0	44	37	44.35	0	0	1	0	1	1
Social Science Quarterly	0	0	1	0	0	0	0	0	0	0	0	0	0	0	0	0	0	0	44	71	43.17	0	0	1	0	0	0
Sociologia Ruralis	0	0	1	0	0	0	0	0	0	0	0	0	0	0	0	0	0	0	44	27	62.85	0	0	1	0	0	0
Theory, Culture and Society	0	0	1	0	0	0	0	0	0	0	0	0	0	0	0	0	0	0	44	67	44.87	0	0	1	0	0	0
Community Mental Health Journal	0	0	1	0	0	0	0	0	0	0	0	0	0	0	0	0	0	0	43	161	28.98	0	0	1	0	0	0
Comparative Political Studies	0	0	1	0	0	0	0	0	0	0	0	0	0	0	0	0	0	0	43	54	58.28	0	0	1	0	0	0
Early Childhood Research Quarterly	0	0	1	0	0	0	0	0	0	0	0	0	0	0	0	0	0	0	43	61	70.72	0	0	1	0	0	0
Health Promotion International	0	0	1	0	0	0	0	0	0	0	0	0	0	0	0	0	0	0	43	48	37.38	1	0	0	0	0	0
Journal of Health Communication	0	0	1	0	0	0	0	0	0	0	0	0	0	0	0	0	0	0	43	142	32.56	0	0	1	0	0	0
Social Indicators Research	0	0	1	0	0	0	0	0	0	0	0	0	0	0	0	0	0	0	43	311	48.66	0	0	1	0	0	0
Human Communication Research	0	0	1	0	0	0	0	0	0	0	0	0	0	0	0	0	0	0	42	21	63.05	1	0	0	0	0	0
Journal of Child Language	0	0	1	0	0	0	0	0	0	0	0	0	0	0	0	0	0	0	42	48	40.54	1	0	0	0	0	0
Journal of Family Issues	0	0	1	0	0	0	0	0	0	0	0	0	0	0	0	0	0	0	42	69	49.43	0	0	1	0	0	0
Journal of Learning Disabilities	0	0	1	0	0	0	0	0	0	0	0	0	0	0	0	0	0	0	42	45	53.78	0	0	1	0	0	0
Merrill-Palmer Quarterly	0	0	1	0	0	0	0	0	0	0	0	0	0	0	0	0	0	0	42	20	52.45	1	0	0	0	0	0
Applied Linguistics	0	0	1	0	0	0	0	0	0	0	0	0	0	0	0	0	0	0	41	31	45.26	1	0	0	0	0	0
Applied Psycholinguistics	0	0	1	0	0	0	0	0	0	0	0	0	0	0	0	0	0	0	41	37	55.54	1	0	0	0	0	0
Area	0	0	1	0	0	0	0	0	0	0	0	0	0	0	0	0	0	0	41	76	37.28	0	0	1	0	0	0
British Journal of Sociology	0	0	1	0	0	0	0	0	0	0	0	0	0	0	0	0	0	0	41	38	54.63	0	0	1	0	0	0
Children and Youth Services Review	0	0	1	0	0	0	0	0	0	0	0	0	0	0	0	0	0	0	41	306	49.1	0	0	1	0	0	0
Development and Change	0	0	1	0	0	0	0	0	0	0	0	0	0	0	0	0	0	0	41	61	54.95	0	0	1	0	0	0
Drug and Alcohol Review	0	0	1	0	0	0	0	0	0	0	0	0	0	0	0	0	0	0	41	142	32.38	0	0	1	0	0	0
Ethnic and Racial Studies	0	0	1	0	0	0	0	0	0	0	0	0	0	0	0	0	0	0	41	117	38.33	0	0	1	0	0	0
Journal of Development Studies	0	0	1	0	0	0	0	0	0	0	0	0	0	0	0	0	0	0	41	112	43.02	0	0	1	0	0	0
Social Studies of Science	0	0	1	0	0	0	0	0	0	0	0	0	0	0	0	0	0	0	41	57	46.86	0	0	1	0	0	0
Studies in Familiy Planning	0	0	1	0	0	0	0	0	0	0	0	0	0	0	0	0	0	0	41	29	41.69	0	0	1	0	0	0
Behaviour and Information Technology	0	0	1	0	0	0	0	0	0	0	0	0	0	0	0	0	0	0	40	85	47.49	0	0	1	0	1	1
British Journal of Political Science	0	0	1	0	0	0	0	0	0	0	0	0	0	0	0	0	0	0	40	40	89.03	1	0	0	0	0	0
Futures	0	0	1	0	0	0	0	0	0	0	0	0	0	0	0	0	0	0	40	99	42.7	0	0	1	0	0	0
International Journal of Industrial Ergonomics	0	0	1	0	0	0	0	0	0	0	0	0	0	0	0	0	0	0	40	80	32.99	0	0	1	0	0	0
Journal of Documentation	0	0	1	0	0	0	0	0	0	0	0	0	0	0	0	0	0	0	40	43	49.47	0	0	1	0	0	0
Journal of Phonetics	0	0	1	0	0	0	0	0	0	0	0	0	0	0	0	0	0	0	40	59	62.15	0	0	1	0	0	0
Language Learning	0	0	1	0	0	0	0	0	0	0	0	0	0	0	0	0	0	0	40	60	54.23	0	0	1	0	0	0
Social Work	0	0	1	0	0	0	0	0	0	0	0	0	0	0	0	0	0	0	40	39	39.46	0	1	0	0	0	0
American Journal of Health Behavior	0	0	1	0	0	0	0	0	0	0	0	0	0	0	0	0	0	0	39	75	42.57	0	0	1	0	0	0
Color Research and Application	0	0	1	0	0	0	0	0	0	0	0	0	0	0	0	0	0	0	39	102	23.46	0	0	1	0	0	0
European Journal of Political Research	0	0	1	0	0	0	0	0	0	0	0	0	0	0	0	0	0	0	39	37	53.7	0	0	1	0	0	0
Food Policy	0	0	1	0	0	0	0	0	0	0	0	0	0	0	0	0	0	0	39	77	48.34	0	0	1	0	0	0
Journal of Early Adolescence	0	0	1	0	0	0	0	0	0	0	0	0	0	0	0	0	0	0	39	38	53.5	0	0	1	0	0	0
TESOL Quarterly	0	0	1	0	0	0	0	0	0	0	0	0	0	0	0	0	0	0	39	44	42.66	0	1	0	0	0	0
American Anthropologist	0	0	1	0	0	0	0	0	0	0	0	0	0	0	0	0	0	0	38	58	49.38	0	0	1	0	0	0
American Journal of Speech-Language Pathology	0	0	1	0	0	0	0	0	0	0	0	0	0	0	0	0	0	0	38	50	52	0	1	0	0	0	0
Antiquity	0	0	1	0	0	0	0	0	0	0	0	0	0	0	0	0	0	0	38	85	37.39	0	0	1	0	0	0
Journal of Child and Family Studies	0	0	1	0	0	0	0	0	0	0	0	0	0	0	0	0	0	0	38	180	48.44	0	0	1	0	0	0
Journal of Medical Ethics	0	0	1	0	0	0	0	0	0	0	0	0	0	0	0	0	0	0	38	275	13.63	0	1	0	0	0	0
Social Science Research	0	0	1	0	0	0	0	0	0	0	0	0	0	0	0	0	0	0	38	143	48.01	0	0	1	0	0	0
Government Information Quarterly	0	0	1	0	0	0	0	0	0	0	0	0	0	0	0	0	0	0	37	77	51.36	0	0	1	0	0	0
Journal of Democracy	0	0	1	0	0	0	0	0	0	0	0	0	0	0	0	0	0	0	37	58	17.47	1	0	0	0	0	0
Transportation	0	0	1	0	0	0	0	0	0	0	0	0	0	0	0	0	0	0	37	69	39.39	0	0	1	0	0	0
Ageing and Society	0	0	1	0	0	0	0	0	0	0	0	0	0	0	0	0	0	0	36	73	46.49	1	0	0	0	0	0
Archaeometry	0	0	1	0	0	0	0	0	0	0	0	0	0	0	0	0	0	0	36	101	40.76	0	0	1	0	0	0
China Quarterly	0	0	1	0	0	0	0	0	0	0	0	0	0	0	0	0	0	0	36	41	48.22	1	0	0	0	0	0
Disability and Society	0	0	1	0	0	0	0	0	0	0	0	0	0	0	0	0	0	0	36	73	34.73	0	0	1	0	0	0
Economic Development and Cultural Change	0	0	1	0	0	0	0	0	0	0	0	0	0	0	0	0	0	0	36	27	35.04	1	0	0	0	0	0
European Sociological Review	0	0	1	0	0	0	0	0	0	0	0	0	0	0	0	0	0	0	36	51	50.57	1	0	0	0	0	0
Housing Policy Debate	0	0	1	0	0	0	0	0	0	0	0	0	0	0	0	0	0	0	36	28	54.25	0	1	0	0	0	0
Journal of Community Health	0	0	1	0	0	0	0	0	0	0	0	0	0	0	0	0	0	0	36	192	30.47	0	0	1	0	0	0
Journal of Regional Science	0	0	1	0	0	0	0	0	0	0	0	0	0	0	0	0	0	0	36	44	50.8	0	0	1	0	1	1
Language	0	0	1	0	0	0	0	0	0	0	0	0	0	0	0	0	0	0	36	32	51.94	0	1	0	0	0	0
Political Studies	0	0	1	0	0	0	0	0	0	0	0	0	0	0	0	0	0	0	36	76	48.39	0	0	1	0	0	0
British Journal of Social Work	0	0	1	0	0	0	0	0	0	0	0	0	0	0	0	0	0	0	35	91	44.52	1	0	0	0	0	0
European Planning Studies	0	0	1	0	0	0	0	0	0	0	0	0	0	0	0	0	0	0	35	109	56.72	0	0	1	0	0	0
Hastings Center Report	0	0	1	0	0	0	0	0	0	0	0	0	0	0	0	0	0	0	35	136	6.56	0	1	0	0	0	0
Hispanic Journal of Behavioral Sciences	0	0	1	0	0	0	0	0	0	0	0	0	0	0	0	0	0	0	35	30	38.23	0	0	1	0	0	0
Housing Studies	0	0	1	0	0	0	0	0	0	0	0	0	0	0	0	0	0	0	35	55	50.78	0	0	1	0	0	0
Journal of Information Science	0	0	1	0	0	0	0	0	0	0	0	0	0	0	0	0	0	0	35	43	34	0	0	1	0	1	1
Linguistic Inquiry	0	0	1	0	0	0	0	0	0	0	0	0	0	0	0	0	0	0	35	32	53.72	1	0	0	0	0	0
Research on Aging	0	0	1	0	0	0	0	0	0	0	0	0	0	0	0	0	0	0	35	37	39.27	0	0	1	0	0	0
Telecommunications Policy	0	0	1	0	0	0	0	0	0	0	0	0	0	0	0	0	0	0	35	95	37.15	0	0	1	0	0	0
Theory and Society	0	0	1	0	0	0	0	0	0	0	0	0	0	0	0	0	0	0	35	24	90.83	0	0	1	0	0	0
Urban Affairs Review	0	0	1	0	0	0	0	0	0	0	0	0	0	0	0	0	0	0	35	29	66.79	0	0	1	0	0	0
Educational Technology and Society	0	0	1	0	0	0	0	0	0	0	0	0	0	0	0	0	0	0	34	118	38.76	0	1	0	0	0	0
European Addiction Research	0	0	1	0	0	0	0	0	0	0	0	0	0	0	0	0	0	0	34	54	25.48	0	0	1	0	0	0
Health Communication	0	0	1	0	0	0	0	0	0	0	0	0	0	0	0	0	0	0	34	87	38.66	0	0	1	0	0	0
Health and Social Care in the Community	0	0	1	0	0	0	0	0	0	0	0	0	0	0	0	0	0	0	34	66	45.18	0	0	1	0	0	0
Law and Society Review	0	0	1	0	0	0	0	0	0	0	0	0	0	0	0	0	0	0	34	27	67.41	0	0	1	0	0	0
Mind and Language	0	0	1	0	0	0	0	0	0	0	0	0	0	0	0	0	0	0	34	25	54.64	0	0	1	0	0	0
Nonprofit and Voluntary Sector Quarterly	0	0	1	0	0	0	0	0	0	0	0	0	0	0	0	0	0	0	34	59	52.44	0	0	1	0	0	0
Population Studies	0	0	1	0	0	0	0	0	0	0	0	0	0	0	0	0	0	0	34	21	50.14	0	0	1	0	0	0
Sociological Methods and Research	0	0	1	0	0	0	0	0	0	0	0	0	0	0	0	0	0	0	34	23	44.87	0	0	1	0	0	0
Sociological Review	0	0	1	0	0	0	0	0	0	0	0	0	0	0	0	0	0	0	34	45	52.11	0	0	1	0	0	0
Sociological Theory	0	0	1	0	0	0	0	0	0	0	0	0	0	0	0	0	0	0	34	16	83.94	0	0	1	0	0	0
Transport Policy	0	0	1	0	0	0	0	0	0	0	0	0	0	0	0	0	0	0	34	130	30.91	0	0	1	0	0	0
British Journal of Sociology of Education	0	0	1	0	0	0	0	0	0	0	0	0	0	0	0	0	0	0	33	53	42.45	0	0	1	0	0	0
Culture, Medicine and Psychiatry	0	0	1	0	0	0	0	0	0	0	0	0	0	0	0	0	0	0	33	52	40.87	0	0	1	0	0	0
Evaluation Review	0	0	1	0	0	0	0	0	0	0	0	0	0	0	0	0	0	0	33	23	37.43	0	0	1	0	0	0
Geografiska Annaler, Series A: Physical Geography	0	0	1	0	0	0	0	0	0	0	0	0	0	0	0	0	0	0	33	33	55.33	0	0	1	0	0	0
Geographical Analysis	0	0	1	0	0	0	0	0	0	0	0	0	0	0	0	0	0	0	33	26	33.77	1	0	0	0	0	0
Information Retrieval	0	0	1	0	0	0	0	0	0	0	0	0	0	0	0	0	0	0	33	40	43.45	0	0	1	0	0	0
Journal of Educational and Behavioral Statistics	0	0	1	0	0	0	0	0	0	0	0	0	0	0	0	0	0	0	33	31	35.48	0	0	1	0	0	0
Journal of Planning Education and Research	0	0	1	0	0	0	0	0	0	0	0	0	0	0	0	0	0	0	33	37	43	0	0	1	0	0	0
Journal of Psycholinguistic Research	0	0	1	0	0	0	0	0	0	0	0	0	0	0	0	0	0	0	33	51	47.55	0	0	1	0	0	0
Language, Speech, and Hearing Services in Schools	0	0	1	0	0	0	0	0	0	0	0	0	0	0	0	0	0	0	33	45	53.96	0	1	0	0	0	0
Politics and Society	0	0	1	0	0	0	0	0	0	0	0	0	0	0	0	0	0	0	33	23	96.26	0	0	1	0	0	0
Rural Sociology	0	0	1	0	0	0	0	0	0	0	0	0	0	0	0	0	0	0	33	23	65.17	0	1	0	0	0	0
Social Science Computer Review	0	0	1	0	0	0	0	0	0	0	0	0	0	0	0	0	0	0	33	37	35.16	0	0	1	0	0	0
Third World Quarterly	0	0	1	0	0	0	0	0	0	0	0	0	0	0	0	0	0	0	33	111	75.21	0	0	1	0	0	0
World Bank Research Observer	0	0	1	0	0	0	0	0	0	0	0	0	0	0	0	0	0	0	33	10	66.3	1	0	0	0	0	0
Child Welfare	0	0	1	0	0	0	0	0	0	0	0	0	0	0	0	0	0	0	32	30	23.6	0	1	0	0	0	0
D-Lib Magazine	0	0	1	0	0	0	0	0	0	0	0	0	0	0	0	0	0	0	32	41	13.27	0	0	1	0	0	0
Gender and Education	0	0	1	0	0	0	0	0	0	0	0	0	0	0	0	0	0	0	32	52	48.15	0	0	1	0	0	0
Gender, Place, and Culture	0	0	1	0	0	0	0	0	0	0	0	0	0	0	0	0	0	0	32	40	66.43	0	0	1	0	0	0
Health and Social Work	0	0	1	0	0	0	0	0	0	0	0	0	0	0	0	0	0	0	32	25	31.84	0	1	0	0	0	0
International Journal of Human-Computer Interaction	0	0	1	0	0	0	0	0	0	0	0	0	0	0	0	0	0	0	32	61	45.46	0	0	1	0	0	0
Journal of Behavioral Health Services and Research	0	0	1	0	0	0	0	0	0	0	0	0	0	0	0	0	0	0	32	58	37.64	0	0	1	0	0	0
Journal of Ethnic and Migration Studies	0	0	1	0	0	0	0	0	0	0	0	0	0	0	0	0	0	0	32	95	41.62	0	0	1	0	0	0
Journal of Second Language Writing	0	0	1	0	0	0	0	0	0	0	0	0	0	0	0	0	0	0	32	35	40.03	0	0	1	0	0	0
Political Research Quarterly	0	0	1	0	0	0	0	0	0	0	0	0	0	0	0	0	0	0	32	68	53.78	0	0	1	0	0	0
Reviews on Environmental Health	0	0	1	0	0	0	0	0	0	0	0	0	0	0	0	0	0	0	32	20	67.9	0	0	1	0	0	0
Sociological Quarterly	0	0	1	0	0	0	0	0	0	0	0	0	0	0	0	0	0	0	32	31	64.32	1	0	0	0	0	0
System Dynamics Review	0	0	1	0	0	0	0	0	0	0	0	0	0	0	0	0	0	0	32	27	32.7	0	0	1	0	0	0
Urban Geography	0	0	1	0	0	0	0	0	0	0	0	0	0	0	0	0	0	0	32	63	61.71	0	0	1	0	0	0
Women's Health Issues	0	0	1	0	0	0	0	0	0	0	0	0	0	0	0	0	0	0	32	74	38.61	0	0	1	0	0	0
Acta Geographica Sinica	0	0	1	0	0	0	0	0	0	0	0	0	0	0	0	0	0	0	31	143	34.36	0	1	0	0	0	0
Cultural Anthropology	0	0	1	0	0	0	0	0	0	0	0	0	0	0	0	0	0	0	31	42	33.9	0	0	1	0	0	0
Geographical Journal	0	0	1	0	0	0	0	0	0	0	0	0	0	0	0	0	0	0	31	40	44.08	0	0	1	0	0	0
Journal of Academic Librarianship	0	0	1	0	0	0	0	0	0	0	0	0	0	0	0	0	0	0	31	57	22.26	0	0	1	0	0	0
Journal of Anthropological Archaeology	0	0	1	0	0	0	0	0	0	0	0	0	0	0	0	0	0	0	31	42	99.74	0	0	1	0	0	0
Journal of European Social Policy	0	0	1	0	0	0	0	0	0	0	0	0	0	0	0	0	0	0	31	32	49.72	0	0	1	0	0	0
Language in Society	0	0	1	0	0	0	0	0	0	0	0	0	0	0	0	0	0	0	31	20	56.55	1	0	0	0	0	0
Research on Social Work Practice	0	0	1	0	0	0	0	0	0	0	0	0	0	0	0	0	0	0	31	71	44.1	0	0	1	0	0	0
Trauma, violence & abuse	0	0	1	0	0	0	0	0	0	0	0	0	0	0	0	0	0	0	31	17	74.59	0	0	1	0	0	0
Youth and Society	0	0	1	0	0	0	0	0	0	0	0	0	0	0	0	0	0	0	31	27	38.07	0	0	1	0	0	0
American Ethnologist	0	0	1	0	0	0	0	0	0	0	0	0	0	0	0	0	0	0	30	56	58.89	0	0	1	0	0	0
Cities	0	0	1	0	0	0	0	0	0	0	0	0	0	0	0	0	0	0	30	98	32.7	0	0	1	0	0	0
Human Organization	0	0	1	0	0	0	0	0	0	0	0	0	0	0	0	0	0	0	30	37	46.3	0	1	0	0	0	0
Journal of International Development	0	0	1	0	0	0	0	0	0	0	0	0	0	0	0	0	0	0	30	99	42.26	0	0	1	0	0	0
Journal of Neurolinguistics	0	0	1	0	0	0	0	0	0	0	0	0	0	0	0	0	0	0	30	40	74.38	0	0	1	0	0	0
Journal of Urban Affairs	0	0	1	0	0	0	0	0	0	0	0	0	0	0	0	0	0	0	30	43	61.95	0	0	1	0	0	0
Social Neuroscience	0	0	1	0	0	0	0	0	0	0	0	0	0	0	0	0	0	0	30	50	60.32	0	0	1	0	1	1
Social Service Review	0	0	1	0	0	0	0	0	0	0	0	0	0	0	0	0	0	0	30	17	64.88	1	0	0	0	0	0
Bioethics	0	0	1	0	0	0	0	0	0	0	0	0	0	0	0	0	0	0	29	108	21.01	0	0	1	0	0	0
Comparative Politics	0	0	1	0	0	0	0	0	0	0	0	0	0	0	0	0	0	0	29	21	65.38	1	0	0	0	0	0
Environmental Politics	0	0	1	0	0	0	0	0	0	0	0	0	0	0	0	0	0	0	29	58	52.33	0	0	1	0	0	0
European Urban and Regional Studies	0	0	1	0	0	0	0	0	0	0	0	0	0	0	0	0	0	0	29	30	58.17	0	0	1	0	0	0
Health	0	0	1	0	0	0	0	0	0	0	0	0	0	0	0	0	0	0	29	35	43.94	0	0	1	0	0	0
Information Systems Management	0	0	1	0	0	0	0	0	0	0	0	0	0	0	0	0	0	0	29	35	33.37	0	0	1	0	0	0
Language Learning and Technology	0	0	1	0	0	0	0	0	0	0	0	0	0	0	0	0	0	0	29	22	35.68	1	0	0	0	0	0
Library and Information Science Research	0	0	1	0	0	0	0	0	0	0	0	0	0	0	0	0	0	0	29	40	47.48	0	0	1	0	0	0
Medical Anthropology Quarterly	0	0	1	0	0	0	0	0	0	0	0	0	0	0	0	0	0	0	29	37	42.81	0	0	1	0	0	0
Review of International Economics	0	0	1	0	0	0	0	0	0	0	0	0	0	0	0	0	0	0	29	72	24.46	0	0	1	0	1	1
Social Work Research	0	0	1	0	0	0	0	0	0	0	0	0	0	0	0	0	0	0	29	29	36.24	0	1	0	0	0	0
Social and Cultural Geography	0	0	1	0	0	0	0	0	0	0	0	0	0	0	0	0	0	0	29	51	60.33	0	0	1	0	0	0
College and Research Libraries	0	0	1	0	0	0	0	0	0	0	0	0	0	0	0	0	0	0	28	38	28.68	0	1	0	0	0	0
Disasters	0	0	1	0	0	0	0	0	0	0	0	0	0	0	0	0	0	0	28	45	47.62	0	0	1	0	0	0
Discourse Processes	0	0	1	0	0	0	0	0	0	0	0	0	0	0	0	0	0	0	28	24	42.54	0	0	1	0	0	0
Environment and Urbanization	0	0	1	0	0	0	0	0	0	0	0	0	0	0	0	0	0	0	28	38	21.61	0	0	1	0	0	0
Geografiska Annaler, Series B: Human Geography	0	0	1	0	0	0	0	0	0	0	0	0	0	0	0	0	0	0	28	22	74.91	0	1	0	0	0	0
International Journal of Osteoarchaeology	0	0	1	0	0	0	0	0	0	0	0	0	0	0	0	0	0	0	28	126	55.45	0	0	1	0	0	0
International Journal of Physical Distribution and Logistics Management	0	0	1	0	0	0	0	0	0	0	0	0	0	0	0	0	0	0	28	41	60.22	0	0	1	0	0	0
Journal of Geographical Systems	0	0	1	0	0	0	0	0	0	0	0	0	0	0	0	0	0	0	28	27	40.37	0	0	1	0	0	0
Modern Language Journal	0	0	1	0	0	0	0	0	0	0	0	0	0	0	0	0	0	0	28	45	63.98	0	1	0	0	0	0
Party Politics	0	0	1	0	0	0	0	0	0	0	0	0	0	0	0	0	0	0	28	46	44.26	0	0	1	0	0	0
Population, Space and Place	0	0	1	0	0	0	0	0	0	0	0	0	0	0	0	0	0	0	28	64	56.88	0	0	1	0	0	0
Sociological Forum	0	0	1	0	0	0	0	0	0	0	0	0	0	0	0	0	0	0	28	48	56.29	0	0	1	0	1	2
Sociological Perspectives	0	0	1	0	0	0	0	0	0	0	0	0	0	0	0	0	0	0	28	31	66.9	1	0	0	0	0	0
System	0	0	1	0	0	0	0	0	0	0	0	0	0	0	0	0	0	0	28	40	39.28	0	0	1	0	0	0
Transport Reviews	0	0	1	0	0	0	0	0	0	0	0	0	0	0	0	0	0	0	28	39	68.9	0	0	1	0	0	0
World Archaeology	0	0	1	0	0	0	0	0	0	0	0	0	0	0	0	0	0	0	28	39	55.85	0	0	1	0	0	0
African Affairs	0	0	1	0	0	0	0	0	0	0	0	0	0	0	0	0	0	0	27	32	80.28	1	0	0	0	0	0
Asian Journal of Social Psychology	0	0	1	0	0	0	0	0	0	0	0	0	0	0	0	0	0	0	27	36	48.5	0	0	1	0	0	0
Culture, Health and Sexuality	0	0	1	0	0	0	0	0	0	0	0	0	0	0	0	0	0	0	27	97	37.54	0	0	1	0	0	0
Educational Studies in Mathematics	0	0	1	0	0	0	0	0	0	0	0	0	0	0	0	0	0	0	27	88	40.24	0	0	1	0	0	0
English for Specific Purposes	0	0	1	0	0	0	0	0	0	0	0	0	0	0	0	0	0	0	27	25	39.92	0	0	1	0	0	0
Families in Society	0	0	1	0	0	0	0	0	0	0	0	0	0	0	0	0	0	0	27	42	31.69	0	0	1	0	0	0
Gender Medicine	0	0	1	0	0	0	0	0	0	0	0	0	0	0	0	0	0	0	27	66	36.33	0	0	1	0	0	0
Geo Journal	0	0	1	0	0	0	0	0	0	0	0	0	0	0	0	0	0	0	27	84	52.86	0	0	1	0	0	0
Global Networks	0	0	1	0	0	0	0	0	0	0	0	0	0	0	0	0	0	0	27	28	50.68	0	0	1	0	0	0
International Journal of Public Health	0	0	1	0	0	0	0	0	0	0	0	0	0	0	0	0	0	0	27	175	31.37	0	0	1	0	0	0
Journal of Drug Education	0	0	1	0	0	0	0	0	0	0	0	0	0	0	0	0	0	0	27	13	42.38	0	0	1	0	0	0
Journal of Social Work Education	0	0	1	0	0	0	0	0	0	0	0	0	0	0	0	0	0	0	27	52	32.58	0	0	1	0	0	0
Journal of World Prehistory	0	0	1	0	0	0	0	0	0	0	0	0	0	0	0	0	0	0	27	7	142.14	0	0	1	0	0	0
Language and Speech	0	0	1	0	0	0	0	0	0	0	0	0	0	0	0	0	0	0	27	26	54.92	0	0	1	0	0	0
Library Trends	0	0	1	0	0	0	0	0	0	0	0	0	0	0	0	0	0	0	27	43	35.28	1	0	0	0	0	0
PS - Political Science and Politics	0	0	1	0	0	0	0	0	0	0	0	0	0	0	0	0	0	0	27	95	24.16	1	0	0	0	0	0
Research on Language and Social Interaction	0	0	1	0	0	0	0	0	0	0	0	0	0	0	0	0	0	0	27	22	43.45	0	0	1	0	0	0
Science Communication	0	0	1	0	0	0	0	0	0	0	0	0	0	0	0	0	0	0	27	31	53.19	0	0	1	0	0	0
American Journal of Evaluation	0	0	1	0	0	0	0	0	0	0	0	0	0	0	0	0	0	0	26	37	34.41	0	0	1	0	0	0
Development Policy Review	0	0	1	0	0	0	0	0	0	0	0	0	0	0	0	0	0	0	26	40	51.35	0	0	1	0	0	0
Information Research	0	0	1	0	0	0	0	0	0	0	0	0	0	0	0	0	0	0	26	52	38.25	1	0	0	0	0	0
International Migration	0	0	1	0	0	0	0	0	0	0	0	0	0	0	0	0	0	0	26	146	48.02	0	0	1	0	0	0
Journal of Cultural Heritage	0	0	1	0	0	0	0	0	0	0	0	0	0	0	0	0	0	0	26	141	17.89	0	0	1	0	0	0
Journal of Geography in Higher Education	0	0	1	0	0	0	0	0	0	0	0	0	0	0	0	0	0	0	26	42	34.71	0	0	1	0	0	0
Journal of Political Philosophy	0	0	1	0	0	0	0	0	0	0	0	0	0	0	0	0	0	0	26	36	38.97	0	0	1	0	0	0
Poetics	0	0	1	0	0	0	0	0	0	0	0	0	0	0	0	0	0	0	26	29	70.45	0	0	1	0	0	0
Political Analysis	0	0	1	0	0	0	0	0	0	0	0	0	0	0	0	0	0	0	26	29	40.93	1	0	0	0	0	0
Political Behavior	0	0	1	0	0	0	0	0	0	0	0	0	0	0	0	0	0	0	26	49	59.9	0	0	1	0	0	0
Signs	0	0	1	0	0	0	0	0	0	0	0	0	0	0	0	0	0	0	26	61	42.46	1	0	0	0	0	0
Social Justice Research	0	0	1	0	0	0	0	0	0	0	0	0	0	0	0	0	0	0	26	32	62.47	0	0	1	0	0	0
Studies in Comparative International Development	0	0	1	0	0	0	0	0	0	0	0	0	0	0	0	0	0	0	26	23	64.91	0	0	1	0	0	0
Synthese	0	0	1	0	0	0	0	0	0	0	0	0	0	0	0	0	0	0	26	310	32.56	0	0	1	0	0	0
Cultural Geographies	0	0	1	0	0	0	0	0	0	0	0	0	0	0	0	0	0	0	25	29	102.55	0	0	1	0	0	0
Economics and Human Biology	0	0	1	0	0	0	0	0	0	0	0	0	0	0	0	0	0	0	25	56	33.11	0	0	1	0	0	0
European Journal of Population	0	0	1	0	0	0	0	0	0	0	0	0	0	0	0	0	0	0	25	26	55.88	0	0	1	0	0	0
Journal of Archaeological Research	0	0	1	0	0	0	0	0	0	0	0	0	0	0	0	0	0	0	25	8	341.75	0	0	1	0	0	0
Journal of Happiness Studies	0	0	1	0	0	0	0	0	0	0	0	0	0	0	0	0	0	0	25	117	58.36	0	0	1	0	0	0
Journal of Theoretical Politics	0	0	1	0	0	0	0	0	0	0	0	0	0	0	0	0	0	0	25	25	42.2	0	0	1	0	0	0
Journal of the Royal Anthropological Institute	0	0	1	0	0	0	0	0	0	0	0	0	0	0	0	0	0	0	25	61	46.44	0	1	0	0	0	0
Kennedy Institute of Ethics Journal	0	0	1	0	0	0	0	0	0	0	0	0	0	0	0	0	0	0	25	16	42	1	0	0	0	0	0
Online Information Review	0	0	1	0	0	0	0	0	0	0	0	0	0	0	0	0	0	0	25	50	40.34	0	0	1	0	0	0
Philosophy and Public Affairs	0	0	1	0	0	0	0	0	0	0	0	0	0	0	0	0	0	0	25	10	57.2	0	0	1	0	0	0
Prison Journal	0	0	1	0	0	0	0	0	0	0	0	0	0	0	0	0	0	0	25	23	54.78	0	0	1	0	0	0
Qualitative Inquiry	0	0	1	0	0	0	0	0	0	0	0	0	0	0	0	0	0	0	25	92	28.4	0	0	1	0	0	0
Acta Sociologica	0	0	1	0	0	0	0	0	0	0	0	0	0	0	0	0	0	0	24	19	50.32	0	0	1	0	0	0
American Historical Review	0	0	1	0	0	0	0	0	0	0	0	0	0	0	0	0	0	0	24	37	156.16	0	1	0	0	0	0
Canadian Geographer / Geographie Canadien	0	0	1	0	0	0	0	0	0	0	0	0	0	0	0	0	0	0	24	29	78.03	0	0	1	0	0	0
Children's Geographies	0	0	1	0	0	0	0	0	0	0	0	0	0	0	0	0	0	0	24	36	51.19	0	0	1	0	0	0
Critical Inquiry	0	0	1	0	0	0	0	0	0	0	0	0	0	0	0	0	0	0	24	47	39.68	1	0	0	0	0	0
Daedalus	0	0	1	0	0	0	0	0	0	0	0	0	0	0	0	0	0	0	24	44	30.34	0	1	0	0	0	0
Economic Development Quarterly	0	0	1	0	0	0	0	0	0	0	0	0	0	0	0	0	0	0	24	27	42.74	0	0	1	0	0	0
Geographical Research	0	0	1	0	0	0	0	0	0	0	0	0	0	0	0	0	0	0	24	44	57.66	0	0	1	0	0	0
International Sociology	0	0	1	0	0	0	0	0	0	0	0	0	0	0	0	0	0	0	24	35	42.14	0	0	1	0	0	0
Journal of Enterprise Information Management	0	0	1	0	0	0	0	0	0	0	0	0	0	0	0	0	0	0	24	24	65.33	0	0	1	0	0	0
Journal of Language and Social Psychology	0	0	1	0	0	0	0	0	0	0	0	0	0	0	0	0	0	0	24	26	37.69	0	0	1	0	0	0
Journal of Modern African Studies	0	0	1	0	0	0	0	0	0	0	0	0	0	0	0	0	0	0	24	25	49.84	1	0	0	0	0	0
Journal of Planning Literature	0	0	1	0	0	0	0	0	0	0	0	0	0	0	0	0	0	0	24	12	101.08	0	0	1	0	0	0
Legislative Studies Quarterly	0	0	1	0	0	0	0	0	0	0	0	0	0	0	0	0	0	0	24	25	40.96	0	0	1	0	0	0
Linguistics and Philosophy	0	0	1	0	0	0	0	0	0	0	0	0	0	0	0	0	0	0	24	17	44.35	0	0	1	0	0	0
Political Theory	0	0	1	0	0	0	0	0	0	0	0	0	0	0	0	0	0	0	24	37	72.03	0	0	1	0	0	0
Population Research and Policy Review	0	0	1	0	0	0	0	0	0	0	0	0	0	0	0	0	0	0	24	37	58.92	0	0	1	0	0	0
Review of Development Economics	0	0	1	0	0	0	0	0	0	0	0	0	0	0	0	0	0	0	24	47	25.89	0	0	1	0	1	2
Second Language Research	0	0	1	0	0	0	0	0	0	0	0	0	0	0	0	0	0	0	24	19	64.26	0	0	1	0	0	0
Sociological Inquiry	0	0	1	0	0	0	0	0	0	0	0	0	0	0	0	0	0	0	24	29	50.62	0	0	1	0	1	1
Technology in Society	0	0	1	0	0	0	0	0	0	0	0	0	0	0	0	0	0	0	24	32	47.47	0	0	1	0	0	0
Transcultural Psychiatry	0	0	1	0	0	0	0	0	0	0	0	0	0	0	0	0	0	0	24	37	53.22	0	0	1	0	0	0
Urban Education	0	0	1	0	0	0	0	0	0	0	0	0	0	0	0	0	0	0	24	47	56.6	0	0	1	0	0	0
Women's Studies International Forum	0	0	1	0	0	0	0	0	0	0	0	0	0	0	0	0	0	0	24	56	41.32	0	0	1	0	0	0
American Politics Research	0	0	1	0	0	0	0	0	0	0	0	0	0	0	0	0	0	0	23	37	59.49	0	0	1	0	0	0
Child and Adolescent Social Work Journal	0	0	1	0	0	0	0	0	0	0	0	0	0	0	0	0	0	0	23	36	50.06	0	0	1	0	0	0
Child and Family Social Work	0	0	1	0	0	0	0	0	0	0	0	0	0	0	0	0	0	0	23	123	44.08	0	0	1	0	0	0
Demographic Research	0	0	1	0	0	0	0	0	0	0	0	0	0	0	0	0	0	0	23	48	52.29	0	0	1	0	0	0
European Union Politics	0	0	1	0	0	0	0	0	0	0	0	0	0	0	0	0	0	0	23	30	44.1	0	0	1	0	0	0
Feminism and Psychology	0	0	1	0	0	0	0	0	0	0	0	0	0	0	0	0	0	0	23	33	40.36	0	0	1	0	0	0
Geoarchaeology - An International Journal	0	0	1	0	0	0	0	0	0	0	0	0	0	0	0	0	0	0	23	33	60.45	0	0	1	0	0	0
Human Rights Quarterly	0	0	1	0	0	0	0	0	0	0	0	0	0	0	0	0	0	0	23	32	137.72	1	0	0	0	0	0
International Journal of Water Resources Development	0	0	1	0	0	0	0	0	0	0	0	0	0	0	0	0	0	0	23	51	36.53	0	0	1	0	0	0
Journal of Archaeological Method and Theory	0	0	1	0	0	0	0	0	0	0	0	0	0	0	0	0	0	0	23	44	108.8	0	0	1	0	0	0
Journal of Contemporary Ethnography	0	0	1	0	0	0	0	0	0	0	0	0	0	0	0	0	0	0	23	25	60.08	0	0	1	0	0	0
Journal of physiological anthropology	0	0	1	0	0	0	0	0	0	0	0	0	0	0	0	0	0	0	23	45	12.64	0	1	0	0	0	0
Lingua	0	0	1	0	0	0	0	0	0	0	0	0	0	0	0	0	0	0	23	109	53.02	0	0	1	0	0	0
Military Psychology	0	0	1	0	0	0	0	0	0	0	0	0	0	0	0	0	0	0	23	37	46.7	0	0	1	0	0	0
Political Science Quarterly	0	0	1	0	0	0	0	0	0	0	0	0	0	0	0	0	0	0	23	20	89.4	0	1	0	0	0	0
Population and Environment	0	0	1	0	0	0	0	0	0	0	0	0	0	0	0	0	0	0	23	35	50.69	0	0	1	0	0	0
Psychology of Music	0	0	1	0	0	0	0	0	0	0	0	0	0	0	0	0	0	0	23	35	45.26	0	0	1	0	1	1
Qualitative Sociology	0	0	1	0	0	0	0	0	0	0	0	0	0	0	0	0	0	0	23	28	53.86	0	0	1	0	0	0
Quality and Quantity	0	0	1	0	0	0	0	0	0	0	0	0	0	0	0	0	0	0	23	267	36.08	0	0	1	0	0	0
Rationality and Society	0	0	1	0	0	0	0	0	0	0	0	0	0	0	0	0	0	0	23	17	47.29	0	0	1	0	0	0
Social Politics	0	0	1	0	0	0	0	0	0	0	0	0	0	0	0	0	0	0	23	27	45.15	1	0	0	0	0	0
Sustainable Development	0	0	1	0	0	0	0	0	0	0	0	0	0	0	0	0	0	0	23	52	50.29	0	0	1	0	0	0
Topics in Language Disorders	0	0	1	0	0	0	0	0	0	0	0	0	0	0	0	0	0	0	23	28	46.71	0	0	1	0	0	0
Anthropology and Education Quarterly	0	0	1	0	0	0	0	0	0	0	0	0	0	0	0	0	0	0	22	29	40.21	0	0	1	0	0	0
Aslib Proceedings	0	0	1	0	0	0	0	0	0	0	0	0	0	0	0	0	0	0	22	37	32.57	0	1	0	0	0	0
Comparative Studies in Society and History	0	0	1	0	0	0	0	0	0	0	0	0	0	0	0	0	0	0	22	35	69.86	1	0	0	0	0	0
Geographical Review	0	0	1	0	0	0	0	0	0	0	0	0	0	0	0	0	0	0	22	30	53.53	0	1	0	0	0	0
International Journal of Public Opinion Research	0	0	1	0	0	0	0	0	0	0	0	0	0	0	0	0	0	0	22	29	41.55	1	0	0	0	0	0
International Journal on Digital Libraries	0	0	1	0	0	0	0	0	0	0	0	0	0	0	0	0	0	0	22	21	36.29	0	0	1	0	0	0
International journal of circumpolar health	0	0	1	0	0	0	0	0	0	0	0	0	0	0	0	0	0	0	22	144	19.9	0	1	0	0	0	0
Journal of Peasant Studies	0	0	1	0	0	0	0	0	0	0	0	0	0	0	0	0	0	0	22	44	85.11	0	0	1	0	0	0
Journal of Southern African Studies	0	0	1	0	0	0	0	0	0	0	0	0	0	0	0	0	0	0	22	58	103.88	0	0	1	0	0	0
Latin American Research Review	0	0	1	0	0	0	0	0	0	0	0	0	0	0	0	0	0	0	22	27	48.74	1	0	0	0	1	1
Library Quarterly	0	0	1	0	0	0	0	0	0	0	0	0	0	0	0	0	0	0	22	22	40.82	1	0	0	0	0	0
Natural Language and Linguistic Theory	0	0	1	0	0	0	0	0	0	0	0	0	0	0	0	0	0	0	22	28	79.82	0	0	1	0	0	0
New Political Economy	0	0	1	0	0	0	0	0	0	0	0	0	0	0	0	0	0	0	22	43	56.19	0	0	1	0	0	0
New Technology, Work and Employment	0	0	1	0	0	0	0	0	0	0	0	0	0	0	0	0	0	0	22	18	49.39	0	0	1	0	0	0
Oxford Development Studies	0	0	1	0	0	0	0	0	0	0	0	0	0	0	0	0	0	0	22	28	39.11	0	0	1	0	0	0
Phonology	0	0	1	0	0	0	0	0	0	0	0	0	0	0	0	0	0	0	22	12	71.25	1	0	0	0	0	0
Science and Engineering Ethics	0	0	1	0	0	0	0	0	0	0	0	0	0	0	0	0	0	0	22	104	39.69	0	0	1	0	0	0
Utilities Policy	0	0	1	0	0	0	0	0	0	0	0	0	0	0	0	0	0	0	22	34	36.59	0	0	1	0	0	0
Biosecurity and bioterrorism : biodefense strategy, practice, and science	0	0	1	0	0	0	0	0	0	0	0	0	0	0	0	0	0	0	21	47	34.77	0	0	1	0	0	0
Cambridge Archaeological Journal	0	0	1	0	0	0	0	0	0	0	0	0	0	0	0	0	0	0	21	19	91.63	1	0	0	0	0	0
Collegium Antropologicum	0	0	1	0	0	0	0	0	0	0	0	0	0	0	0	0	0	0	21	268	28.43	1	0	0	0	0	0
Cultural Studies	0	0	1	0	0	0	0	0	0	0	0	0	0	0	0	0	0	0	21	44	27.27	0	0	1	0	0	0
Disaster Prevention & Management	0	0	1	0	0	0	0	0	0	0	0	0	0	0	0	0	0	0	21	42	36.36	0	0	1	0	0	0
Drugs: Education, Prevention and Policy	0	0	1	0	0	0	0	0	0	0	0	0	0	0	0	0	0	0	21	68	31.07	0	0	1	0	0	0
Feminist Review	0	0	1	0	0	0	0	0	0	0	0	0	0	0	0	0	0	0	21	32	24.72	0	0	1	0	0	0
First Language	0	0	1	0	0	0	0	0	0	0	0	0	0	0	0	0	0	0	21	24	53.54	0	0	1	0	1	1
Humor	0	0	1	0	0	0	0	0	0	0	0	0	0	0	0	0	0	0	21	15	39.93	0	0	1	0	0	0
International Journal of Educational Development	0	0	1	0	0	0	0	0	0	0	0	0	0	0	0	0	0	0	21	106	38.85	0	0	1	0	0	0
Journal of Cross-Cultural Gerontology	0	0	1	0	0	0	0	0	0	0	0	0	0	0	0	0	0	0	21	26	46.38	0	0	1	0	0	0
Journal of Sociology	0	0	1	0	0	0	0	0	0	0	0	0	0	0	0	0	0	0	21	23	44.91	0	0	1	0	0	0
Journal of Sport and Social Issues	0	0	1	0	0	0	0	0	0	0	0	0	0	0	0	0	0	0	21	23	53.13	0	0	1	0	0	0
Journal of Youth Studies	0	0	1	0	0	0	0	0	0	0	0	0	0	0	0	0	0	0	21	67	49.31	0	0	1	0	0	0
Language Resources and Evaluation	0	0	1	0	0	0	0	0	0	0	0	0	0	0	0	0	0	0	21	47	36.28	0	0	1	0	0	0
Linguistics	0	0	1	0	0	0	0	0	0	0	0	0	0	0	0	0	0	0	21	41	52.39	0	0	1	0	0	0
Phonetica	0	0	1	0	0	0	0	0	0	0	0	0	0	0	0	0	0	0	21	14	43	0	0	1	0	0	0
Progress in Planning	0	0	1	0	0	0	0	0	0	0	0	0	0	0	0	0	0	0	21	8	160.38	0	0	1	0	0	0
Qualitative Research	0	0	1	0	0	0	0	0	0	0	0	0	0	0	0	0	0	0	21	41	40.24	0	0	1	0	0	0
Sociology of Religion	0	0	1	0	0	0	0	0	0	0	0	0	0	0	0	0	0	0	21	17	67.24	0	1	0	0	0	0
Studies in Second Language Acquisition	0	0	1	0	0	0	0	0	0	0	0	0	0	0	0	0	0	0	21	22	63.95	1	0	0	0	0	0
Transportation Journal	0	0	1	0	0	0	0	0	0	0	0	0	0	0	0	0	0	0	21	27	31.07	0	1	0	0	0	0
Applied Economic Perspectives and Policy	0	0	1	0	0	0	0	0	0	0	0	0	0	0	0	0	0	0	20	33	37.73	1	0	0	0	0	0
Australian Geographer	0	0	1	0	0	0	0	0	0	0	0	0	0	0	0	0	0	0	20	27	43.89	0	0	1	0	0	0
Canadian Journal of Criminology and Criminal Justice	0	0	1	0	0	0	0	0	0	0	0	0	0	0	0	0	0	0	20	21	45.19	0	1	0	0	0	0
Corporate Social Responsibility and Environmental Management	0	0	1	0	0	0	0	0	0	0	0	0	0	0	0	0	0	0	20	53	60.51	0	0	1	0	0	0
Critique of Anthropology	0	0	1	0	0	0	0	0	0	0	0	0	0	0	0	0	0	0	20	28	50.64	0	0	1	0	0	0
Ethics and Information Technology	0	0	1	0	0	0	0	0	0	0	0	0	0	0	0	0	0	0	20	29	34.34	0	0	1	0	0	0
European Journal of Women's Studies	0	0	1	0	0	0	0	0	0	0	0	0	0	0	0	0	0	0	20	36	33.36	0	0	1	0	0	0
Health Care Analysis	0	0	1	0	0	0	0	0	0	0	0	0	0	0	0	0	0	0	20	48	48.08	0	0	1	0	0	0
IDS Bulletin	0	0	1	0	0	0	0	0	0	0	0	0	0	0	0	0	0	0	20	88	20.8	1	0	0	0	0	0
International Journal of Social Welfare	0	0	1	0	0	0	0	0	0	0	0	0	0	0	0	0	0	0	20	58	54.26	0	0	1	0	0	0
International Review for the Sociology of Sport	0	0	1	0	0	0	0	0	0	0	0	0	0	0	0	0	0	0	20	35	46.4	0	0	1	0	0	0
Journal of African Economies	0	0	1	0	0	0	0	0	0	0	0	0	0	0	0	0	0	0	20	37	38.73	1	0	0	0	0	0
Journal of Environment and Development	0	0	1	0	0	0	0	0	0	0	0	0	0	0	0	0	0	0	20	32	26.13	0	0	1	0	0	0
Journal of Historical Geographpy	0	0	1	0	0	0	0	0	0	0	0	0	0	0	0	0	0	0	20	36	89.42	0	0	1	0	0	0
Journal of Law and Society	0	0	1	0	0	0	0	0	0	0	0	0	0	0	0	0	0	0	20	25	69.48	0	0	1	0	0	0
Journal of Personal Selling and Sales Management	0	0	1	0	0	0	0	0	0	0	0	0	0	0	0	0	0	0	20	32	56.59	0	0	1	0	0	0
Language Testing	0	0	1	0	0	0	0	0	0	0	0	0	0	0	0	0	0	0	20	30	41.43	0	0	1	0	0	0
Law and Social Inquiry	0	0	1	0	0	0	0	0	0	0	0	0	0	0	0	0	0	0	20	42	79.83	1	0	0	0	0	0
Marriage and Family Review	0	0	1	0	0	0	0	0	0	0	0	0	0	0	0	0	0	0	20	37	55.19	0	0	1	0	0	0
Medicine, health care, and philosophy	0	0	1	0	0	0	0	0	0	0	0	0	0	0	0	0	0	0	20	87	33.53	0	0	1	0	0	0
Navigation, Journal of the Institute of Navigation	0	0	1	0	0	0	0	0	0	0	0	0	0	0	0	0	0	0	20	24	22.96	0	1	0	0	0	0
Norsk Geografisk Tidsskrift	0	0	1	0	0	0	0	0	0	0	0	0	0	0	0	0	0	0	20	27	50.56	0	0	1	0	0	0
Planning Theory	0	0	1	0	0	0	0	0	0	0	0	0	0	0	0	0	0	0	20	24	57.38	0	0	1	0	0	0
Portal	0	0	1	0	0	0	0	0	0	0	0	0	0	0	0	0	0	0	20	24	38.79	1	0	0	0	0	0
Race Ethnicity and Education	0	0	1	0	0	0	0	0	0	0	0	0	0	0	0	0	0	0	20	29	43.76	0	0	1	0	0	0
Reference and User Services Quarterly	0	0	1	0	0	0	0	0	0	0	0	0	0	0	0	0	0	0	20	44	19.3	0	1	0	0	0	0
Research Evaluation	0	0	1	0	0	0	0	0	0	0	0	0	0	0	0	0	0	0	20	37	31.62	0	0	1	0	0	0
Review of African Political Economy	0	0	1	0	0	0	0	0	0	0	0	0	0	0	0	0	0	0	20	45	41.38	0	0	1	0	0	0
Singapore Journal of Tropical Geography	0	0	1	0	0	0	0	0	0	0	0	0	0	0	0	0	0	0	20	34	74.21	0	0	1	0	0	0
Sociological Research Online	0	0	1	0	0	0	0	0	0	0	0	0	0	0	0	0	0	0	20	83	43.54	0	0	0	1	0	0
Teaching Sociology	0	0	1	0	0	0	0	0	0	0	0	0	0	0	0	0	0	0	20	25	28.64	0	0	1	0	0	0
Time and Society	0	0	1	0	0	0	0	0	0	0	0	0	0	0	0	0	0	0	20	22	34.41	0	0	1	0	0	0
American Museum Novitates	0	0	1	0	0	0	0	0	0	0	0	0	0	0	0	0	0	0	19	31	41.87	0	1	0	0	0	0
Anthropological Theory	0	0	1	0	0	0	0	0	0	0	0	0	0	0	0	0	0	0	19	16	67.94	0	0	1	0	0	0
Armed Forces and Society	0	0	1	0	0	0	0	0	0	0	0	0	0	0	0	0	0	0	19	31	87.74	0	0	1	0	1	1
Asian Survey	0	0	1	0	0	0	0	0	0	0	0	0	0	0	0	0	0	0	19	67	29.67	1	0	0	0	0	0
Bilingualism	0	0	1	0	0	0	0	0	0	0	0	0	0	0	0	0	0	0	19	74	44.43	1	0	0	0	0	0
Cambridge Quarterly of Healthcare Ethics	0	0	1	0	0	0	0	0	0	0	0	0	0	0	0	0	0	0	19	65	16.46	1	0	0	0	0	0
Canadian Modern Language Review	0	0	1	0	0	0	0	0	0	0	0	0	0	0	0	0	0	0	19	25	18.2	1	0	0	0	0	0
Children and Society	0	0	1	0	0	0	0	0	0	0	0	0	0	0	0	0	0	0	19	74	36.36	0	0	1	0	0	0
Communist and Post-Communist Studies	0	0	1	0	0	0	0	0	0	0	0	0	0	0	0	0	0	0	19	46	47.61	0	0	1	0	0	0
Current Sociology	0	0	1	0	0	0	0	0	0	0	0	0	0	0	0	0	0	0	19	50	46.12	0	0	1	0	0	0
Discourse Studies	0	0	1	0	0	0	0	0	0	0	0	0	0	0	0	0	0	0	19	40	34.63	0	0	1	0	0	0
Education and Urban Society	0	0	1	0	0	0	0	0	0	0	0	0	0	0	0	0	0	0	19	32	50.03	0	0	1	0	0	0
Evaluation	0	0	1	0	0	0	0	0	0	0	0	0	0	0	0	0	0	0	19	32	37.53	0	0	1	0	0	0
IRB	0	0	1	0	0	0	0	0	0	0	0	0	0	0	0	0	0	0	19	17	21.41	0	1	0	0	0	0
International Feminist Journal of Politics	0	0	1	0	0	0	0	0	0	0	0	0	0	0	0	0	0	0	19	38	41.84	0	0	1	0	0	0
International Journal of Social Research Methodology: Theory and Practice	0	0	1	0	0	0	0	0	0	0	0	0	0	0	0	0	0	0	19	44	29.61	0	0	1	0	0	0
Journal of Black Studies	0	0	1	0	0	0	0	0	0	0	0	0	0	0	0	0	0	0	19	45	45.16	0	0	1	0	0	0
Journal of Sustainable Agriculture	0	0	1	0	0	0	0	0	0	0	0	0	0	0	0	0	0	0	19	56	35.48	0	0	1	0	0	0
Language and Communication	0	0	1	0	0	0	0	0	0	0	0	0	0	0	0	0	0	0	19	34	51.65	0	0	1	0	0	0
Natural Language Semantics	0	0	1	0	0	0	0	0	0	0	0	0	0	0	0	0	0	0	19	17	46.35	0	0	1	0	0	0
Social Research	0	0	1	0	0	0	0	0	0	0	0	0	0	0	0	0	0	0	19	26	14.96	1	0	0	0	0	0
Text & Talk	0	0	1	0	0	0	0	0	0	0	0	0	0	0	0	0	0	0	19	37	40.41	0	0	1	0	0	0
Therapeutics and Clinical Risk Management	0	0	1	0	0	0	0	0	0	0	0	0	0	0	0	0	0	0	19	44	48.89	0	0	1	0	0	0
Voluntas	0	0	1	0	0	0	0	0	0	0	0	0	0	0	0	0	0	0	19	56	52.09	0	0	1	0	0	0
Africa	0	0	1	0	0	0	0	0	0	0	0	0	0	0	0	0	0	0	18	26	48.19	1	0	0	0	0	0
African Archaeological Review	0	0	1	0	0	0	0	0	0	0	0	0	0	0	0	0	0	0	18	16	98.5	1	0	0	0	0	0
American Journal of Law and Medicine	0	0	1	0	0	0	0	0	0	0	0	0	0	0	0	0	0	0	18	32	130.06	0	1	0	0	0	0
Ancient Mesoamerica	0	0	1	0	0	0	0	0	0	0	0	0	0	0	0	0	0	0	18	25	91.56	1	0	0	0	0	0
Anthropological Science	0	0	1	0	0	0	0	0	0	0	0	0	0	0	0	0	0	0	18	23	50.17	0	1	0	0	0	0
Body and Society	0	0	1	0	0	0	0	0	0	0	0	0	0	0	0	0	0	0	18	20	47.9	0	0	1	0	0	0
Community Development Journal	0	0	1	0	0	0	0	0	0	0	0	0	0	0	0	0	0	0	18	39	32.18	1	0	0	0	0	0
Development Southern Africa	0	0	1	0	0	0	0	0	0	0	0	0	0	0	0	0	0	0	18	48	38.15	0	0	1	0	0	0
Development in Practice	0	0	1	0	0	0	0	0	0	0	0	0	0	0	0	0	0	0	18	81	19.19	0	0	1	0	0	0
East European Politics and Societies	0	0	1	0	0	0	0	0	0	0	0	0	0	0	0	0	0	0	18	39	83.31	0	0	1	0	0	0
Electronic Library	0	0	1	0	0	0	0	0	0	0	0	0	0	0	0	0	0	0	18	50	33.34	0	0	1	0	0	0
European Journal of Social Theory	0	0	1	0	0	0	0	0	0	0	0	0	0	0	0	0	0	0	18	30	44.7	0	0	1	0	0	0
Games and Culture	0	0	1	0	0	0	0	0	0	0	0	0	0	0	0	0	0	0	18	21	45.14	0	0	1	0	0	0
Housing, Theory and Society	0	0	1	0	0	0	0	0	0	0	0	0	0	0	0	0	0	0	18	29	46.45	0	0	1	0	0	0
Human Factors and Ergonomics In Manufacturing	0	0	1	0	0	0	0	0	0	0	0	0	0	0	0	0	0	0	18	113	39.88	0	0	1	0	0	0
Information Technology and Libraries	0	0	1	0	0	0	0	0	0	0	0	0	0	0	0	0	0	0	18	32	19	0	1	0	0	0	0
Information Technology and People	0	0	1	0	0	0	0	0	0	0	0	0	0	0	0	0	0	0	18	18	61.5	0	0	1	0	0	0
International Social Work	0	0	1	0	0	0	0	0	0	0	0	0	0	0	0	0	0	0	18	51	38.29	0	0	1	0	0	0
Journal of Anthropological Research	0	0	1	0	0	0	0	0	0	0	0	0	0	0	0	0	0	0	18	20	72.15	1	0	0	0	0	0
Journal of Housing and the Built Environment	0	0	1	0	0	0	0	0	0	0	0	0	0	0	0	0	0	0	18	38	42.53	0	0	1	0	0	0
Journal of Literacy Research	0	0	1	0	0	0	0	0	0	0	0	0	0	0	0	0	0	0	18	11	60.55	0	0	1	0	0	0
Journal of Logic, Language and Information	0	0	1	0	0	0	0	0	0	0	0	0	0	0	0	0	0	0	18	21	26.81	0	0	1	0	0	0
Journal of Material Culture	0	0	1	0	0	0	0	0	0	0	0	0	0	0	0	0	0	0	18	17	45.41	0	0	1	0	0	0
Journal of Multilingual and Multicultural Development	0	0	1	0	0	0	0	0	0	0	0	0	0	0	0	0	0	0	18	43	37.49	0	0	1	0	0	0
Journal of Social Service Research	0	0	1	0	0	0	0	0	0	0	0	0	0	0	0	0	0	0	18	59	42.76	0	0	1	0	0	0
Journal of Sociolinguistics	0	0	1	0	0	0	0	0	0	0	0	0	0	0	0	0	0	0	18	26	46.42	0	0	1	0	0	0
Journal of the Urban Planning and Development Division, ASCE	0	0	1	0	0	0	0	0	0	0	0	0	0	0	0	0	0	0	18	51	38.31	0	1	0	0	0	0
Local Government Studies	0	0	1	0	0	0	0	0	0	0	0	0	0	0	0	0	0	0	18	41	50.63	0	0	1	0	0	0
Minerva	0	0	1	0	0	0	0	0	0	0	0	0	0	0	0	0	0	0	18	28	47.82	0	0	1	0	0	0
Narrative Inquiry	0	0	1	0	0	0	0	0	0	0	0	0	0	0	0	0	0	0	18	27	36.22	0	0	1	0	0	0
Pacific Review	0	0	1	0	0	0	0	0	0	0	0	0	0	0	0	0	0	0	18	29	52	1	0	0	0	0	0
Population Bulletin	0	0	1	0	0	0	0	0	0	0	0	0	0	0	0	0	0	0	18	2	44	0	0	1	0	0	0
Sexualities	0	0	1	0	0	0	0	0	0	0	0	0	0	0	0	0	0	0	18	57	47.93	0	0	1	0	0	0
Social Science Information	0	0	1	0	0	0	0	0	0	0	0	0	0	0	0	0	0	0	18	32	40.94	0	0	1	0	0	0
Sociological Spectrum	0	0	1	0	0	0	0	0	0	0	0	0	0	0	0	0	0	0	18	31	50.55	0	0	1	0	0	0
Town Planning Review	0	0	1	0	0	0	0	0	0	0	0	0	0	0	0	0	0	0	18	45	32.16	1	0	0	0	0	0
Anthropological Quarterly	0	0	1	0	0	0	0	0	0	0	0	0	0	0	0	0	0	0	17	41	61.34	1	0	0	0	0	0
Anthropologie	0	0	1	0	0	0	0	0	0	0	0	0	0	0	0	0	0	0	17	28	56.86	0	0	1	0	0	0
Asia Pacific Viewpoint	0	0	1	0	0	0	0	0	0	0	0	0	0	0	0	0	0	0	17	25	50.08	0	0	1	0	0	0
Canadian Journal of Sociology	0	0	1	0	0	0	0	0	0	0	0	0	0	0	0	0	0	0	17	14	50.86	1	0	0	0	0	0
China Journal	0	0	1	0	0	0	0	0	0	0	0	0	0	0	0	0	0	0	17	16	90.44	1	0	0	0	0	0
Clinical Social Work Journal	0	0	1	0	0	0	0	0	0	0	0	0	0	0	0	0	0	0	17	70	44.61	0	0	1	0	0	0
Computers and Composition	0	0	1	0	0	0	0	0	0	0	0	0	0	0	0	0	0	0	17	28	36.29	0	0	1	0	0	0
Contemporary Pacific	0	0	1	0	0	0	0	0	0	0	0	0	0	0	0	0	0	0	17	25	28.4	1	0	0	0	0	0
Ethos	0	0	1	0	0	0	0	0	0	0	0	0	0	0	0	0	0	0	17	28	49.14	0	0	1	0	0	0
European Journal of Ageing	0	0	1	0	0	0	0	0	0	0	0	0	0	0	0	0	0	0	17	40	39.63	0	0	1	0	0	0
Foreign Language Annals	0	0	1	0	0	0	0	0	0	0	0	0	0	0	0	0	0	0	17	46	46.04	0	1	0	0	0	0
Higher Education Policy	0	0	1	0	0	0	0	0	0	0	0	0	0	0	0	0	0	0	17	29	38.28	0	0	1	0	0	0
Identities	0	0	1	0	0	0	0	0	0	0	0	0	0	0	0	0	0	0	17	28	41.46	0	0	1	0	0	0
International Planning Studies	0	0	1	0	0	0	0	0	0	0	0	0	0	0	0	0	0	0	17	19	62.79	0	0	1	0	0	0
Journal of Asian Studies	0	0	1	0	0	0	0	0	0	0	0	0	0	0	0	0	0	0	17	44	39.55	0	1	0	0	0	0
Journal of English for Academic Purposes	0	0	1	0	0	0	0	0	0	0	0	0	0	0	0	0	0	0	17	35	27	0	0	1	0	0	0
Journal of Latin American Studies	0	0	1	0	0	0	0	0	0	0	0	0	0	0	0	0	0	0	17	20	86.45	1	0	0	0	0	0
Journal of Urban Design	0	0	1	0	0	0	0	0	0	0	0	0	0	0	0	0	0	0	17	29	45.83	0	0	1	0	0	0
Language Sciences	0	0	1	0	0	0	0	0	0	0	0	0	0	0	0	0	0	0	17	53	52.26	0	0	1	0	0	0
Language Teaching Research	0	0	1	0	0	0	0	0	0	0	0	0	0	0	0	0	0	0	17	29	40.79	0	0	1	0	0	0
Lecture Notes in Control and Information Sciences	0	0	1	0	0	0	0	0	0	0	0	0	0	0	0	0	0	0	17	130	30.38	0	0	1	0	0	0
Linguistics and Education	0	0	1	0	0	0	0	0	0	0	0	0	0	0	0	0	0	0	17	29	52.17	0	0	1	0	0	0
Philosophy of the Social Sciences	0	0	1	0	0	0	0	0	0	0	0	0	0	0	0	0	0	0	17	25	38.4	0	0	1	0	0	0
Punishment and Society	0	0	1	0	0	0	0	0	0	0	0	0	0	0	0	0	0	0	17	22	61.91	0	0	1	0	0	0
Scandinavian Political Studies	0	0	1	0	0	0	0	0	0	0	0	0	0	0	0	0	0	0	17	18	61.83	0	0	1	0	0	0
Semiotica	0	0	1	0	0	0	0	0	0	0	0	0	0	0	0	0	0	0	17	90	26.77	0	0	1	0	0	0
Society and Animals	0	0	1	0	0	0	0	0	0	0	0	0	0	0	0	0	0	0	17	23	38.43	0	0	1	0	0	0
The Urban Review	0	0	1	0	0	0	0	0	0	0	0	0	0	0	0	0	0	0	17	31	55.48	0	1	0	0	0	0
Transportation Planning and Technology	0	0	1	0	0	0	0	0	0	0	0	0	0	0	0	0	0	0	17	44	27.7	0	0	1	0	0	0
Zeitschrift f�r Soziologie	0	0	1	0	0	0	0	0	0	0	0	0	0	0	0	0	0	0	17	27	66.78	0	0	1	0	0	0
American Archivist	0	0	1	0	0	0	0	0	0	0	0	0	0	0	0	0	0	0	16	24	53.42	0	1	0	0	0	0
Archives Europeennes de Sociologie	0	0	1	0	0	0	0	0	0	0	0	0	0	0	0	0	0	0	16	9	63.56	1	0	0	0	0	0
Australian Journal of Political Science	0	0	1	0	0	0	0	0	0	0	0	0	0	0	0	0	0	0	16	44	41.3	0	0	1	0	0	0
BMC Medical Ethics	0	0	1	0	0	0	0	0	0	0	0	0	0	0	0	0	0	0	16	36	36.14	0	0	1	0	0	0
Bulletin of Indonesian Economic Studies	0	0	1	0	0	0	0	0	0	0	0	0	0	0	0	0	0	0	16	23	22.43	0	0	1	0	0	0
Ethnicities	0	0	1	0	0	0	0	0	0	0	0	0	0	0	0	0	0	0	16	40	51.4	0	0	1	0	0	0
European Journal of Development Research	0	0	1	0	0	0	0	0	0	0	0	0	0	0	0	0	0	0	16	48	41.71	0	0	1	0	0	0
Feminist Studies	0	0	1	0	0	0	0	0	0	0	0	0	0	0	0	0	0	0	16	31	48.94	0	0	1	0	0	0
Finance and Development	0	0	1	0	0	0	0	0	0	0	0	0	0	0	0	0	0	0	16	69	2.28	0	0	0	1	0	0
Gender and Development	0	0	1	0	0	0	0	0	0	0	0	0	0	0	0	0	0	0	16	36	12.22	0	0	1	0	0	0
International Journal of Comparative Sociology	0	0	1	0	0	0	0	0	0	0	0	0	0	0	0	0	0	0	16	19	67.63	0	0	1	0	0	0
International Journal of Sustainability in Higher Education	0	0	1	0	0	0	0	0	0	0	0	0	0	0	0	0	0	0	16	26	26.23	0	0	1	0	0	0
Journal of Constructivist Psychology	0	0	1	0	0	0	0	0	0	0	0	0	0	0	0	0	0	0	16	17	37.94	0	0	1	0	0	0
Journal of Digital Information	0	0	1	0	0	0	0	0	0	0	0	0	0	0	0	0	0	0	16	15	13.6	0	1	0	0	0	0
Journal of Ethnicity in Substance Abuse	0	0	1	0	0	0	0	0	0	0	0	0	0	0	0	0	0	0	16	25	40.12	0	0	1	0	0	0
Journal of Geography	0	0	1	0	0	0	0	0	0	0	0	0	0	0	0	0	0	0	16	25	33.88	0	0	1	0	0	0
Journal of Substance Use	0	0	1	0	0	0	0	0	0	0	0	0	0	0	0	0	0	0	16	43	30.95	0	0	1	0	0	0
Journal of Workplace Learning	0	0	1	0	0	0	0	0	0	0	0	0	0	0	0	0	0	0	16	33	39.88	0	0	1	0	0	0
Latin American Perspectives	0	0	1	0	0	0	0	0	0	0	0	0	0	0	0	0	0	0	16	63	34.68	0	0	1	0	0	0
New Genetics and Society	0	0	1	0	0	0	0	0	0	0	0	0	0	0	0	0	0	0	16	27	46.44	0	0	1	0	0	0
Pacific Economic Review	0	0	1	0	0	0	0	0	0	0	0	0	0	0	0	0	0	0	16	38	26.37	0	0	1	0	0	0
Parliamentary Affairs	0	0	1	0	0	0	0	0	0	0	0	0	0	0	0	0	0	0	16	50	30.24	1	0	0	0	0	0
Planning Practice and Research	0	0	1	0	0	0	0	0	0	0	0	0	0	0	0	0	0	0	16	35	47.66	0	0	1	0	0	0
Political Quarterly	0	0	1	0	0	0	0	0	0	0	0	0	0	0	0	0	0	0	16	104	13.64	0	0	1	0	0	0
Population	0	0	1	0	0	0	0	0	0	0	0	0	0	0	0	0	0	0	16	11	47.73	0	1	0	0	0	0
Race and Class	0	0	1	0	0	0	0	0	0	0	0	0	0	0	0	0	0	0	16	28	45.25	0	0	1	0	0	0
Research in the Teaching of English	0	0	1	0	0	0	0	0	0	0	0	0	0	0	0	0	0	0	16	18	32.89	0	1	0	0	0	0
Revue Francaise de Sociologie	0	0	1	0	0	0	0	0	0	0	0	0	0	0	0	0	0	0	16	21	47.38	0	0	1	0	0	0
Social and Legal Studies	0	0	1	0	0	0	0	0	0	0	0	0	0	0	0	0	0	0	16	28	49.68	0	0	1	0	0	0
Affilia - Journal of Women and Social Work	0	0	1	0	0	0	0	0	0	0	0	0	0	0	0	0	0	0	15	35	39.57	0	0	1	0	0	0
Asian Economic Journal	0	0	1	0	0	0	0	0	0	0	0	0	0	0	0	0	0	0	15	18	29.17	0	0	1	0	0	0
Bulletin of Latin American Research	0	0	1	0	0	0	0	0	0	0	0	0	0	0	0	0	0	0	15	39	32.62	0	0	1	0	0	0
Canadian Review of Sociology	0	0	1	0	0	0	0	0	0	0	0	0	0	0	0	0	0	0	15	21	45.48	0	0	1	0	0	0
Child Language Teaching and Therapy	0	0	1	0	0	0	0	0	0	0	0	0	0	0	0	0	0	0	15	21	40.14	0	0	1	0	0	0
Child and Youth Care Forum	0	0	1	0	0	0	0	0	0	0	0	0	0	0	0	0	0	0	15	36	52.33	0	0	1	0	0	0
Cognitive Linguistics	0	0	1	0	0	0	0	0	0	0	0	0	0	0	0	0	0	0	15	20	52.45	0	0	1	0	0	0
Education and Information Technologies	0	0	1	0	0	0	0	0	0	0	0	0	0	0	0	0	0	0	15	64	39.36	0	0	1	0	1	1
Glq	0	0	1	0	0	0	0	0	0	0	0	0	0	0	0	0	0	0	15	23	60.52	0	0	1	0	0	0
Home Healthcare Nurse	0	0	1	0	0	0	0	0	0	0	0	0	0	0	0	0	0	0	15	94	12.13	0	0	1	0	0	0
IEEE Technology and Society Magazine	0	0	1	0	0	0	0	0	0	0	0	0	0	0	0	0	0	0	15	43	22.14	0	1	0	0	0	0
International Journal of Children's Rights	0	0	1	0	0	0	0	0	0	0	0	0	0	0	0	0	0	0	15	25	48.4	0	0	1	0	0	0
Journal of Alcohol and Drug Education	0	0	1	0	0	0	0	0	0	0	0	0	0	0	0	0	0	0	15	4	23	0	1	0	0	0	0
Journal of Contermporary China	0	0	1	0	0	0	0	0	0	0	0	0	0	0	0	0	0	0	15	60	77.12	0	0	1	0	0	0
Journal of International Trade and Economic Development	0	0	1	0	0	0	0	0	0	0	0	0	0	0	0	0	0	0	15	42	34.62	0	0	1	0	1	1
Knowledge Organization	0	0	1	0	0	0	0	0	0	0	0	0	0	0	0	0	0	0	15	37	31.35	0	0	1	0	0	0
Library Hi Tech	0	0	1	0	0	0	0	0	0	0	0	0	0	0	0	0	0	0	15	48	23.9	1	0	0	0	0	0
Linguistic Typology	0	0	1	0	0	0	0	0	0	0	0	0	0	0	0	0	0	0	15	3	196.33	0	0	1	0	0	0
Men and Masculinities	0	0	1	0	0	0	0	0	0	0	0	0	0	0	0	0	0	0	15	26	51	0	0	1	0	0	0
Modern Asian Studies	0	0	1	0	0	0	0	0	0	0	0	0	0	0	0	0	0	0	15	60	100.9	1	0	0	0	0	0
Reference Services Review	0	0	1	0	0	0	0	0	0	0	0	0	0	0	0	0	0	0	15	39	22.79	0	0	1	0	0	0
Social Work in Public Health	0	0	1	0	0	0	0	0	0	0	0	0	0	0	0	0	0	0	15	44	37.66	0	0	1	0	0	0
Sociologie du Travail	0	0	1	0	0	0	0	0	0	0	0	0	0	0	0	0	0	0	15	25	50.96	0	0	1	0	0	0
South Atlantic Quarterly	0	0	1	0	0	0	0	0	0	0	0	0	0	0	0	0	0	0	15	56	21.89	1	0	0	0	0	0
ACME	0	0	1	0	0	0	0	0	0	0	0	0	0	0	0	0	0	0	14	28	48.46	1	0	0	0	0	0
Annals of Public and Cooperative Economics	0	0	1	0	0	0	0	0	0	0	0	0	0	0	0	0	0	0	14	26	53.23	0	0	1	0	0	0
Built Environment	0	0	1	0	0	0	0	0	0	0	0	0	0	0	0	0	0	0	14	36	33.81	0	0	1	0	0	0
Canadian Journal of Political Science	0	0	1	0	0	0	0	0	0	0	0	0	0	0	0	0	0	0	14	35	56.11	1	0	0	0	0	0
Computer Assisted Language Learning	0	0	1	0	0	0	0	0	0	0	0	0	0	0	0	0	0	0	14	29	37.34	0	0	1	0	0	0
Critical Asian Studies	0	0	1	0	0	0	0	0	0	0	0	0	0	0	0	0	0	0	14	26	52.69	0	0	1	0	0	0
Development	0	0	1	0	0	0	0	0	0	0	0	0	0	0	0	0	0	0	14	80	9.68	0	0	1	0	0	0
Identity	0	0	1	0	0	0	0	0	0	0	0	0	0	0	0	0	0	0	14	17	47.29	0	0	1	0	0	0
Info	0	0	1	0	0	0	0	0	0	0	0	0	0	0	0	0	0	0	14	30	39.73	0	0	1	0	0	0
Innovation	0	0	1	0	0	0	0	0	0	0	0	0	0	0	0	0	0	0	14	25	44.92	0	0	1	0	0	0
International Journal of Corpus Linguistics	0	0	1	0	0	0	0	0	0	0	0	0	0	0	0	0	0	0	14	16	44.13	0	0	1	0	0	0
International Journal of Disability, Development and Education	0	0	1	0	0	0	0	0	0	0	0	0	0	0	0	0	0	0	14	32	34	0	0	1	0	0	0
International Journal of Middle East Studies	0	0	1	0	0	0	0	0	0	0	0	0	0	0	0	0	0	0	14	53	38.74	1	0	0	0	0	0
Journal of Contemporary Asia	0	0	1	0	0	0	0	0	0	0	0	0	0	0	0	0	0	0	14	32	55.63	0	0	1	0	0	0
Journal of East Asian Linguistics	0	0	1	0	0	0	0	0	0	0	0	0	0	0	0	0	0	0	14	12	51	0	0	1	0	0	0
Journal of International Relations and Development	0	0	1	0	0	0	0	0	0	0	0	0	0	0	0	0	0	0	14	27	59.3	0	0	1	0	0	0
Journal of Librarianship and Information Science	0	0	1	0	0	0	0	0	0	0	0	0	0	0	0	0	0	0	14	24	33.96	0	0	1	0	0	0
Journal of Linguistics	0	0	1	0	0	0	0	0	0	0	0	0	0	0	0	0	0	0	14	19	63.53	1	0	0	0	0	0
Journal of Politeness Research	0	0	1	0	0	0	0	0	0	0	0	0	0	0	0	0	0	0	14	13	47.31	0	0	1	0	0	0
Journal of Property Research	0	0	1	0	0	0	0	0	0	0	0	0	0	0	0	0	0	0	14	19	40.16	0	0	1	0	0	0
Journal of Urban Technology	0	0	1	0	0	0	0	0	0	0	0	0	0	0	0	0	0	0	14	24	51.33	0	0	1	0	0	0
Labour	0	0	1	0	0	0	0	0	0	0	0	0	0	0	0	0	0	0	14	26	32.08	0	0	1	0	0	0
Library Collections, Acquisition and Technical Services	0	0	1	0	0	0	0	0	0	0	0	0	0	0	0	0	0	0	14	15	21.4	0	0	1	0	0	0
Library Resources and Technical Services	0	0	1	0	0	0	0	0	0	0	0	0	0	0	0	0	0	0	14	16	55.06	0	1	0	0	0	0
Libri	0	0	1	0	0	0	0	0	0	0	0	0	0	0	0	0	0	0	14	22	42.64	0	0	1	0	0	0
Linguistic Review	0	0	1	0	0	0	0	0	0	0	0	0	0	0	0	0	0	0	14	25	37.68	0	0	1	0	0	0
Obesity Facts	0	0	1	0	0	0	0	0	0	0	0	0	0	0	0	0	0	0	14	93	42.84	0	0	1	0	0	0
Planning Theory and Practice	0	0	1	0	0	0	0	0	0	0	0	0	0	0	0	0	0	0	14	38	41.16	0	0	1	0	0	0
Slavic Review	0	0	1	0	0	0	0	0	0	0	0	0	0	0	0	0	0	0	14	29	121.76	0	1	0	0	0	0
South European Society and Politics	0	0	1	0	0	0	0	0	0	0	0	0	0	0	0	0	0	0	14	32	24.16	0	0	1	0	0	0
The Journal of Negro Education	0	0	1	0	0	0	0	0	0	0	0	0	0	0	0	0	0	0	14	22	44.91	1	0	0	0	0	0
Women and Therapy	0	0	1	0	0	0	0	0	0	0	0	0	0	0	0	0	0	0	14	22	35.05	0	0	1	0	0	0
Accountability in Research	0	0	1	0	0	0	0	0	0	0	0	0	0	0	0	0	0	0	13	25	31.8	0	0	1	0	0	0
American Speech	0	0	1	0	0	0	0	0	0	0	0	0	0	0	0	0	0	0	13	27	27.7	1	0	0	0	0	0
Analysis of Social Issues and Public Policy	0	0	1	0	0	0	0	0	0	0	0	0	0	0	0	0	0	0	13	44	29.91	0	0	1	0	0	0
Archival Science	0	0	1	0	0	0	0	0	0	0	0	0	0	0	0	0	0	0	13	33	47.21	0	0	1	0	0	0
Arctic Anthropology	0	0	1	0	0	0	0	0	0	0	0	0	0	0	0	0	0	0	13	28	55.93	1	0	0	0	0	0
Asian and Pacific Migration Journal	0	0	1	0	0	0	0	0	0	0	0	0	0	0	0	0	0	0	13	23	42.61	0	0	1	0	0	0
Australian Journal of Social Issues	0	0	1	0	0	0	0	0	0	0	0	0	0	0	0	0	0	0	13	5	49.8	0	1	0	0	0	0
Cambridge Journal of Regions, Economy and Society	0	0	1	0	0	0	0	0	0	0	0	0	0	0	0	0	0	0	13	30	51.97	1	0	0	0	0	0
City	0	0	1	0	0	0	0	0	0	0	0	0	0	0	0	0	0	0	13	64	24.73	0	0	1	0	0	0
Communications	0	0	1	0	0	0	0	0	0	0	0	0	0	0	0	0	0	0	13	18	47.22	0	0	1	0	0	0
Community, Work and Family	0	0	1	0	0	0	0	0	0	0	0	0	0	0	0	0	0	0	13	27	50.89	0	0	1	0	0	0
Developing World Bioethics	0	0	1	0	0	0	0	0	0	0	0	0	0	0	0	0	0	0	13	38	33.13	0	0	1	0	0	0
Discourse	0	0	1	0	0	0	0	0	0	0	0	0	0	0	0	0	0	0	13	56	40.11	0	0	1	0	0	0
Employee Responsibilities and Rights Journal	0	0	1	0	0	0	0	0	0	0	0	0	0	0	0	0	0	0	13	25	41.2	0	0	1	0	0	0
European Journal of Archaeology	0	0	1	0	0	0	0	0	0	0	0	0	0	0	0	0	0	0	13	23	67.7	0	0	1	0	0	0
European Journal of Cultural Studies	0	0	1	0	0	0	0	0	0	0	0	0	0	0	0	0	0	0	13	43	35.47	0	0	1	0	0	0
European Societies	0	0	1	0	0	0	0	0	0	0	0	0	0	0	0	0	0	0	13	47	44.47	0	0	1	0	0	0
Forum Qualitative Sozialforschung	0	0	1	0	0	0	0	0	0	0	0	0	0	0	0	0	0	0	13	51	46.84	0	0	1	0	0	0
Gender and History	0	0	1	0	0	0	0	0	0	0	0	0	0	0	0	0	0	0	13	40	128.25	0	0	1	0	0	0
Geography	0	0	1	0	0	0	0	0	0	0	0	0	0	0	0	0	0	0	13	25	23.08	0	1	0	0	0	0
Informing Science	0	0	1	0	0	0	0	0	0	0	0	0	0	0	0	0	0	0	13	3	39.67	0	1	0	0	1	1
Intercultural Pragmatics	0	0	1	0	0	0	0	0	0	0	0	0	0	0	0	0	0	0	13	29	43.1	0	0	1	0	0	0
International Development Planning Review	0	0	1	0	0	0	0	0	0	0	0	0	0	0	0	0	0	0	13	24	53.29	1	0	0	0	0	0
International Journal of Bilingualism	0	0	1	0	0	0	0	0	0	0	0	0	0	0	0	0	0	0	13	34	44.88	0	0	1	0	0	0
International Journal of Heritage Studies	0	0	1	0	0	0	0	0	0	0	0	0	0	0	0	0	0	0	13	49	37.61	1	0	0	0	0	0
International Journal of Transgenderism	0	0	1	0	0	0	0	0	0	0	0	0	0	0	0	0	0	0	13	7	68	0	0	1	0	0	0
International Journal of the Sociology of Language	0	0	1	0	0	0	0	0	0	0	0	0	0	0	0	0	0	0	13	59	34.8	0	0	1	0	0	0
Journal of Architectural and Planning Research	0	0	1	0	0	0	0	0	0	0	0	0	0	0	0	0	0	0	13	22	38.05	0	0	1	0	0	0
Journal of British Studies	0	0	1	0	0	0	0	0	0	0	0	0	0	0	0	0	0	0	13	35	83.86	1	0	0	0	0	0
Journal of Contemporary Religion	0	0	1	0	0	0	0	0	0	0	0	0	0	0	0	0	0	0	13	23	46.48	0	0	1	0	0	0
Journal of Economic and Social Measurement	0	0	1	0	0	0	0	0	0	0	0	0	0	0	0	0	0	0	13	14	34.79	0	0	1	0	0	0
Journal of Gender Studies	0	0	1	0	0	0	0	0	0	0	0	0	0	0	0	0	0	0	13	27	45.59	0	0	1	0	0	0
Journal of Mediterranean Archaeology	0	0	1	0	0	0	0	0	0	0	0	0	0	0	0	0	0	0	13	5	84.8	1	0	0	0	0	0
Journal of Occupational Science	0	0	1	0	0	0	0	0	0	0	0	0	0	0	0	0	0	0	13	34	41.76	1	0	0	0	0	0
Journal of Social History	0	0	1	0	0	0	0	0	0	0	0	0	0	0	0	0	0	0	13	33	112.79	1	0	0	0	0	0
Journal of Urban History	0	0	1	0	0	0	0	0	0	0	0	0	0	0	0	0	0	0	13	47	112.19	0	0	1	0	0	0
Journal of Women, Politics and Policy	0	0	1	0	0	0	0	0	0	0	0	0	0	0	0	0	0	0	13	14	50.21	0	0	1	0	0	0
Language Variation and Change	0	0	1	0	0	0	0	0	0	0	0	0	0	0	0	0	0	0	13	15	60.33	1	0	0	0	0	0
Law and Policy	0	0	1	0	0	0	0	0	0	0	0	0	0	0	0	0	0	0	13	18	73.22	0	0	1	0	0	0
Middle Eastern Studies	0	0	1	0	0	0	0	0	0	0	0	0	0	0	0	0	0	0	13	50	103.58	0	0	1	0	0	0
Mobilization	0	0	1	0	0	0	0	0	0	0	0	0	0	0	0	0	0	0	13	21	46.86	1	0	0	0	0	0
Modern China	0	0	1	0	0	0	0	0	0	0	0	0	0	0	0	0	0	0	13	25	53.2	0	0	1	0	0	0
Monthly Review	0	0	1	0	0	0	0	0	0	0	0	0	0	0	0	0	0	0	13	53	18.09	0	0	1	0	0	0
Multilingua	0	0	1	0	0	0	0	0	0	0	0	0	0	0	0	0	0	0	13	18	46.39	0	0	1	0	0	0
Omega: Journal of Death and Dying	0	0	1	0	0	0	0	0	0	0	0	0	0	0	0	0	0	0	13	37	39.81	0	0	1	0	0	0
Oxford Journal of Archaeology	0	0	1	0	0	0	0	0	0	0	0	0	0	0	0	0	0	0	13	21	79.19	0	0	1	0	0	0
Planning Perspectives	0	0	1	0	0	0	0	0	0	0	0	0	0	0	0	0	0	0	13	31	94.03	0	0	1	0	0	0
Program	0	0	1	0	0	0	0	0	0	0	0	0	0	0	0	0	0	0	13	21	42.57	0	0	1	0	0	0
Reading Psychology	0	0	1	0	0	0	0	0	0	0	0	0	0	0	0	0	0	0	13	23	50.65	0	0	1	0	0	0
Representations	0	0	1	0	0	0	0	0	0	0	0	0	0	0	0	0	0	0	13	20	83.75	1	0	0	0	0	0
Russian Review	0	0	1	0	0	0	0	0	0	0	0	0	0	0	0	0	0	0	13	27	58.3	0	0	1	0	0	0
Scottish Geographical Journal	0	0	1	0	0	0	0	0	0	0	0	0	0	0	0	0	0	0	13	21	40.76	1	0	0	0	0	0
Serials Review	0	0	1	0	0	0	0	0	0	0	0	0	0	0	0	0	0	0	13	52	9.71	0	0	1	0	0	0
Social Identities	0	0	1	0	0	0	0	0	0	0	0	0	0	0	0	0	0	0	13	45	40.73	0	0	1	0	0	0
Social Philosophy and Policy	0	0	1	0	0	0	0	0	0	0	0	0	0	0	0	0	0	0	13	25	81.92	1	0	0	0	0	0
Social Science History	0	0	1	0	0	0	0	0	0	0	0	0	0	0	0	0	0	0	13	30	54.03	1	0	0	0	0	0
The Middle East Journal	0	0	1	0	0	0	0	0	0	0	0	0	0	0	0	0	0	0	13	24	88.88	0	1	0	0	0	0
Volta Review	0	0	1	0	0	0	0	0	0	0	0	0	0	0	0	0	0	0	13	25	32.08	0	1	0	0	0	0
Africa Today	0	0	1	0	0	0	0	0	0	0	0	0	0	0	0	0	0	0	12	24	52.17	1	0	0	0	0	0
American quarterly	0	0	1	0	0	0	0	0	0	0	0	0	0	0	0	0	0	0	12	47	48.83	1	0	0	0	0	0
Annual Review of Law and Social Science	0	0	1	0	0	0	0	0	0	0	0	0	0	0	0	0	0	0	12	23	110.61	0	0	1	0	0	0
Archaeological Prospection	0	0	1	0	0	0	0	0	0	0	0	0	0	0	0	0	0	0	12	25	31.56	0	0	1	0	0	0
Assessing Writing	0	0	1	0	0	0	0	0	0	0	0	0	0	0	0	0	0	0	12	20	36.6	0	0	1	0	0	0
Children and Schools	0	0	1	0	0	0	0	0	0	0	0	0	0	0	0	0	0	0	12	28	32.39	0	1	0	0	0	0
Contemporary Sociology	0	0	1	0	0	0	0	0	0	0	0	0	0	0	0	0	0	0	12	59	5.73	0	0	1	0	0	0
Continuity and Change	0	0	1	0	0	0	0	0	0	0	0	0	0	0	0	0	0	0	12	5	137.4	1	0	0	0	0	0
Critical Sociology	0	0	1	0	0	0	0	0	0	0	0	0	0	0	0	0	0	0	12	62	41.58	0	0	1	0	0	0
Dados	0	0	1	0	0	0	0	0	0	0	0	0	0	0	0	0	0	0	12	29	40	1	0	0	0	0	0
Developing Economies	0	0	1	0	0	0	0	0	0	0	0	0	0	0	0	0	0	0	12	15	30.67	0	0	0	1	0	0
Education for Information	0	0	1	0	0	0	0	0	0	0	0	0	0	0	0	0	0	0	12	8	22.5	0	0	1	0	0	0
Empirica	0	0	1	0	0	0	0	0	0	0	0	0	0	0	0	0	0	0	12	32	30.84	0	0	1	0	0	0
Ergonomics in Design	0	0	1	0	0	0	0	0	0	0	0	0	0	0	0	0	0	0	12	26	9.73	0	1	0	0	0	0
Ethnos	0	0	1	0	0	0	0	0	0	0	0	0	0	0	0	0	0	0	12	39	52.62	0	0	1	0	0	0
Field Methods	0	0	1	0	0	0	0	0	0	0	0	0	0	0	0	0	0	0	12	23	32.09	0	0	1	0	0	0
Geografisk Tidsskrift	0	0	1	0	0	0	0	0	0	0	0	0	0	0	0	0	0	0	12	23	47.96	0	1	0	0	0	0
Geomatica	0	0	1	0	0	0	0	0	0	0	0	0	0	0	0	0	0	0	12	29	21.17	0	1	0	0	0	0
Health and Human Rights	0	0	1	0	0	0	0	0	0	0	0	0	0	0	0	0	0	0	12	24	52	1	0	0	0	0	0
History of the Family	0	0	1	0	0	0	0	0	0	0	0	0	0	0	0	0	0	0	12	28	44.71	0	0	1	0	0	0
Interdisciplinary Science Reviews	0	0	1	0	0	0	0	0	0	0	0	0	0	0	0	0	0	0	12	27	38.07	0	0	1	0	0	0
International Information and Library Review	0	0	1	0	0	0	0	0	0	0	0	0	0	0	0	0	0	0	12	25	23.28	0	0	1	0	0	0
International Journal of Applied Linguistics	0	0	1	0	0	0	0	0	0	0	0	0	0	0	0	0	0	0	12	19	44.63	0	0	1	0	0	0
International Journal of Bilingual Education and Bilingualism	0	0	1	0	0	0	0	0	0	0	0	0	0	0	0	0	0	0	12	38	45.24	0	0	1	0	0	0
International Journal of Lifelong Education	0	0	1	0	0	0	0	0	0	0	0	0	0	0	0	0	0	0	12	52	41.35	0	0	1	0	0	0
International Journal of Transport Economics	0	0	1	0	0	0	0	0	0	0	0	0	0	0	0	0	0	0	12	16	47.38	0	0	1	0	0	0
Journal of Contemporary African Studies	0	0	1	0	0	0	0	0	0	0	0	0	0	0	0	0	0	0	12	38	47	0	0	1	0	0	0
Journal of Contemporary History	0	0	1	0	0	0	0	0	0	0	0	0	0	0	0	0	0	0	12	34	73.15	0	0	1	0	0	0
Journal of Disability Policy Studies	0	0	1	0	0	0	0	0	0	0	0	0	0	0	0	0	0	0	12	21	44.38	0	0	1	0	0	0
Journal of Field Archaeology	0	0	1	0	0	0	0	0	0	0	0	0	0	0	0	0	0	0	12	26	54.12	1	0	0	0	0	0
Journal of International Criminal Justice	0	0	1	0	0	0	0	0	0	0	0	0	0	0	0	0	0	0	12	74	64.32	1	0	0	0	0	0
Journal of Linguistic Anthropology	0	0	1	0	0	0	0	0	0	0	0	0	0	0	0	0	0	0	12	26	36.31	0	0	1	0	0	0
Journal of Mixed Methods Research	0	0	1	0	0	0	0	0	0	0	0	0	0	0	0	0	0	0	12	28	40.36	0	0	1	0	0	0
Journal of Technology in Human Services	0	0	1	0	0	0	0	0	0	0	0	0	0	0	0	0	0	0	12	18	32	0	0	1	0	0	0
Labor Studies Journal	0	0	1	0	0	0	0	0	0	0	0	0	0	0	0	0	0	0	12	14	42.57	0	0	1	0	0	0
Linguistics and Language Compass	0	0	1	0	0	0	0	0	0	0	0	0	0	0	0	0	0	0	12	52	70.79	0	0	1	0	0	0
Mobilities	0	0	1	0	0	0	0	0	0	0	0	0	0	0	0	0	0	0	12	36	56.17	0	0	1	0	0	0
NanoEthics	0	0	1	0	0	0	0	0	0	0	0	0	0	0	0	0	0	0	12	24	44.67	0	0	1	0	0	0
New Zealand Geographer	0	0	1	0	0	0	0	0	0	0	0	0	0	0	0	0	0	0	12	20	40.7	0	1	0	0	0	0
Ocean Development and International Law	0	0	1	0	0	0	0	0	0	0	0	0	0	0	0	0	0	0	12	21	124.81	0	0	1	0	0	0
Oceania	0	0	1	0	0	0	0	0	0	0	0	0	0	0	0	0	0	0	12	22	44.5	1	0	0	0	0	0
PMLA	0	0	1	0	0	0	0	0	0	0	0	0	0	0	0	0	0	0	12	111	24.69	0	1	0	0	0	0
Pacific Affairs	0	0	1	0	0	0	0	0	0	0	0	0	0	0	0	0	0	0	12	27	53.96	1	0	0	0	0	0
Past and Present	0	0	1	0	0	0	0	0	0	0	0	0	0	0	0	0	0	0	12	45	154.22	1	0	0	0	0	0
Police Quarterly	0	0	1	0	0	0	0	0	0	0	0	0	0	0	0	0	0	0	12	20	62.6	0	0	1	0	0	0
Polity	0	0	1	0	0	0	0	0	0	0	0	0	0	0	0	0	0	0	12	32	63.28	0	1	0	0	0	0
Popular Music	0	0	1	0	0	0	0	0	0	0	0	0	0	0	0	0	0	0	12	25	39.6	1	0	0	0	0	0
Smith College Studies in Social Work	0	0	1	0	0	0	0	0	0	0	0	0	0	0	0	0	0	0	12	27	27	0	0	1	0	0	0
South African Archaeological Bulletin	0	0	1	0	0	0	0	0	0	0	0	0	0	0	0	0	0	0	12	25	67.68	0	1	0	0	0	0
Southern African Geographical Journal	0	0	1	0	0	0	0	0	0	0	0	0	0	0	0	0	0	0	12	15	37.8	0	1	0	0	0	0
Sport in Society	0	0	1	0	0	0	0	0	0	0	0	0	0	0	0	0	0	0	12	99	29.18	0	0	1	0	0	0
Studies in American Political Development	0	0	1	0	0	0	0	0	0	0	0	0	0	0	0	0	0	0	12	9	197.33	1	0	0	0	0	0
Transactions of the Philological Society	0	0	1	0	0	0	0	0	0	0	0	0	0	0	0	0	0	0	12	19	68.95	0	0	1	0	0	0
Travail Humain	0	0	1	0	0	0	0	0	0	0	0	0	0	0	0	0	0	0	12	18	57.61	0	0	1	0	0	0
World Englishes	0	0	1	0	0	0	0	0	0	0	0	0	0	0	0	0	0	0	12	35	40.51	0	0	1	0	0	0
Youth Violence and Juvenile Justice	0	0	1	0	0	0	0	0	0	0	0	0	0	0	0	0	0	0	12	23	61.7	0	0	1	0	0	0
Zygon	0	0	1	0	0	0	0	0	0	0	0	0	0	0	0	0	0	0	12	57	38.63	0	0	1	0	0	0
African Development Review	0	0	1	0	0	0	0	0	0	0	0	0	0	0	0	0	0	0	11	30	41.13	0	0	1	0	0	0
American Journal of Men's Health	0	0	1	0	0	0	0	0	0	0	0	0	0	0	0	0	0	0	11	65	33.51	0	0	1	0	0	0
Archaeological Dialogues	0	0	1	0	0	0	0	0	0	0	0	0	0	0	0	0	0	0	11	19	22.37	1	0	0	0	0	0
Archaeology in Oceania	0	0	1	0	0	0	0	0	0	0	0	0	0	0	0	0	0	0	11	18	35.11	1	0	0	0	0	0
Asian Development Review	0	0	1	0	0	0	0	0	0	0	0	0	0	0	0	0	0	0	11	20	11.55	0	0	1	0	0	0
Campus-Wide Information Systems	0	0	1	0	0	0	0	0	0	0	0	0	0	0	0	0	0	0	11	31	27.74	0	0	1	0	0	0
Canadian Journal of Information and Library Science	0	0	1	0	0	0	0	0	0	0	0	0	0	0	0	0	0	0	11	8	34.75	1	0	0	0	0	0
College and Research Libraries News	0	0	1	0	0	0	0	0	0	0	0	0	0	0	0	0	0	0	11	84	4.83	0	1	0	0	0	0
Cultural Dynamics	0	0	1	0	0	0	0	0	0	0	0	0	0	0	0	0	0	0	11	5	48.2	0	0	1	0	0	0
Cultural Studies - Critical Methodologies	0	0	1	0	0	0	0	0	0	0	0	0	0	0	0	0	0	0	11	73	22.19	0	0	1	0	0	0
Cultural Studies of Science Education	0	0	1	0	0	0	0	0	0	0	0	0	0	0	0	0	0	0	11	89	25.69	0	0	1	0	0	0
Cybermetrics	0	0	1	0	0	0	0	0	0	0	0	0	0	0	0	0	0	0	11	4	24.25	0	0	0	1	0	0
Dementia	0	0	1	0	0	0	0	0	0	0	0	0	0	0	0	0	0	0	11	52	37.42	0	0	1	0	0	0
English Language and Linguistics	0	0	1	0	0	0	0	0	0	0	0	0	0	0	0	0	0	0	11	22	38.41	1	0	0	0	0	0
Ethnohistory	0	0	1	0	0	0	0	0	0	0	0	0	0	0	0	0	0	0	11	28	78.07	1	0	0	0	0	0
Facilities	0	0	1	0	0	0	0	0	0	0	0	0	0	0	0	0	0	0	11	37	40.27	0	0	1	0	0	0
Feminist Legal Studies	0	0	1	0	0	0	0	0	0	0	0	0	0	0	0	0	0	0	11	21	34.86	1	0	0	0	0	0
Gender Issues	0	0	1	0	0	0	0	0	0	0	0	0	0	0	0	0	0	0	11	3	55.67	0	0	1	0	0	0
Geographische Zeitschrift	0	0	1	0	0	0	0	0	0	0	0	0	0	0	0	0	0	0	11	6	68.33	0	0	1	0	0	0
Global Social Policy	0	0	1	0	0	0	0	0	0	0	0	0	0	0	0	0	0	0	11	25	35	0	0	1	0	0	0
Human Rights Law Review	0	0	1	0	0	0	0	0	0	0	0	0	0	0	0	0	0	0	11	30	80.4	1	0	0	0	0	0
Human Studies	0	0	1	0	0	0	0	0	0	0	0	0	0	0	0	0	0	0	11	37	28.54	0	0	1	0	0	0
International Journal of Cultural Studies	0	0	1	0	0	0	0	0	0	0	0	0	0	0	0	0	0	0	11	40	43.25	0	0	1	0	0	0
International Journal of Historical Archeology	0	0	1	0	0	0	0	0	0	0	0	0	0	0	0	0	0	0	11	51	59.73	0	0	1	0	0	0
International Journal of Nautical Archaeology	0	0	1	0	0	0	0	0	0	0	0	0	0	0	0	0	0	0	11	32	38.06	0	0	1	0	0	0
International Review of Social History	0	0	1	0	0	0	0	0	0	0	0	0	0	0	0	0	0	0	11	23	113.04	1	0	0	0	0	0
Journal of Asian and African Studies	0	0	1	0	0	0	0	0	0	0	0	0	0	0	0	0	0	0	11	48	44.54	0	0	1	0	0	0
Journal of Communist Studies and Transition Politics	0	0	1	0	0	0	0	0	0	0	0	0	0	0	0	0	0	0	11	21	49.43	0	0	1	0	0	0
Journal of Family History	0	0	1	0	0	0	0	0	0	0	0	0	0	0	0	0	0	0	11	25	92.64	0	0	1	0	0	0
Journal of Medical Humanities	0	0	1	0	0	0	0	0	0	0	0	0	0	0	0	0	0	0	11	26	37.88	0	0	1	0	0	0
Journal of Palestine Studies	0	0	1	0	0	0	0	0	0	0	0	0	0	0	0	0	0	0	11	30	32.37	1	0	0	0	0	0
Journal of Sociology and Social Welfare	0	0	1	0	0	0	0	0	0	0	0	0	0	0	0	0	0	0	11	32	46.28	1	0	0	0	0	0
Journal of Southeast Asian Studies	0	0	1	0	0	0	0	0	0	0	0	0	0	0	0	0	0	0	11	23	77.39	1	0	0	0	0	0
Language and Education	0	0	1	0	0	0	0	0	0	0	0	0	0	0	0	0	0	0	11	36	42.44	0	0	1	0	0	0
Language and Literature	0	0	1	0	0	0	0	0	0	0	0	0	0	0	0	0	0	0	11	27	40.44	0	0	1	0	0	0
Literacy Research and Instruction	0	0	1	0	0	0	0	0	0	0	0	0	0	0	0	0	0	0	11	19	53.79	0	0	1	0	0	0
Literary and Linguistics Computing	0	0	1	0	0	0	0	0	0	0	0	0	0	0	0	0	0	0	11	29	30.24	1	0	0	0	0	0
New Library World	0	0	1	0	0	0	0	0	0	0	0	0	0	0	0	0	0	0	11	48	20.58	0	0	1	0	0	0
Patterns of Prejudice	0	0	1	0	0	0	0	0	0	0	0	0	0	0	0	0	0	0	11	26	106.31	0	0	1	0	0	0
Plains Anthropologist	0	0	1	0	0	0	0	0	0	0	0	0	0	0	0	0	0	0	11	12	30.58	0	1	0	0	0	0
Pragmatics and Cognition	0	0	1	0	0	0	0	0	0	0	0	0	0	0	0	0	0	0	11	24	34.04	0	0	1	0	0	0
Problems of Post-Communism	0	0	1	0	0	0	0	0	0	0	0	0	0	0	0	0	0	0	11	32	53.97	0	0	1	0	0	0
Prometheus	0	0	1	0	0	0	0	0	0	0	0	0	0	0	0	0	0	0	11	35	37.37	0	0	1	0	0	0
Religion	0	0	1	0	0	0	0	0	0	0	0	0	0	0	0	0	0	0	11	19	47.95	0	0	1	0	0	0
Sbornik Ceske Geograficke Spolecnosti	0	0	1	0	0	0	0	0	0	0	0	0	0	0	0	0	0	0	11	22	45.86	0	1	0	0	0	0
Science in Context	0	0	1	0	0	0	0	0	0	0	0	0	0	0	0	0	0	0	11	22	78.36	1	0	0	0	0	0
Sex Education	0	0	1	0	0	0	0	0	0	0	0	0	0	0	0	0	0	0	11	47	46.72	0	0	1	0	0	0
Social Compass	0	0	1	0	0	0	0	0	0	0	0	0	0	0	0	0	0	0	11	35	27.31	0	0	1	0	0	0
Social Dynamics	0	0	1	0	0	0	0	0	0	0	0	0	0	0	0	0	0	0	11	39	25.08	1	0	0	0	0	0
Southeastern Archaeology	0	0	1	0	0	0	0	0	0	0	0	0	0	0	0	0	0	0	11	13	69	0	1	0	0	0	0
Urban History	0	0	1	0	0	0	0	0	0	0	0	0	0	0	0	0	0	0	11	33	72.36	1	0	0	0	0	0
American Journal of Archaeology	0	0	1	0	0	0	0	0	0	0	0	0	0	0	0	0	0	0	10	23	107.48	0	1	0	0	0	0
American Literary History	0	0	1	0	0	0	0	0	0	0	0	0	0	0	0	0	0	0	10	49	18.67	1	0	0	0	0	0
Archaeofauna	0	0	1	0	0	0	0	0	0	0	0	0	0	0	0	0	0	0	10	14	71.93	0	1	0	0	0	0
Argumentation	0	0	1	0	0	0	0	0	0	0	0	0	0	0	0	0	0	0	10	35	35.91	0	0	1	0	0	0
Asian-Pacific Economic Literature	0	0	1	0	0	0	0	0	0	0	0	0	0	0	0	0	0	0	10	17	36.06	0	0	1	0	0	0
Australian Feminist Studies	0	0	1	0	0	0	0	0	0	0	0	0	0	0	0	0	0	0	10	35	35.31	0	0	1	0	0	0
British Politics	0	0	1	0	0	0	0	0	0	0	0	0	0	0	0	0	0	0	10	24	43.46	0	0	1	0	0	0
Canadian Journal of Development Studies	0	0	1	0	0	0	0	0	0	0	0	0	0	0	0	0	0	0	10	30	44.63	0	0	1	0	0	0
Canadian Journal of Urban Research	0	0	1	0	0	0	0	0	0	0	0	0	0	0	0	0	0	0	10	13	65.46	1	0	0	0	0	0
Cataloging and Classification Quarterly	0	0	1	0	0	0	0	0	0	0	0	0	0	0	0	0	0	0	10	47	36.4	0	0	1	0	0	0
Chinese Geographical Sciences	0	0	1	0	0	0	0	0	0	0	0	0	0	0	0	0	0	0	10	76	35.79	0	1	0	0	0	0
Comparative Sociology	0	0	1	0	0	0	0	0	0	0	0	0	0	0	0	0	0	0	10	27	55.85	0	0	1	0	1	1
Contributions to Indian Sociology	0	0	1	0	0	0	0	0	0	0	0	0	0	0	0	0	0	0	10	16	38.88	0	0	1	0	0	0
Differences	0	0	1	0	0	0	0	0	0	0	0	0	0	0	0	0	0	0	10	21	51.29	1	0	0	0	0	0
Environmental Archaeology	0	0	1	0	0	0	0	0	0	0	0	0	0	0	0	0	0	0	10	14	54.07	0	0	1	0	0	0
Espace Geographique	0	0	1	0	0	0	0	0	0	0	0	0	0	0	0	0	0	0	10	29	32.14	0	0	1	0	0	0
Eure	0	0	1	0	0	0	0	0	0	0	0	0	0	0	0	0	0	0	10	28	44.89	1	0	0	0	0	0
Feminist Theory	0	0	1	0	0	0	0	0	0	0	0	0	0	0	0	0	0	0	10	19	40	0	0	1	0	0	0
HEC Forum	0	0	1	0	0	0	0	0	0	0	0	0	0	0	0	0	0	0	10	36	30.58	0	0	1	0	0	0
Historical Archaeology	0	0	1	0	0	0	0	0	0	0	0	0	0	0	0	0	0	0	10	28	75.18	0	1	0	0	0	0
IRAL - International Review of Applied Linguistics in Language Teaching	0	0	1	0	0	0	0	0	0	0	0	0	0	0	0	0	0	0	10	6	45.83	0	0	1	0	0	0
Indian Journal of Agricultural Economics	0	0	1	0	0	0	0	0	0	0	0	0	0	0	0	0	0	0	10	41	12.95	0	0	1	0	0	0
Information Services and Use	0	0	1	0	0	0	0	0	0	0	0	0	0	0	0	0	0	0	10	29	6.24	0	0	1	0	0	0
International Journal of Refugee Law	0	0	1	0	0	0	0	0	0	0	0	0	0	0	0	0	0	0	10	27	93.78	1	0	0	0	0	0
International Journal of Speech, Language and the Law	0	0	1	0	0	0	0	0	0	0	0	0	0	0	0	0	0	0	10	8	20.5	1	0	0	0	0	0
International Political Sociology	0	0	1	0	0	0	0	0	0	0	0	0	0	0	0	0	0	0	10	34	57.15	0	0	1	0	0	0
Journal of African Archaeology	0	0	1	0	0	0	0	0	0	0	0	0	0	0	0	0	0	0	10	12	42.08	0	0	1	0	0	0
Journal of Global History	0	0	1	0	0	0	0	0	0	0	0	0	0	0	0	0	0	0	10	22	106.73	1	0	0	0	0	0
Journal of Historical Sociology	0	0	1	0	0	0	0	0	0	0	0	0	0	0	0	0	0	0	10	25	77.4	0	0	1	0	0	0
Journal of Quantitative Linguistics	0	0	1	0	0	0	0	0	0	0	0	0	0	0	0	0	0	0	10	15	25.07	0	0	1	0	0	0
Journal of Social Archaeology	0	0	1	0	0	0	0	0	0	0	0	0	0	0	0	0	0	0	10	18	75.94	0	0	1	0	0	0
Journal of Social Work in End-of-Life and Palliative Care	0	0	1	0	0	0	0	0	0	0	0	0	0	0	0	0	0	0	10	28	22.64	0	0	1	0	0	0
Journal of the Asian Pacific Economy	0	0	1	0	0	0	0	0	0	0	0	0	0	0	0	0	0	0	10	46	37.61	0	0	1	0	0	0
Journal of the Philosophy of Sport	0	0	1	0	0	0	0	0	0	0	0	0	0	0	0	0	0	0	10	9	20.78	0	0	1	0	0	0
Language Policy	0	0	1	0	0	0	0	0	0	0	0	0	0	0	0	0	0	0	10	21	40.95	0	0	1	0	0	0
Library Management	0	0	1	0	0	0	0	0	0	0	0	0	0	0	0	0	0	0	10	34	20.76	0	0	1	0	0	0
Library Review	0	0	1	0	0	0	0	0	0	0	0	0	0	0	0	0	0	0	10	35	44.11	0	0	1	0	1	1
Malaysian Journal of Library and Information Science	0	0	1	0	0	0	0	0	0	0	0	0	0	0	0	0	0	0	10	20	30.85	1	0	0	0	0	0
OCLC Systems and Services	0	0	1	0	0	0	0	0	0	0	0	0	0	0	0	0	0	0	10	25	11.4	0	0	1	0	0	0
Orbis	0	0	1	0	0	0	0	0	0	0	0	0	0	0	0	0	0	0	10	42	44.26	0	0	1	0	0	0
Performance Measurement and Metrics	0	0	1	0	0	0	0	0	0	0	0	0	0	0	0	0	0	0	10	20	13.4	0	0	1	0	0	0
Perspectives on Labour and Income	0	0	1	0	0	0	0	0	0	0	0	0	0	0	0	0	0	0	10	9	16	0	0	0	1	0	0
Politische Vierteljahresschrift	0	0	1	0	0	0	0	0	0	0	0	0	0	0	0	0	0	0	10	25	60.2	0	0	1	0	0	0
Progress in Development Studies	0	0	1	0	0	0	0	0	0	0	0	0	0	0	0	0	0	0	10	19	61.74	0	0	1	0	0	0
Quarterly Journal of International Agriculture	0	0	1	0	0	0	0	0	0	0	0	0	0	0	0	0	0	0	10	7	42.86	0	0	1	0	0	0
RELC Journal	0	0	1	0	0	0	0	0	0	0	0	0	0	0	0	0	0	0	10	28	26.54	0	0	1	0	0	0
Review of Regional Studies	0	0	1	0	0	0	0	0	0	0	0	0	0	0	0	0	0	0	10	9	42.56	1	0	0	0	0	0
Review of Urban and Regional Development Studies	0	0	1	0	0	0	0	0	0	0	0	0	0	0	0	0	0	0	10	8	43.38	0	0	1	0	0	0
Round Table	0	0	1	0	0	0	0	0	0	0	0	0	0	0	0	0	0	0	10	53	19.45	0	0	1	0	0	0
Science and Technology Libraries	0	0	1	0	0	0	0	0	0	0	0	0	0	0	0	0	0	0	10	26	38.38	0	0	1	0	0	0
Sign Language Studies	0	0	1	0	0	0	0	0	0	0	0	0	0	0	0	0	0	0	10	27	21.59	1	0	0	0	0	0
Social Work/Maatskaplike Werk	0	0	1	0	0	0	0	0	0	0	0	0	0	0	0	0	0	0	10	34	37.35	1	0	0	0	0	0
Urban Morphology	0	0	1	0	0	0	0	0	0	0	0	0	0	0	0	0	0	0	10	27	20.3	0	1	0	0	0	0
VINE	0	0	1	0	0	0	0	0	0	0	0	0	0	0	0	0	0	0	10	23	53.48	0	0	1	0	1	1
Victims and Offenders	0	0	1	0	0	0	0	0	0	0	0	0	0	0	0	0	0	0	10	21	60.1	0	0	1	0	0	0
Western Criminology Review	0	0	1	0	0	0	0	0	0	0	0	0	0	0	0	0	0	0	10	13	46	0	1	0	0	0	0
African Studies Review	0	0	1	0	0	0	0	0	0	0	0	0	0	0	0	0	0	0	9	26	31.15	0	1	0	0	0	0
Archaeological and Anthropological Sciences	0	0	1	0	0	0	0	0	0	0	0	0	0	0	0	0	0	0	9	23	49.48	0	0	1	0	0	0
Australian Archaeology	0	0	1	0	0	0	0	0	0	0	0	0	0	0	0	0	0	0	9	42	33.02	0	1	0	0	0	0
Bulletin de la Societe Prehistorique Francaise	0	0	1	0	0	0	0	0	0	0	0	0	0	0	0	0	0	0	9	28	56.68	0	1	0	0	0	0
Canadian Journal of Linguistics	0	0	1	0	0	0	0	0	0	0	0	0	0	0	0	0	0	0	9	17	46.24	0	1	0	0	0	0
Comparative Studies of South Asia, Africa and the Middle East	0	0	1	0	0	0	0	0	0	0	0	0	0	0	0	0	0	0	9	51	55.73	1	0	0	0	0	0
Critical Criminology	0	0	1	0	0	0	0	0	0	0	0	0	0	0	0	0	0	0	9	29	58.52	0	1	0	0	0	0
Cultural Critique	0	0	1	0	0	0	0	0	0	0	0	0	0	0	0	0	0	0	9	22	31.59	1	0	0	0	0	0
Cultural Sociology	0	0	1	0	0	0	0	0	0	0	0	0	0	0	0	0	0	0	9	25	45.72	0	0	1	0	0	0
Drustvena Istrazivanja	0	0	1	0	0	0	0	0	0	0	0	0	0	0	0	0	0	0	9	50	41.7	1	0	0	0	0	0
East Asia	0	0	1	0	0	0	0	0	0	0	0	0	0	0	0	0	0	0	9	24	37	0	0	1	0	0	0
Economic Affairs	0	0	1	0	0	0	0	0	0	0	0	0	0	0	0	0	0	0	9	72	11.65	0	0	1	0	0	0
European Law Journal	0	0	1	0	0	0	0	0	0	0	0	0	0	0	0	0	0	0	9	41	84.56	0	0	1	0	0	0
Forum for Development Studies	0	0	1	0	0	0	0	0	0	0	0	0	0	0	0	0	0	0	9	11	40.91	0	0	1	0	0	0
Hesperia	0	0	1	0	0	0	0	0	0	0	0	0	0	0	0	0	0	0	9	16	116.19	1	0	0	0	0	0
Human Evolution	0	0	1	0	0	0	0	0	0	0	0	0	0	0	0	0	0	0	9	37	19.16	0	0	1	0	0	0
Independent Review	0	0	1	0	0	0	0	0	0	0	0	0	0	0	0	0	0	0	9	38	24.08	0	0	1	0	0	0
Interlending and Document Supply	0	0	1	0	0	0	0	0	0	0	0	0	0	0	0	0	0	0	9	30	14.57	0	0	1	0	0	0
International Review of Sociology	0	0	1	0	0	0	0	0	0	0	0	0	0	0	0	0	0	0	9	35	45.97	0	0	1	0	0	0
Internet Reference Services Quarterly	0	0	1	0	0	0	0	0	0	0	0	0	0	0	0	0	0	0	9	8	10.63	0	0	1	0	0	0
Irish Geography	0	0	1	0	0	0	0	0	0	0	0	0	0	0	0	0	0	0	9	5	55.6	0	1	0	0	0	0
Journal of American Folklore	0	0	1	0	0	0	0	0	0	0	0	0	0	0	0	0	0	0	9	24	44.5	0	1	0	0	0	0
Journal of Baltic Studies	0	0	1	0	0	0	0	0	0	0	0	0	0	0	0	0	0	0	9	28	39.57	0	1	0	0	0	0
Journal of Divorce and Remarriage	0	0	1	0	0	0	0	0	0	0	0	0	0	0	0	0	0	0	9	34	33.97	0	0	1	0	0	0
Journal of GLBT Family Studies	0	0	1	0	0	0	0	0	0	0	0	0	0	0	0	0	0	0	9	29	34.72	0	0	1	0	0	0
Journal of Intercultural Studies	0	0	1	0	0	0	0	0	0	0	0	0	0	0	0	0	0	0	9	44	38.82	0	0	1	0	0	0
Journal of Latin American Geography	0	0	1	0	0	0	0	0	0	0	0	0	0	0	0	0	0	0	9	17	50.71	1	0	0	0	0	0
Journal of Pacific History	0	0	1	0	0	0	0	0	0	0	0	0	0	0	0	0	0	0	9	24	65.88	1	0	0	0	0	0
Journal of Population Research	0	0	1	0	0	0	0	0	0	0	0	0	0	0	0	0	0	0	9	20	45.45	0	1	0	0	0	0
Juvenile and Family Court Journal	0	0	1	0	0	0	0	0	0	0	0	0	0	0	0	0	0	0	9	16	50.38	0	0	1	0	0	0
Language, Culture and Curriculum	0	0	1	0	0	0	0	0	0	0	0	0	0	0	0	0	0	0	9	20	41.45	0	0	1	0	0	0
Mankind Quarterly	0	0	1	0	0	0	0	0	0	0	0	0	0	0	0	0	0	0	9	13	43.46	0	0	1	0	0	0
Mortality	0	0	1	0	0	0	0	0	0	0	0	0	0	0	0	0	0	0	9	23	40	0	0	1	0	0	0
Oceanic Linguistics	0	0	1	0	0	0	0	0	0	0	0	0	0	0	0	0	0	0	9	20	49	1	0	0	0	0	0
Philosophy and Social Criticism	0	0	1	0	0	0	0	0	0	0	0	0	0	0	0	0	0	0	9	61	50	0	0	1	0	0	0
Policy and Society	0	0	1	0	0	0	0	0	0	0	0	0	0	0	0	0	0	0	9	35	38.14	1	0	0	0	0	0
Popular Music and Society	0	0	1	0	0	0	0	0	0	0	0	0	0	0	0	0	0	0	9	44	40.5	0	0	1	0	0	0
Positions	0	0	1	0	0	0	0	0	0	0	0	0	0	0	0	0	0	0	9	49	35.47	1	0	0	0	0	0
Quarterly Journal of Political Science	0	0	1	0	0	0	0	0	0	0	0	0	0	0	0	0	0	0	9	12	33.08	0	0	1	0	0	0
Reading and Writing Quarterly	0	0	1	0	0	0	0	0	0	0	0	0	0	0	0	0	0	0	9	19	53.26	0	0	1	0	0	0
Reference Librarian	0	0	1	0	0	0	0	0	0	0	0	0	0	0	0	0	0	0	9	44	13.18	0	0	1	0	0	0
Research in Social Stratification and Mobility	0	0	1	0	0	0	0	0	0	0	0	0	0	0	0	0	0	0	9	31	54.55	0	0	1	0	0	0
Science and Society	0	0	1	0	0	0	0	0	0	0	0	0	0	0	0	0	0	0	9	28	16.36	0	0	1	0	0	0
Sciences Sociales et Sante	0	0	1	0	0	0	0	0	0	0	0	0	0	0	0	0	0	0	9	25	27.12	0	0	1	0	0	0
Screen	0	0	1	0	0	0	0	0	0	0	0	0	0	0	0	0	0	0	9	28	36.29	1	0	0	0	0	0
Serials Librarian	0	0	1	0	0	0	0	0	0	0	0	0	0	0	0	0	0	0	9	60	5.47	0	0	1	0	0	0
Social Anthropology	0	0	1	0	0	0	0	0	0	0	0	0	0	0	0	0	0	0	9	35	29.51	1	0	0	0	0	0
Social Semiotics	0	0	1	0	0	0	0	0	0	0	0	0	0	0	0	0	0	0	9	34	40.53	0	0	1	0	0	0
Society	0	0	1	0	0	0	0	0	0	0	0	0	0	0	0	0	0	0	9	80	11.24	0	0	1	0	0	0
Sociologicky Casopis	0	0	1	0	0	0	0	0	0	0	0	0	0	0	0	0	0	0	9	46	48.61	0	1	0	0	0	0
Southeastern Geographer	0	0	1	0	0	0	0	0	0	0	0	0	0	0	0	0	0	0	9	31	32.16	0	1	0	0	0	0
Soziale Welt	0	0	1	0	0	0	0	0	0	0	0	0	0	0	0	0	0	0	9	41	48.98	0	0	1	0	0	0
Syntax	0	0	1	0	0	0	0	0	0	0	0	0	0	0	0	0	0	0	9	11	68.36	0	0	1	0	0	0
The American Sociologist	0	0	1	0	0	0	0	0	0	0	0	0	0	0	0	0	0	0	9	28	49.86	0	0	1	0	0	0
Theoretical Linguistics	0	0	1	0	0	0	0	0	0	0	0	0	0	0	0	0	0	0	9	9	26.22	0	0	1	0	0	0
Urban Design International	0	0	1	0	0	0	0	0	0	0	0	0	0	0	0	0	0	0	9	25	39.88	0	0	1	0	0	0
AILA Review	0	0	1	0	0	0	0	0	0	0	0	0	0	0	0	0	0	0	8	7	47.71	0	0	1	0	0	0
Advances in Life Course Research	0	0	1	0	0	0	0	0	0	0	0	0	0	0	0	0	0	0	8	20	56	0	0	1	0	0	0
Angelaki	0	0	1	0	0	0	0	0	0	0	0	0	0	0	0	0	0	0	8	32	35.38	0	0	1	0	0	0
Annales de Demographie Historique	0	0	1	0	0	0	0	0	0	0	0	0	0	0	0	0	0	0	8	11	51.91	0	0	1	0	0	0
Applied Research in Quality of Life	0	0	1	0	0	0	0	0	0	0	0	0	0	0	0	0	0	0	8	51	43	0	0	1	0	0	0
Arabian Archaeology and Epigraphy	0	0	1	0	0	0	0	0	0	0	0	0	0	0	0	0	0	0	8	16	42.31	0	0	1	0	0	0
Asian Perspective	0	0	1	0	0	0	0	0	0	0	0	0	0	0	0	0	0	0	8	28	44.89	1	0	0	0	0	0
Australian Social Work	0	0	1	0	0	0	0	0	0	0	0	0	0	0	0	0	0	0	8	49	33.76	0	1	0	0	0	0
Berliner Journal f�r Soziologie	0	0	1	0	0	0	0	0	0	0	0	0	0	0	0	0	0	0	8	22	56.27	0	1	0	0	0	0
Boundary 2	0	0	1	0	0	0	0	0	0	0	0	0	0	0	0	0	0	0	8	28	26.32	1	0	0	0	0	0
British Journal of Middle Eastern Studies	0	0	1	0	0	0	0	0	0	0	0	0	0	0	0	0	0	0	8	18	152.83	0	0	1	0	0	0
Chungara	0	0	1	0	0	0	0	0	0	0	0	0	0	0	0	0	0	0	8	36	42.33	1	0	0	0	0	0
City and Community	0	0	1	0	0	0	0	0	0	0	0	0	0	0	0	0	0	0	8	18	66.17	0	0	1	0	0	0
City and Society	0	0	1	0	0	0	0	0	0	0	0	0	0	0	0	0	0	0	8	19	44	0	0	1	0	0	0
Classical Philology	0	0	1	0	0	0	0	0	0	0	0	0	0	0	0	0	0	0	8	23	34.87	1	0	0	0	0	0
Collection Building	0	0	1	0	0	0	0	0	0	0	0	0	0	0	0	0	0	0	8	22	13	0	1	0	0	0	0
Contemporary South Asia	0	0	1	0	0	0	0	0	0	0	0	0	0	0	0	0	0	0	8	31	37.52	0	0	1	0	0	0
Critical Quarterly	0	0	1	0	0	0	0	0	0	0	0	0	0	0	0	0	0	0	8	39	11.26	1	0	0	0	0	0
Early Medieval Europe	0	0	1	0	0	0	0	0	0	0	0	0	0	0	0	0	0	0	8	17	143.24	0	0	1	0	0	0
Educational Research for Policy and Practice	0	0	1	0	0	0	0	0	0	0	0	0	0	0	0	0	0	0	8	23	27.87	0	0	1	0	0	0
Enterprise Development and Microfinance	0	0	1	0	0	0	0	0	0	0	0	0	0	0	0	0	0	0	8	26	14.35	0	0	1	0	0	0
Ethical Theory and Moral Practice	0	0	1	0	0	0	0	0	0	0	0	0	0	0	0	0	0	0	8	81	27.99	0	0	1	0	0	0
Ethnography	0	0	1	0	0	0	0	0	0	0	0	0	0	0	0	0	0	0	8	28	41.75	0	0	1	0	0	0
European Journal of Migration and Law	0	0	1	0	0	0	0	0	0	0	0	0	0	0	0	0	0	0	8	22	49.59	0	0	1	0	0	0
European Journal of Transport and Infrastructure Research	0	0	1	0	0	0	0	0	0	0	0	0	0	0	0	0	0	0	8	17	41.29	1	0	0	0	0	0
Fashion Theory - Journal of Dress Body and Culture	0	0	1	0	0	0	0	0	0	0	0	0	0	0	0	0	0	0	8	36	16.47	0	0	1	0	0	0
Frontiers	0	0	1	0	0	0	0	0	0	0	0	0	0	0	0	0	0	0	8	22	62.45	1	0	0	0	0	0
Functions of Language	0	0	1	0	0	0	0	0	0	0	0	0	0	0	0	0	0	0	8	7	39.43	0	0	1	0	0	0
Harvard Journal of Law and Public Policy	0	0	1	0	0	0	0	0	0	0	0	0	0	0	0	0	0	0	8	43	94.53	1	0	0	0	0	0
History and Anthropology	0	0	1	0	0	0	0	0	0	0	0	0	0	0	0	0	0	0	8	23	64.13	0	0	1	0	0	0
History of Political Thought	0	0	1	0	0	0	0	0	0	0	0	0	0	0	0	0	0	0	8	26	158.04	0	0	1	0	0	0
Interchange	0	0	1	0	0	0	0	0	0	0	0	0	0	0	0	0	0	0	8	3	35	1	0	0	0	0	0
International Journal of American Linguistics	0	0	1	0	0	0	0	0	0	0	0	0	0	0	0	0	0	0	8	21	45.19	1	0	0	0	0	0
International Journal of Law, Policy and the Family	0	0	1	0	0	0	0	0	0	0	0	0	0	0	0	0	0	0	8	17	32.29	1	0	0	0	0	0
Interpreting	0	0	1	0	0	0	0	0	0	0	0	0	0	0	0	0	0	0	8	11	35.55	0	0	1	0	0	0
Journal of Anthropological Sciences	0	0	1	0	0	0	0	0	0	0	0	0	0	0	0	0	0	0	8	20	56.65	0	1	0	0	0	0
Journal of Developing Societies	0	0	1	0	0	0	0	0	0	0	0	0	0	0	0	0	0	0	8	20	39.95	0	0	1	0	0	0
Journal of English Linguistics	0	0	1	0	0	0	0	0	0	0	0	0	0	0	0	0	0	0	8	17	35.47	1	0	0	0	0	0
Journal of Ethnic and Cultural Diversity in Social Work	0	0	1	0	0	0	0	0	0	0	0	0	0	0	0	0	0	0	8	18	42.44	0	0	1	0	0	0
Journal of Family Studies	0	0	1	0	0	0	0	0	0	0	0	0	0	0	0	0	0	0	8	22	44.27	1	0	0	0	0	0
Journal of Gay and Lesbian Social Services	0	0	1	0	0	0	0	0	0	0	0	0	0	0	0	0	0	0	8	22	48.64	0	0	1	0	0	0
Journal of International Women's Studies	0	0	1	0	0	0	0	0	0	0	0	0	0	0	0	0	0	0	8	59	38.07	1	0	0	0	0	0
Journal of Political and Military Sociology	0	0	1	0	0	0	0	0	0	0	0	0	0	0	0	0	0	0	8	9	56.11	0	0	1	0	0	0
Journal of Social Work	0	0	1	0	0	0	0	0	0	0	0	0	0	0	0	0	0	0	8	32	48.19	0	0	1	0	0	0
Journal of women's history	0	0	1	0	0	0	0	0	0	0	0	0	0	0	0	0	0	0	8	34	61.12	1	0	0	0	0	0
Kritika	0	0	1	0	0	0	0	0	0	0	0	0	0	0	0	0	0	0	8	37	73.03	1	0	0	0	0	0
Language Acquisition	0	0	1	0	0	0	0	0	0	0	0	0	0	0	0	0	0	0	8	10	48.8	0	0	1	0	0	0
Library Philosophy and Practice	0	0	1	0	0	0	0	0	0	0	0	0	0	0	0	0	0	0	8	19	16.68	1	0	0	0	0	0
Literature and medicine	0	0	1	0	0	0	0	0	0	0	0	0	0	0	0	0	0	0	8	11	26.36	1	0	0	0	0	0
Parallax	0	0	1	0	0	0	0	0	0	0	0	0	0	0	0	0	0	0	8	35	22.34	0	0	1	0	0	0
Policy Review	0	0	1	0	0	0	0	0	0	0	0	0	0	0	0	0	0	0	8	43	3.42	0	1	0	0	0	0
Profesional de la Informacion	0	0	1	0	0	0	0	0	0	0	0	0	0	0	0	0	0	0	8	87	19.51	0	0	1	0	0	0
Qualitative Social Work	0	0	1	0	0	0	0	0	0	0	0	0	0	0	0	0	0	0	8	42	33.24	0	0	1	0	0	0
Rural History: Economy, Society, Culture	0	0	1	0	0	0	0	0	0	0	0	0	0	0	0	0	0	0	8	11	91.09	1	0	0	0	0	0
Social Epistemology	0	0	1	0	0	0	0	0	0	0	0	0	0	0	0	0	0	0	8	29	31.72	0	0	1	0	0	0
Social Science Japan Journal	0	0	1	0	0	0	0	0	0	0	0	0	0	0	0	0	0	0	8	11	44.64	1	0	0	0	0	0
Social Work with Groups	0	0	1	0	0	0	0	0	0	0	0	0	0	0	0	0	0	0	8	27	28.04	0	0	1	0	0	0
Societes Contemporaines	0	0	1	0	0	0	0	0	0	0	0	0	0	0	0	0	0	0	8	19	43.74	1	0	0	0	0	0
South East Asia Research	0	0	1	0	0	0	0	0	0	0	0	0	0	0	0	0	0	0	8	29	39.48	0	0	1	0	0	0
Studia Linguistica	0	0	1	0	0	0	0	0	0	0	0	0	0	0	0	0	0	0	8	11	50.55	0	0	1	0	0	0
The Australian Journal of Anthropology	0	0	1	0	0	0	0	0	0	0	0	0	0	0	0	0	0	0	8	25	36.04	0	1	0	0	0	0
Trends in Organized Crime	0	0	1	0	0	0	0	0	0	0	0	0	0	0	0	0	0	0	8	17	29.53	0	0	1	0	0	0
Urban Anthropology and Studies of Cultural Systems and World Economic Development	0	0	1	0	0	0	0	0	0	0	0	0	0	0	0	0	0	0	8	12	59.42	0	0	1	0	0	0
Victorian studies	0	0	1	0	0	0	0	0	0	0	0	0	0	0	0	0	0	0	8	17	43.06	1	0	0	0	0	0
Vienna Yearbook of Population Research	0	0	1	0	0	0	0	0	0	0	0	0	0	0	0	0	0	0	8	7	50.14	0	1	0	0	0	0
Women's History Review	0	0	1	0	0	0	0	0	0	0	0	0	0	0	0	0	0	0	8	41	69.9	0	0	1	0	0	0
Young	0	0	1	0	0	0	0	0	0	0	0	0	0	0	0	0	0	0	8	21	53.14	0	0	1	0	0	0
Acta Universitatis Carolinae, Geographica	0	0	1	0	0	0	0	0	0	0	0	0	0	0	0	0	0	0	7	15	28.73	1	0	0	0	0	0
Action Research	0	0	1	0	0	0	0	0	0	0	0	0	0	0	0	0	0	0	7	28	34.36	0	0	1	0	0	0
Adoption Quarterly	0	0	1	0	0	0	0	0	0	0	0	0	0	0	0	0	0	0	7	15	43.2	0	0	1	0	0	0
Afrika Spectrum	0	0	1	0	0	0	0	0	0	0	0	0	0	0	0	0	0	0	7	17	38.41	0	1	0	0	0	0
American Journal of Health Education	0	0	1	0	0	0	0	0	0	0	0	0	0	0	0	0	0	0	7	41	37.61	0	1	0	0	0	0
American Journal of Philology	0	0	1	0	0	0	0	0	0	0	0	0	0	0	0	0	0	0	7	20	72.65	1	0	0	0	0	0
Anatolia	0	0	1	0	0	0	0	0	0	0	0	0	0	0	0	0	0	0	7	43	35.12	0	0	1	0	0	0
Annales	0	0	1	0	0	0	0	0	0	0	0	0	0	0	0	0	0	0	7	27	115.89	0	0	1	0	0	0
Annales de Geographie	0	0	1	0	0	0	0	0	0	0	0	0	0	0	0	0	0	0	7	28	40.71	0	0	1	0	0	0
Anthropological Forum	0	0	1	0	0	0	0	0	0	0	0	0	0	0	0	0	0	0	7	16	41.06	1	0	0	0	0	0
Anthropology Today	0	0	1	0	0	0	0	0	0	0	0	0	0	0	0	0	0	0	7	50	12.76	0	1	0	0	0	0
Anthropos	0	0	1	0	0	0	0	0	0	0	0	0	0	0	0	0	0	0	7	37	45.19	0	0	1	0	0	0
Archaologisches Korrespondenzblatt	0	0	1	0	0	0	0	0	0	0	0	0	0	0	0	0	0	0	7	36	52.97	0	0	0	1	0	0
Archeologicke Rozhledy	0	0	1	0	0	0	0	0	0	0	0	0	0	0	0	0	0	0	7	22	76.73	0	0	0	1	0	0
Arethusa	0	0	1	0	0	0	0	0	0	0	0	0	0	0	0	0	0	0	7	15	39.13	1	0	0	0	0	0
Arheoloski Vestnik	0	0	1	0	0	0	0	0	0	0	0	0	0	0	0	0	0	0	7	11	59.82	0	0	0	1	0	0
Asian Journal of Social Science	0	0	1	0	0	0	0	0	0	0	0	0	0	0	0	0	0	0	7	20	46.7	0	0	1	0	0	0
Asian Population Studies	0	0	1	0	0	0	0	0	0	0	0	0	0	0	0	0	0	0	7	20	31.55	0	0	1	0	0	0
Australian Journal of Emerging Technologies and Society	0	0	1	0	0	0	0	0	0	0	0	0	0	0	0	0	0	0	7	7	45	0	1	0	0	0	0
CR: The New Centennial Review	0	0	1	0	0	0	0	0	0	0	0	0	0	0	0	0	0	0	7	58	28.45	1	0	0	0	0	0
Cahiers d'Etudes Africaines	0	0	1	0	0	0	0	0	0	0	0	0	0	0	0	0	0	0	7	31	58.39	1	0	0	0	0	0
Cahiers de Geographie de Quebec	0	0	1	0	0	0	0	0	0	0	0	0	0	0	0	0	0	0	7	21	47.38	1	0	0	0	0	0
Church History	0	0	1	0	0	0	0	0	0	0	0	0	0	0	0	0	0	0	7	21	97.14	0	0	1	0	0	0
College and Undergraduate Libraries	0	0	1	0	0	0	0	0	0	0	0	0	0	0	0	0	0	0	7	27	15.52	0	0	1	0	0	0
Communication Disorders Quarterly	0	0	1	0	0	0	0	0	0	0	0	0	0	0	0	0	0	0	7	26	35.35	0	0	1	0	0	0
Computers in the Schools	0	0	1	0	0	0	0	0	0	0	0	0	0	0	0	0	0	0	7	22	42	0	0	1	0	0	0
Dialectical Anthropology	0	0	1	0	0	0	0	0	0	0	0	0	0	0	0	0	0	0	7	23	34.52	0	0	1	0	0	0
Eighteenth Century Studies	0	0	1	0	0	0	0	0	0	0	0	0	0	0	0	0	0	0	7	37	31.08	1	0	0	0	0	0
Estudos Avancados	0	0	1	0	0	0	0	0	0	0	0	0	0	0	0	0	0	0	7	81	18.07	1	0	0	0	0	0
Ethnomusicology	0	0	1	0	0	0	0	0	0	0	0	0	0	0	0	0	0	0	7	23	46.13	1	0	0	0	0	0
European History Quarterly	0	0	1	0	0	0	0	0	0	0	0	0	0	0	0	0	0	0	7	21	62.48	0	0	1	0	0	0
European Journal of Social Sciences	0	0	1	0	0	0	0	0	0	0	0	0	0	0	0	0	0	0	7	374	24.94	0	0	1	0	0	0
Evidence-Based Communication Assessment and Intervention	0	0	1	0	0	0	0	0	0	0	0	0	0	0	0	0	0	0	7	35	18.43	0	0	1	0	0	0
Folklore	0	0	1	0	0	0	0	0	0	0	0	0	0	0	0	0	0	0	7	17	47.06	0	0	1	0	0	0
Geography Research Forum	0	0	1	0	0	0	0	0	0	0	0	0	0	0	0	0	0	0	7	8	38.25	1	0	0	0	0	0
German Life and Letters	0	0	1	0	0	0	0	0	0	0	0	0	0	0	0	0	0	0	7	31	42.03	0	0	1	0	0	0
Health Sociology Review	0	0	1	0	0	0	0	0	0	0	0	0	0	0	0	0	0	0	7	28	58.57	1	0	0	0	0	0
Historical Research	0	0	1	0	0	0	0	0	0	0	0	0	0	0	0	0	0	0	7	37	97.14	0	0	1	0	0	0
Homme	0	0	1	0	0	0	0	0	0	0	0	0	0	0	0	0	0	0	7	38	47.13	1	0	0	0	0	0
Inner Asia	0	0	1	0	0	0	0	0	0	0	0	0	0	0	0	0	0	0	7	21	24.67	0	0	1	0	0	0
Inter-Asia Cultural Studies	0	0	1	0	0	0	0	0	0	0	0	0	0	0	0	0	0	0	7	46	34	0	0	1	0	0	0
Interface: Comunicacao, Saude, Educacao	0	0	1	0	0	0	0	0	0	0	0	0	0	0	0	0	0	0	7	97	26.77	0	0	1	0	0	0
International Journal of Metadata, Semantics and Ontologies	0	0	1	0	0	0	0	0	0	0	0	0	0	0	0	0	0	0	7	25	29.24	0	0	1	0	0	0
International Quarterly of Community Health Education	0	0	1	0	0	0	0	0	0	0	0	0	0	0	0	0	0	0	7	7	26.57	0	0	1	0	0	0
Jahrbuch f�r Regional Wissenschaft	0	0	1	0	0	0	0	0	0	0	0	0	0	0	0	0	0	0	7	10	33.9	0	0	1	0	0	0
Journal of Cultural Geography	0	0	1	0	0	0	0	0	0	0	0	0	0	0	0	0	0	0	7	17	56.76	1	0	0	0	0	0
Journal of Early Childhood Research	0	0	1	0	0	0	0	0	0	0	0	0	0	0	0	0	0	0	7	21	45.19	0	0	1	0	0	0
Journal of Ecology and Rural Environment	0	0	1	0	0	0	0	0	0	0	0	0	0	0	0	0	0	0	7	40	20.38	0	1	0	0	0	0
Journal of Evidence-Based Social Work	0	0	1	0	0	0	0	0	0	0	0	0	0	0	0	0	0	0	7	35	21.09	0	0	1	0	0	0
Journal of Futures Studies	0	0	1	0	0	0	0	0	0	0	0	0	0	0	0	0	0	0	7	54	28.74	1	0	0	0	0	0
Journal of HIV/AIDS and Social Services	0	0	1	0	0	0	0	0	0	0	0	0	0	0	0	0	0	0	7	28	34.29	0	0	1	0	0	0
Journal of Hellenic Studies	0	0	1	0	0	0	0	0	0	0	0	0	0	0	0	0	0	0	7	10	67.7	0	1	0	0	0	0
Journal of Human Behavior in the Social Environment	0	0	1	0	0	0	0	0	0	0	0	0	0	0	0	0	0	0	7	69	37.71	0	0	1	0	0	0
Journal of Japanese Studies	0	0	1	0	0	0	0	0	0	0	0	0	0	0	0	0	0	0	7	9	107.78	0	1	0	0	0	0
Journal of LGBT Youth	0	0	1	0	0	0	0	0	0	0	0	0	0	0	0	0	0	0	7	25	40.2	0	0	1	0	0	0
Journal of Lesbian Studies	0	0	1	0	0	0	0	0	0	0	0	0	0	0	0	0	0	0	7	32	28.34	0	0	1	0	0	0
Journal of Library Metadata	0	0	1	0	0	0	0	0	0	0	0	0	0	0	0	0	0	0	7	24	27.58	0	0	1	0	0	0
Journal of Modern Greek Studies	0	0	1	0	0	0	0	0	0	0	0	0	0	0	0	0	0	0	7	12	41.25	1	0	0	0	0	0
Journal of North African Studies	0	0	1	0	0	0	0	0	0	0	0	0	0	0	0	0	0	0	7	51	40.51	0	0	1	0	0	0
Journal of Pidgin and Creole Languages	0	0	1	0	0	0	0	0	0	0	0	0	0	0	0	0	0	0	7	13	62.77	0	0	1	0	0	0
Journal of Public Relations Research	0	0	1	0	0	0	0	0	0	0	0	0	0	0	0	0	0	0	7	25	55.2	0	0	1	0	0	0
Journal of Transport History	0	0	1	0	0	0	0	0	0	0	0	0	0	0	0	0	0	0	7	16	56.13	1	0	0	0	0	0
Journal of Value Inquiry	0	0	1	0	0	0	0	0	0	0	0	0	0	0	0	0	0	0	7	27	34.78	0	0	1	0	0	0
Journal of bioethical inquiry.	0	0	1	0	0	0	0	0	0	0	0	0	0	0	0	0	0	0	7	66	24.92	1	0	0	0	0	0
Journal of health care chaplaincy	0	0	1	0	0	0	0	0	0	0	0	0	0	0	0	0	0	0	7	13	31.92	0	0	1	0	0	0
Journal of the Polynesian Society	0	0	1	0	0	0	0	0	0	0	0	0	0	0	0	0	0	0	7	16	43	0	1	0	0	0	0
Journal of the Society of Archivists	0	0	1	0	0	0	0	0	0	0	0	0	0	0	0	0	0	0	7	12	23.25	0	1	0	0	0	0
Language Learning Journal	0	0	1	0	0	0	0	0	0	0	0	0	0	0	0	0	0	0	7	29	38.69	0	1	0	0	0	0
Language Teaching	0	0	1	0	0	0	0	0	0	0	0	0	0	0	0	0	0	0	7	28	66.54	1	0	0	0	0	0
Law Library Journal	0	0	1	0	0	0	0	0	0	0	0	0	0	0	0	0	0	0	7	17	65.18	0	1	0	0	0	0
Levant	0	0	1	0	0	0	0	0	0	0	0	0	0	0	0	0	0	0	7	9	100	0	0	1	0	0	0
Lexikos	0	0	1	0	0	0	0	0	0	0	0	0	0	0	0	0	0	0	7	20	29.9	0	0	1	0	0	0
Library Hi Tech News	0	0	1	0	0	0	0	0	0	0	0	0	0	0	0	0	0	0	7	31	9.42	0	0	1	0	0	0
Meta	0	0	1	0	0	0	0	0	0	0	0	0	0	0	0	0	0	0	7	16	17.69	1	0	0	0	0	0
Modernism/Modernity	0	0	1	0	0	0	0	0	0	0	0	0	0	0	0	0	0	0	7	32	58.75	1	0	0	0	0	0
OECD Observer	0	0	1	0	0	0	0	0	0	0	0	0	0	0	0	0	0	0	7	69	1.32	0	0	0	1	0	0
Pragmatics	0	0	1	0	0	0	0	0	0	0	0	0	0	0	0	0	0	0	7	28	55.79	1	0	0	0	0	0
Prahistorische Zeitschrift	0	0	1	0	0	0	0	0	0	0	0	0	0	0	0	0	0	0	7	11	45.55	0	0	1	0	0	0
Probus	0	0	1	0	0	0	0	0	0	0	0	0	0	0	0	0	0	0	7	11	47.91	0	0	1	0	0	0
Progress in Informatics	0	0	1	0	0	0	0	0	0	0	0	0	0	0	0	0	0	0	7	7	10.57	1	0	0	0	0	0
Renaissance Studies	0	0	1	0	0	0	0	0	0	0	0	0	0	0	0	0	0	0	7	41	64.46	0	0	1	0	0	0
Review of Politics	0	0	1	0	0	0	0	0	0	0	0	0	0	0	0	0	0	0	7	21	59.19	1	0	0	0	0	0
Rhetorica	0	0	1	0	0	0	0	0	0	0	0	0	0	0	0	0	0	0	7	15	37.6	1	0	0	0	0	0
Sexuality and Culture	0	0	1	0	0	0	0	0	0	0	0	0	0	0	0	0	0	0	7	33	45.03	0	0	1	0	0	0
Social Analysis	0	0	1	0	0	0	0	0	0	0	0	0	0	0	0	0	0	0	7	22	37.64	1	0	0	0	0	0
Social Work Education	0	0	1	0	0	0	0	0	0	0	0	0	0	0	0	0	0	0	7	86	34.9	1	0	0	0	0	0
Social Work in Mental Health	0	0	1	0	0	0	0	0	0	0	0	0	0	0	0	0	0	0	7	27	47.52	0	0	1	0	0	0
Southeast Asian Studies	0	0	1	0	0	0	0	0	0	0	0	0	0	0	0	0	0	0	7	11	40.18	1	0	0	0	0	0
Target	0	0	1	0	0	0	0	0	0	0	0	0	0	0	0	0	0	0	7	14	50.86	0	0	1	0	0	0
The International journal of African historical studies	0	0	1	0	0	0	0	0	0	0	0	0	0	0	0	0	0	0	7	16	85.88	0	0	1	0	0	0
The Review of English Studies	0	0	1	0	0	0	0	0	0	0	0	0	0	0	0	0	0	0	7	32	61.94	1	0	0	0	0	0
Therapie Familiale	0	0	1	0	0	0	0	0	0	0	0	0	0	0	0	0	0	0	7	13	11.85	0	0	1	0	0	0
Trabajos de Prehistoria	0	0	1	0	0	0	0	0	0	0	0	0	0	0	0	0	0	0	7	22	59.27	0	0	0	1	0	0
Travailler	0	0	1	0	0	0	0	0	0	0	0	0	0	0	0	0	0	0	7	22	18.5	0	0	1	0	0	0
Urban Forum	0	0	1	0	0	0	0	0	0	0	0	0	0	0	0	0	0	0	7	38	42.82	1	0	0	0	0	0
Visual Anthropology Review	0	0	1	0	0	0	0	0	0	0	0	0	0	0	0	0	0	0	7	10	47	0	0	1	0	0	0
Acta Geographica Slovenica	0	0	1	0	0	0	0	0	0	0	0	0	0	0	0	0	0	0	6	13	33.08	0	1	0	0	0	0
African Studies Quarterly	0	0	1	0	0	0	0	0	0	0	0	0	0	0	0	0	0	0	6	5	56	1	0	0	0	0	0
Alter	0	0	1	0	0	0	0	0	0	0	0	0	0	0	0	0	0	0	6	27	29.04	0	0	1	0	0	0
American Indian Culture and Research Journal	0	0	1	0	0	0	0	0	0	0	0	0	0	0	0	0	0	0	6	18	73.06	0	1	0	0	0	0
American Review of Canadian Studies	0	0	1	0	0	0	0	0	0	0	0	0	0	0	0	0	0	0	6	35	42.57	0	1	0	0	0	0
Americas	0	0	1	0	0	0	0	0	0	0	0	0	0	0	0	0	0	0	6	16	107.56	1	0	0	0	0	0
Anglo-Saxon England	0	0	1	0	0	0	0	0	0	0	0	0	0	0	0	0	0	0	6	10	97.8	1	0	0	0	0	0
Anthropologica	0	0	1	0	0	0	0	0	0	0	0	0	0	0	0	0	0	0	6	26	43.46	0	1	0	0	0	0
Archaeology, Ethnology and Anthropology of Eurasia	0	0	1	0	0	0	0	0	0	0	0	0	0	0	0	0	0	0	6	48	36.83	0	0	1	0	0	0
Asian Journal of Women's Studies	0	0	1	0	0	0	0	0	0	0	0	0	0	0	0	0	0	0	6	15	36	1	0	0	0	0	0
Australian and New Zealand Journal of Family Therapy	0	0	1	0	0	0	0	0	0	0	0	0	0	0	0	0	0	0	6	30	25.17	0	0	1	0	0	0
BELGEO	0	0	1	0	0	0	0	0	0	0	0	0	0	0	0	0	0	0	6	19	39.16	0	1	0	0	0	0
Bulletin de la Societe de Linguistique de Paris	0	0	1	0	0	0	0	0	0	0	0	0	0	0	0	0	0	0	6	12	42.08	0	0	1	0	0	0
Children's Literature in Education	0	0	1	0	0	0	0	0	0	0	0	0	0	0	0	0	0	0	6	34	33	0	0	1	0	0	0
China Review	0	0	1	0	0	0	0	0	0	0	0	0	0	0	0	0	0	0	6	10	72.4	1	0	0	0	0	0
Comparative Literature Studies	0	0	1	0	0	0	0	0	0	0	0	0	0	0	0	0	0	0	6	29	27.07	1	0	0	0	0	0
Contemporary Islam	0	0	1	0	0	0	0	0	0	0	0	0	0	0	0	0	0	0	6	56	17.46	0	0	1	0	0	0
Continuum	0	0	1	0	0	0	0	0	0	0	0	0	0	0	0	0	0	0	6	76	30.57	0	0	1	0	0	0
Diachronica	0	0	1	0	0	0	0	0	0	0	0	0	0	0	0	0	0	0	6	20	57	0	0	1	0	0	0
Die Welt des Islams	0	0	1	0	0	0	0	0	0	0	0	0	0	0	0	0	0	0	6	8	44.88	0	0	1	0	0	0
Documents d' Analisi Geografica	0	0	1	0	0	0	0	0	0	0	0	0	0	0	0	0	0	0	6	22	46.95	1	0	0	0	0	0
Education et Societes	0	0	1	0	0	0	0	0	0	0	0	0	0	0	0	0	0	0	6	23	34.74	0	0	1	0	0	0
English Studies	0	0	1	0	0	0	0	0	0	0	0	0	0	0	0	0	0	0	6	57	32.79	0	0	1	0	0	0
Espace-Populations-Societes	0	0	1	0	0	0	0	0	0	0	0	0	0	0	0	0	0	0	6	16	24.81	1	0	0	0	0	0
Ethik in der Medizin	0	0	1	0	0	0	0	0	0	0	0	0	0	0	0	0	0	0	6	54	22.02	0	0	1	0	0	0
EuroChoices	0	0	1	0	0	0	0	0	0	0	0	0	0	0	0	0	0	0	6	27	7.07	1	0	0	0	0	0
European Journal of Social Work	0	0	1	0	0	0	0	0	0	0	0	0	0	0	0	0	0	0	6	56	36.25	1	0	0	0	0	0
European Romantic Review	0	0	1	0	0	0	0	0	0	0	0	0	0	0	0	0	0	0	6	46	37.46	0	0	1	0	0	0
Feminist Criminology	0	0	1	0	0	0	0	0	0	0	0	0	0	0	0	0	0	0	6	18	55.11	0	0	1	0	0	0
Folia Linguistica	0	0	1	0	0	0	0	0	0	0	0	0	0	0	0	0	0	0	6	8	53.13	0	0	1	0	0	0
Gema Online Journal of Language Studies	0	0	1	0	0	0	0	0	0	0	0	0	0	0	0	0	0	0	6	72	25.97	1	0	0	0	0	0
Gender, Technology and Development	0	0	1	0	0	0	0	0	0	0	0	0	0	0	0	0	0	0	6	15	36.8	0	0	1	0	0	0
Genus	0	0	1	0	0	0	0	0	0	0	0	0	0	0	0	0	0	0	6	5	29.4	1	0	0	0	0	0
Gesture	0	0	1	0	0	0	0	0	0	0	0	0	0	0	0	0	0	0	6	9	50.33	0	0	1	0	0	0
Historical Records of Australian Science	0	0	1	0	0	0	0	0	0	0	0	0	0	0	0	0	0	0	6	6	65.5	0	1	0	0	0	0
History of European Ideas	0	0	1	0	0	0	0	0	0	0	0	0	0	0	0	0	0	0	6	39	106.03	0	0	1	0	0	0
Hypatia	0	0	1	0	0	0	0	0	0	0	0	0	0	0	0	0	0	0	6	54	28.37	1	0	0	0	0	0
IFLA Journal	0	0	1	0	0	0	0	0	0	0	0	0	0	0	0	0	0	0	6	29	19.07	0	0	1	0	0	0
Immigrants and Minorities	0	0	1	0	0	0	0	0	0	0	0	0	0	0	0	0	0	0	6	16	45	0	0	1	0	0	0
Indian Journal of Gender Studies	0	0	1	0	0	0	0	0	0	0	0	0	0	0	0	0	0	0	6	23	23.13	0	0	1	0	0	0
Indonesia and the Malay World	0	0	1	0	0	0	0	0	0	0	0	0	0	0	0	0	0	0	6	21	45.71	0	0	1	0	0	0
Information Development	0	0	1	0	0	0	0	0	0	0	0	0	0	0	0	0	0	0	6	34	22.59	0	0	1	0	0	0
Insight Turkey	0	0	1	0	0	0	0	0	0	0	0	0	0	0	0	0	0	0	6	47	34.19	0	1	0	0	0	0
International Studies in Sociology of Education	0	0	1	0	0	0	0	0	0	0	0	0	0	0	0	0	0	0	6	19	37.95	0	0	1	0	0	0
Iranica Antiqua	0	0	1	0	0	0	0	0	0	0	0	0	0	0	0	0	0	0	6	11	61.64	0	0	1	0	0	0
Irish Political Studies	0	0	1	0	0	0	0	0	0	0	0	0	0	0	0	0	0	0	6	27	35.44	0	1	0	0	0	0
Israel Exploration Journal	0	0	1	0	0	0	0	0	0	0	0	0	0	0	0	0	0	0	6	15	30.33	0	1	0	0	0	0
Journal for Cultural Research	0	0	1	0	0	0	0	0	0	0	0	0	0	0	0	0	0	0	6	28	31.43	0	0	1	0	0	0
Journal for General Philosophy of Science	0	0	1	0	0	0	0	0	0	0	0	0	0	0	0	0	0	0	6	29	22.72	0	0	1	0	0	0
Journal of Academic Ethics	0	0	1	0	0	0	0	0	0	0	0	0	0	0	0	0	0	0	6	24	47.75	0	0	1	0	0	0
Journal of African Business	0	0	1	0	0	0	0	0	0	0	0	0	0	0	0	0	0	0	6	24	44.5	0	0	1	0	0	0
Journal of Agriculture and Rural Development in the Tropics and Subtropics	0	0	1	0	0	0	0	0	0	0	0	0	0	0	0	0	0	0	6	9	33	1	0	0	0	0	0
Journal of American Ethnic History	0	0	1	0	0	0	0	0	0	0	0	0	0	0	0	0	0	0	6	19	31.63	0	0	1	0	0	0
Journal of Bisexuality	0	0	1	0	0	0	0	0	0	0	0	0	0	0	0	0	0	0	6	33	29.18	0	0	1	0	0	0
Journal of Canadian studies. Revue d'etudes canadiennes	0	0	1	0	0	0	0	0	0	0	0	0	0	0	0	0	0	0	6	9	68.11	1	0	0	0	0	0
Journal of Child Custody	0	0	1	0	0	0	0	0	0	0	0	0	0	0	0	0	0	0	6	16	38.69	0	0	1	0	0	0
Journal of Classical Sociology	0	0	1	0	0	0	0	0	0	0	0	0	0	0	0	0	0	0	6	27	40.78	0	0	1	0	0	0
Journal of Comparative Germanic Linguistics	0	0	1	0	0	0	0	0	0	0	0	0	0	0	0	0	0	0	6	4	72.75	0	0	1	0	0	0
Journal of Conflict and Security Law	0	0	1	0	0	0	0	0	0	0	0	0	0	0	0	0	0	0	6	21	115.67	1	0	0	0	0	0
Journal of East-West Business	0	0	1	0	0	0	0	0	0	0	0	0	0	0	0	0	0	0	6	14	61.93	0	0	1	0	0	0
Journal of Family Social Work	0	0	1	0	0	0	0	0	0	0	0	0	0	0	0	0	0	0	6	32	28.88	0	0	1	0	0	0
Journal of Immigrant and Refugee Studies	0	0	1	0	0	0	0	0	0	0	0	0	0	0	0	0	0	0	6	29	32.62	0	0	1	0	0	0
Journal of Indian Philosophy	0	0	1	0	0	0	0	0	0	0	0	0	0	0	0	0	0	0	6	26	51.54	0	0	1	0	0	0
Journal of Interlibrary Loan, Document Delivery and Electronic Reserve	0	0	1	0	0	0	0	0	0	0	0	0	0	0	0	0	0	0	6	24	11.17	0	0	1	0	0	0
Journal of International Migration and Integration	0	0	1	0	0	0	0	0	0	0	0	0	0	0	0	0	0	0	6	49	46.41	1	0	0	0	0	0
Journal of Literary Semantics	0	0	1	0	0	0	0	0	0	0	0	0	0	0	0	0	0	0	6	10	35.4	0	0	1	0	0	0
Journal of Near Eastern studies	0	0	1	0	0	0	0	0	0	0	0	0	0	0	0	0	0	0	6	18	72.33	1	0	0	0	0	0
Journal of Political Marketing	0	0	1	0	0	0	0	0	0	0	0	0	0	0	0	0	0	0	6	19	50.16	0	0	1	0	0	0
Journal of Political Power	0	0	1	0	0	0	0	0	0	0	0	0	0	0	0	0	0	0	6	25	47.24	0	0	1	0	0	0
Journal of Poverty	0	0	1	0	0	0	0	0	0	0	0	0	0	0	0	0	0	0	6	27	42	0	0	1	0	0	0
Journal of Progressive Human Services	0	0	1	0	0	0	0	0	0	0	0	0	0	0	0	0	0	0	6	19	35.37	0	0	1	0	0	0
Journal of Public Child Welfare	0	0	1	0	0	0	0	0	0	0	0	0	0	0	0	0	0	0	6	38	38	0	1	0	0	0	0
[truncated: 14,670 more rows]

## Sheet: Top 30
Journal	IS	ACC	Sociology	Physics	Polysci	Psycho	Med	Nursing	Biology	Chem	Compsci	Ecology	Econ	Eng	FIN	MGT	MKT	Math	HIndex	TotDocs	RefperDoc	University	Academic	Private	Other	coerced	Coercion
Accounting Horizons	0	1	0	0	0	0	0	0	0	0	0	0	0	0	0	0	0	0	39	45	46.07	0	1	0	0	0	0
Journal of Accounting and Public Policy	0	1	0	0	0	0	0	0	0	0	0	0	0	0	0	0	0	0	32	36	44.72	0	0	1	0	1	7
British Accounting Review	0	1	0	0	0	0	0	0	0	0	0	0	0	0	0	0	0	0	29	24	45.71	0	0	1	0	0	0
Accounting and Business Research	0	1	0	0	0	0	0	0	0	0	0	0	0	0	0	0	0	0	24	29	49.03	0	1	0	0	0	0
Accounting, Auditing and Accountability Journal	0	1	0	0	0	0	0	0	0	0	0	0	0	0	0	0	0	0	22	58	68.45	0	0	1	0	0	0
European Accounting Review	0	1	0	0	0	0	0	0	0	0	0	0	0	0	0	0	0	0	16	34	56.88	0	0	1	0	0	0
Journal of Accounting Education	0	1	0	0	0	0	0	0	0	0	0	0	0	0	0	0	0	0	16	32	12.16	0	0	1	0	0	0
Abacus	0	1	0	0	0	0	0	0	0	0	0	0	0	0	0	0	0	0	14	20	53.45	0	0	1	0	0	0
Accounting History	0	1	0	0	0	0	0	0	0	0	0	0	0	0	0	0	0	0	12	24	71.13	0	0	1	0	0	0
Revista Espanola de Financiacion y Contabilidad	0	1	0	0	0	0	0	0	0	0	0	0	0	0	0	0	0	0	8	22	49.82	0	1	0	0	0	0
Australian Accounting Review	0	1	0	0	0	0	0	0	0	0	0	0	0	0	0	0	0	0	6	39	34.36	0	0	1	0	0	0
Issues in Accounting Education	0	1	0	0	0	0	0	0	0	0	0	0	0	0	0	0	0	0	6	62	29.27	0	1	0	0	0	0
Accounting Education	0	1	0	0	0	0	0	0	0	0	0	0	0	0	0	0	0	0	5	42	40.26	0	0	1	0	0	0
Foundations and Trends in Accounting	0	1	0	0	0	0	0	0	0	0	0	0	0	0	0	0	0	0	5	1	93	0	0	1	0	0	0
Behavioral Research in Accounting	0	1	0	0	0	0	0	0	0	0	0	0	0	0	0	0	0	0	4	22	53.64	0	1	0	0	1	1
Journal of the American Taxation Association	0	1	0	0	0	0	0	0	0	0	0	0	0	0	0	0	0	0	4	13	39.38	0	1	0	0	0	0
International Journal of Banking, Accounting and Finance	0	1	0	0	0	0	0	0	0	0	0	0	0	0	0	0	0	0	3	13	61.54	0	0	1	0	0	0
Investment Analysts Journal	0	1	0	0	0	0	0	0	0	0	0	0	0	0	0	0	0	0	3	11	32.18	0	1	0	0	0	0
Journal of Contemporary Accounting and Economics	0	1	0	0	0	0	0	0	0	0	0	0	0	0	0	0	0	0	3	8	44.5	0	0	1	0	0	0
Academy of Accounting and Financial Studies Journal	0	1	0	0	0	0	0	0	0	0	0	0	0	0	0	0	0	0	2	41	27.17	0	0	1	0	0	0
Accounting Research Journal	0	1	0	0	0	0	0	0	0	0	0	0	0	0	0	0	0	0	2	17	37.41	0	0	1	0	0	0
Accounting and the Public Interest	0	1	0	0	0	0	0	0	0	0	0	0	0	0	0	0	0	0	2	8	55.88	0	1	0	0	1	1
Asia-Pacific Journal of Accounting and Economics	0	1	0	0	0	0	0	0	0	0	0	0	0	0	0	0	0	0	2	29	25.59	1	0	0	0	0	0
Asian Academy of Management Journal of Accounting and Finance	0	1	0	0	0	0	0	0	0	0	0	0	0	0	0	0	0	0	2	18	47.39	1	0	0	0	0	0
Asian Review of Accounting	0	1	0	0	0	0	0	0	0	0	0	0	0	0	0	0	0	0	2	15	47.53	0	0	1	0	0	0
Journal of Accounting and Organizational Change	0	1	0	0	0	0	0	0	0	0	0	0	0	0	0	0	0	0	2	23	63.48	0	0	1	0	0	0
Journal of Applied Accounting Research	0	1	0	0	0	0	0	0	0	0	0	0	0	0	0	0	0	0	2	18	54	0	0	1	0	0	0
Journal of European Real Estate Research	0	1	0	0	0	0	0	0	0	0	0	0	0	0	0	0	0	0	2	13	38.31	0	0	1	0	0	0
Zeitschrift f�r die gesamte Versicherungswissenschaft	0	1	0	0	0	0	0	0	0	0	0	0	0	0	0	0	0	0	2	37	55	0	0	1	0	0	0
Review of Accounting and Finance	0	1	0	0	0	0	0	0	0	0	0	0	0	0	0	0	0	0	1	20	43.8	0	0	1	0	0	0
Social Science and Medicine	0	0	1	0	0	0	0	0	0	0	0	0	0	0	0	0	0	0	136	663	43.43	0	0	1	0	1	2
Developmental Psychology	0	0	1	0	0	0	0	0	0	0	0	0	0	0	0	0	0	0	117	157	58.62	0	1	0	0	1	2
Cognition	0	0	1	0	0	0	0	0	0	0	0	0	0	0	0	0	0	0	104	162	50.72	0	0	1	0	0	0
American Sociological Review	0	0	1	0	0	0	0	0	0	0	0	0	0	0	0	0	0	0	98	46	77.91	0	0	1	0	1	2
AJS; American journal of sociology	0	0	1	0	0	0	0	0	0	0	0	0	0	0	0	0	0	0	92	33	100.79	1	0	0	0	1	1
Information Systems Research	0	0	1	0	0	0	0	0	0	0	0	0	0	0	0	0	0	0	90	74	61.11	0	1	0	0	1	3
Journal of Marriage and Family	0	0	1	0	0	0	0	0	0	0	0	0	0	0	0	0	0	0	89	79	52.72	0	0	1	0	0	0
American Political Science Review	0	0	1	0	0	0	0	0	0	0	0	0	0	0	0	0	0	0	85	48	78.1	1	0	0	0	0	0
Annual Review of Sociology	0	0	1	0	0	0	0	0	0	0	0	0	0	0	0	0	0	0	83	25	136.52	0	0	1	0	0	0
Journal of Studies on Alcohol and Drugs	0	0	1	0	0	0	0	0	0	0	0	0	0	0	0	0	0	0	83	115	43.84	0	1	0	0	0	0
World Development	0	0	1	0	0	0	0	0	0	0	0	0	0	0	0	0	0	0	82	191	44.7	0	0	1	0	0	0
American Journal of Political Science	0	0	1	0	0	0	0	0	0	0	0	0	0	0	0	0	0	0	76	70	54.6	0	0	1	0	0	0
Tobacco Control	0	0	1	0	0	0	0	0	0	0	0	0	0	0	0	0	0	0	74	211	18.11	0	1	0	0	0	0
Brain and Language	0	0	1	0	0	0	0	0	0	0	0	0	0	0	0	0	0	0	73	152	51.32	0	0	1	0	0	0
Demography	0	0	1	0	0	0	0	0	0	0	0	0	0	0	0	0	0	0	71	65	56.37	0	1	0	0	1	1
Annals of Tourism Research	0	0	1	0	0	0	0	0	0	0	0	0	0	0	0	0	0	0	70	118	61.53	0	0	1	0	0	0
Accident Analysis and Prevention	0	0	1	0	0	0	0	0	0	0	0	0	0	0	0	0	0	0	69	324	34.28	0	0	1	0	0	0
Progress in Human Geography	0	0	1	0	0	0	0	0	0	0	0	0	0	0	0	0	0	0	69	50	101.58	0	0	1	0	0	0
International Journal of Human Computer Studies	0	0	1	0	0	0	0	0	0	0	0	0	0	0	0	0	0	0	68	69	54.38	0	0	1	0	0	0
Social Forces	0	0	1	0	0	0	0	0	0	0	0	0	0	0	0	0	0	0	68	63	52.76	1	0	0	0	0	0
Social Psychiatry and Psychiatric Epidemiology	0	0	1	0	0	0	0	0	0	0	0	0	0	0	0	0	0	0	68	299	45.39	0	0	1	0	0	0
Journal of Development of Economics	0	0	1	0	0	0	0	0	0	0	0	0	0	0	0	0	0	0	66	108	36.3	0	0	1	0	0	0
Tourism Management	0	0	1	0	0	0	0	0	0	0	0	0	0	0	0	0	0	0	66	186	55.11	0	0	1	0	0	0
Journal of Social Issues	0	0	1	0	0	0	0	0	0	0	0	0	0	0	0	0	0	0	63	47	49.62	0	0	1	0	0	0
American Journal of Community Psychology	0	0	1	0	0	0	0	0	0	0	0	0	0	0	0	0	0	0	62	92	53.15	0	0	1	0	0	0
Annals of the Association of American Geographers	0	0	1	0	0	0	0	0	0	0	0	0	0	0	0	0	0	0	62	97	74.47	0	0	1	0	0	0
Ergonomics	0	0	1	0	0	0	0	0	0	0	0	0	0	0	0	0	0	0	60	138	44.56	0	0	1	0	0	0
International Journal of Geographical Information Science	0	0	1	0	0	0	0	0	0	0	0	0	0	0	0	0	0	0	60	129	44.2	0	0	1	0	0	0
American Journal of Health Promotion	0	0	1	0	0	0	0	0	0	0	0	0	0	0	0	0	0	0	59	93	28.74	0	1	0	0	0	0
Annual Review of Anthropology	0	0	1	0	0	0	0	0	0	0	0	0	0	0	0	0	0	0	59	34	130.24	0	0	1	0	0	0
Physical Review Letters	0	0	0	1	0	0	0	0	0	0	0	0	0	0	0	0	0	0	395	3995	29.08	0	1	0	0	1	3
Applied Physics Letters	0	0	0	1	0	0	0	0	0	0	0	0	0	0	0	0	0	0	290	4997	22.42	0	1	0	0	1	3
Astrophysical Journal Letters	0	0	0	1	0	0	0	0	0	0	0	0	0	0	0	0	0	0	283	681	35.16	0	1	0	0	0	0
Physical Review B - Condensed Matter and Materials Physics	0	0	0	1	0	0	0	0	0	0	0	0	0	0	0	0	0	0	269	5814	39.78	0	1	0	0	1	1
Journal of Chemical Physics	0	0	0	1	0	0	0	0	0	0	0	0	0	0	0	0	0	0	220	2600	48.96	0	1	0	0	1	3
Physical Review D - Particles, Fields, Gravitation and Cosmology	0	0	0	1	0	0	0	0	0	0	0	0	0	0	0	0	0	0	220	3442	47.51	0	1	0	0	1	1
Journal of Geophysical Research	0	0	0	1	0	0	0	0	0	0	0	0	0	0	0	0	0	0	209	2796	51.95	1	0	0	0	1	3
Journal of Applied Physics	0	0	0	1	0	0	0	0	0	0	0	0	0	0	0	0	0	0	207	4271	28.76	0	1	0	0	0	0
Reviews of Modern Physics	0	0	0	1	0	0	0	0	0	0	0	0	0	0	0	0	0	0	198	45	291.13	0	1	0	0	0	0
Nuclear Physics B	0	0	0	1	0	0	0	0	0	0	0	0	0	0	0	0	0	0	186	295	53.32	0	0	1	0	0	0
Physics Letters, Section B: Nuclear, Elementary Particle and High-Energy Physics	0	0	0	1	0	0	0	0	0	0	0	0	0	0	0	0	0	0	186	879	39.66	0	0	1	0	1	1
Astronomy and Astrophysics	0	0	0	1	0	0	0	0	0	0	0	0	0	0	0	0	0	0	177	1899	54.82	0	0	1	0	0	0
Physics Reports	0	0	0	1	0	0	0	0	0	0	0	0	0	0	0	0	0	0	171	46	261.22	0	0	1	0	0	0
Optics Letters	0	0	0	1	0	0	0	0	0	0	0	0	0	0	0	0	0	0	170	1756	14.85	0	1	0	0	0	0
Physical Review A - Atomic, Molecular, and Optical Physics	0	0	0	1	0	0	0	0	0	0	0	0	0	0	0	0	0	0	167	2857	36.1	0	1	0	0	0	0
Journal of Climate	0	0	0	1	0	0	0	0	0	0	0	0	0	0	0	0	0	0	160	537	48.11	0	1	0	0	0	0
Astronomical Journal	0	0	0	1	0	0	0	0	0	0	0	0	0	0	0	0	0	0	159	345	57.68	0	1	0	0	0	0
Chemical Physics Letters	0	0	0	1	0	0	0	0	0	0	0	0	0	0	0	0	0	0	156	962	31.5	0	0	1	0	1	1
Astrophysical Journal, Supplement Series	0	0	0	1	0	0	0	0	0	0	0	0	0	0	0	0	0	0	147	165	75.97	1	0	0	0	0	0
Optics Express	0	0	0	1	0	0	0	0	0	0	0	0	0	0	0	0	0	0	143	3199	24.8	0	1	0	0	1	2
Geophysical Research Letteres	0	0	0	1	0	0	0	0	0	0	0	0	0	0	0	0	0	0	142	1067	26.27	0	1	0	0	1	2
Earth and Planetary Sciences Letters	0	0	0	1	0	0	0	0	0	0	0	0	0	0	0	0	0	0	137	530	62.87	0	0	1	0	0	0
Physical Review E - Statistical, Nonlinear, and Soft Matter Physics	0	0	0	1	0	0	0	0	0	0	0	0	0	0	0	0	0	0	137	2526	36.01	0	1	0	0	1	2
Journal of High Energy Physics	0	0	0	1	0	0	0	0	0	0	0	0	0	0	0	0	0	0	134	1665	51.03	0	1	0	0	1	1
Journal of Computational Physics	0	0	0	1	0	0	0	0	0	0	0	0	0	0	0	0	0	0	132	459	36	0	0	1	0	1	1
Journal of Physics Condensed Matter	0	0	0	1	0	0	0	0	0	0	0	0	0	0	0	0	0	0	132	1186	40.34	0	1	0	0	1	1
Physical Review C - Nuclear Physics	0	0	0	1	0	0	0	0	0	0	0	0	0	0	0	0	0	0	132	1145	41.74	0	1	0	0	1	1
Journal of Lightwave Technology	0	0	0	1	0	0	0	0	0	0	0	0	0	0	0	0	0	0	122	464	25.34	0	1	0	0	0	0
Applied optics	0	0	0	1	0	0	0	0	0	0	0	0	0	0	0	0	0	0	118	1194	23.26	0	1	0	0	0	0
Reports on Progress in Physics	0	0	0	1	0	0	0	0	0	0	0	0	0	0	0	0	0	0	117	67	235.1	0	1	0	0	0	0
Administrative Science Quarterly	0	0	0	0	1	0	0	0	0	0	0	0	0	0	0	0	0	0	106	19	85.84	1	0	0	0	1	2
Public Administration Review	0	0	0	0	1	0	0	0	0	0	0	0	0	0	0	0	0	0	60	139	31.58	0	0	1	0	0	0
World Politics	0	0	0	0	1	0	0	0	0	0	0	0	0	0	0	0	0	0	57	20	92.7	1	0	0	0	0	0
International Security	0	0	0	0	1	0	0	0	0	0	0	0	0	0	0	0	0	0	51	34	101.97	1	0	0	0	0	0
Journal of Public Administration Research and Theory	0	0	0	0	1	0	0	0	0	0	0	0	0	0	0	0	0	0	49	36	71.14	1	0	0	0	0	0
Journal of European Public Policy	0	0	0	0	1	0	0	0	0	0	0	0	0	0	0	0	0	0	46	72	43.11	0	0	1	0	0	0
International Studies Quarterly	0	0	0	0	1	0	0	0	0	0	0	0	0	0	0	0	0	0	45	64	62.59	0	0	1	0	0	0
Journal of Policy Analysis and Management	0	0	0	0	1	0	0	0	0	0	0	0	0	0	0	0	0	0	43	71	30.7	0	0	1	0	1	3
Public Administration	0	0	0	0	1	0	0	0	0	0	0	0	0	0	0	0	0	0	43	68	61.66	0	0	1	0	0	0
Journal of Peace Research	0	0	0	0	1	0	0	0	0	0	0	0	0	0	0	0	0	0	42	56	55.13	0	0	1	0	0	0
Foreign Affairs	0	0	0	0	1	0	0	0	0	0	0	0	0	0	0	0	0	0	41	109	0.08	0	0	1	0	0	0
European Journal of International Relations	0	0	0	0	1	0	0	0	0	0	0	0	0	0	0	0	0	0	35	31	75.03	0	0	1	0	0	0
Governance	0	0	0	0	1	0	0	0	0	0	0	0	0	0	0	0	0	0	33	33	42.09	0	0	1	0	0	0
Educational Administration Quarterly	0	0	0	0	1	0	0	0	0	0	0	0	0	0	0	0	0	0	31	23	72.26	0	0	1	0	0	0
New Left Review	0	0	0	0	1	0	0	0	0	0	0	0	0	0	0	0	0	0	31	38	16.82	0	0	1	0	0	0
Critical Social Policy	0	0	0	0	1	0	0	0	0	0	0	0	0	0	0	0	0	0	30	39	44.21	0	0	1	0	0	0
International Affaires	0	0	0	0	1	0	0	0	0	0	0	0	0	0	0	0	0	0	30	58	66.03	0	0	1	0	0	0
Journal of Social Policy	0	0	0	0	1	0	0	0	0	0	0	0	0	0	0	0	0	0	30	41	52.68	1	0	0	0	0	0
Western European Politics	0	0	0	0	1	0	0	0	0	0	0	0	0	0	0	0	0	0	30	67	50.21	0	0	1	0	0	0
Environment and Planning C: Government and Policy	0	0	0	0	1	0	0	0	0	0	0	0	0	0	0	0	0	0	29	68	59.07	0	0	1	0	0	0
Contemporary Economic Policy	0	0	0	0	1	0	0	0	0	0	0	0	0	0	0	0	0	0	28	52	34.31	0	0	1	0	0	0
Science and Public Policy	0	0	0	0	1	0	0	0	0	0	0	0	0	0	0	0	0	0	28	41	45.66	0	0	1	0	0	0
Social Policy and Administration	0	0	0	0	1	0	0	0	0	0	0	0	0	0	0	0	0	0	28	37	53.7	0	0	1	0	0	0
Administration and Society	0	0	0	0	1	0	0	0	0	0	0	0	0	0	0	0	0	0	27	52	47.87	0	0	1	0	0	0
Electoral Studies	0	0	0	0	1	0	0	0	0	0	0	0	0	0	0	0	0	0	27	95	36.62	0	0	1	0	0	0
Citizenship Studies	0	0	0	0	1	0	0	0	0	0	0	0	0	0	0	0	0	0	26	66	45.3	0	0	1	0	0	0
Human Resources for Health	0	0	0	0	1	0	0	0	0	0	0	0	0	0	0	0	0	0	26	48	32.25	0	0	1	0	0	0
Policy Sciences	0	0	0	0	1	0	0	0	0	0	0	0	0	0	0	0	0	0	26	21	67.48	0	0	1	0	0	0
Policy and Politics	0	0	0	0	1	0	0	0	0	0	0	0	0	0	0	0	0	0	26	38	49.26	0	0	1	0	0	0
Review of International Studies	0	0	0	0	1	0	0	0	0	0	0	0	0	0	0	0	0	0	26	57	87.19	1	0	0	0	0	0
Journal of Personality and Social Psychology	0	0	0	0	0	1	0	0	0	0	0	0	0	0	0	0	0	0	195	151	73.23	0	1	0	0	0	0
Psychological Bulletin	0	0	0	0	0	1	0	0	0	0	0	0	0	0	0	0	0	0	165	54	177.33	0	1	0	0	0	0
Trends in Cognitive Sciences	0	0	0	0	0	1	0	0	0	0	0	0	0	0	0	0	0	0	160	133	42.95	0	0	1	0	0	0
Journal of Consulting and Clinical Psychology	0	0	0	0	0	1	0	0	0	0	0	0	0	0	0	0	0	0	151	99	49.87	0	1	0	0	0	0
Journal of Applied Psychology	0	0	0	0	0	1	0	0	0	0	0	0	0	0	0	0	0	0	139	91	85.07	0	1	0	0	1	2
Annual Review of Psychology	0	0	0	0	0	1	0	0	0	0	0	0	0	0	0	0	0	0	137	23	146.22	0	0	1	0	1	1
American Psychologist	0	0	0	0	0	1	0	0	0	0	0	0	0	0	0	0	0	0	134	80	54.28	0	1	0	0	1	1
Neuroscience and Biobehavioral Reviews	0	0	0	0	0	1	0	0	0	0	0	0	0	0	0	0	0	0	133	182	144.52	0	0	1	0	0	0
Psychological Science	0	0	0	0	0	1	0	0	0	0	0	0	0	0	0	0	0	0	131	224	28.25	0	0	1	0	0	0
Psychological Review	0	0	0	0	0	1	0	0	0	0	0	0	0	0	0	0	0	0	129	48	92.92	0	1	0	0	0	0
Journal of Abnormal Psychology	0	0	0	0	0	1	0	0	0	0	0	0	0	0	0	0	0	0	123	96	43.46	0	1	0	0	0	0
Journal of Affective Disorders	0	0	0	0	0	1	0	0	0	0	0	0	0	0	0	0	0	0	106	570	42.46	0	0	1	0	0	0
Journal of Educational Psychology	0	0	0	0	0	1	0	0	0	0	0	0	0	0	0	0	0	0	102	81	76.12	0	1	0	0	1	1
Personality and Social Psychology Bulletin	0	0	0	0	0	1	0	0	0	0	0	0	0	0	0	0	0	0	99	133	54.71	0	0	1	0	0	0
Clinical Psychology Review	0	0	0	0	0	1	0	0	0	0	0	0	0	0	0	0	0	0	98	59	105.85	0	0	1	0	0	0
Psychophysiology	0	0	0	0	0	1	0	0	0	0	0	0	0	0	0	0	0	0	95	171	51.18	0	0	1	0	0	0
Journal of Experimental Psychology: Learning Memory and Cognition	0	0	0	0	0	1	0	0	0	0	0	0	0	0	0	0	0	0	94	135	49.11	0	1	0	0	0	0
Journal of Psychosomatic Research	0	0	0	0	0	1	0	0	0	0	0	0	0	0	0	0	0	0	93	190	35.08	0	0	1	0	0	0
Journal of Experimental Psychology: General	0	0	0	0	0	1	0	0	0	0	0	0	0	0	0	0	0	0	92	68	53.28	0	1	0	0	0	0
Psychonomic Bulletin and Review	0	0	0	0	0	1	0	0	0	0	0	0	0	0	0	0	0	0	85	144	31.06	0	0	1	0	0	0
Journal of Autism and Developmental Disorders	0	0	0	0	0	1	0	0	0	0	0	0	0	0	0	0	0	0	83	451	43.49	0	0	1	0	0	0
Personality and Individual Differences	0	0	0	0	0	1	0	0	0	0	0	0	0	0	0	0	0	0	80	368	32.64	0	0	1	0	1	1
Neuropsychology	0	0	0	0	0	1	0	0	0	0	0	0	0	0	0	0	0	0	79	73	58.42	0	1	0	0	0	0
Psychological Methods	0	0	0	0	0	1	0	0	0	0	0	0	0	0	0	0	0	0	77	44	56.16	0	1	0	0	1	1
Personality and Social Psychology Review	0	0	0	0	0	1	0	0	0	0	0	0	0	0	0	0	0	0	76	17	161.41	0	0	1	0	0	0
Psychological Assessment	0	0	0	0	0	1	0	0	0	0	0	0	0	0	0	0	0	0	76	96	54.93	0	1	0	0	0	0
Current Directions in Psychological Science	0	0	0	0	0	1	0	0	0	0	0	0	0	0	0	0	0	0	75	70	31.34	0	0	1	0	1	1
Journal of Clinical Child and Adolescent Psychology	0	0	0	0	0	1	0	0	0	0	0	0	0	0	0	0	0	0	75	80	58.76	0	0	1	0	0	0
Journal of Personality	0	0	0	0	0	1	0	0	0	0	0	0	0	0	0	0	0	0	75	60	60.1	0	0	1	0	0	0
Addictive Behaviors	0	0	0	0	0	1	0	0	0	0	0	0	0	0	0	0	0	0	73	230	41.66	0	0	1	0	0	0
New England Journal of Medicine	0	0	0	0	0	0	1	0	0	0	0	0	0	0	0	0	0	0	651	1753	9.65	0	1	0	0	1	4
Lancet	0	0	0	0	0	0	1	0	0	0	0	0	0	0	0	0	0	0	477	1953	13.79	0	0	1	0	0	0
Circulation	0	0	0	0	0	0	1	0	0	0	0	0	0	0	0	0	0	0	429	1154	28.22	0	0	1	0	0	0
Journal of Clinical Investigation	0	0	0	0	0	0	1	0	0	0	0	0	0	0	0	0	0	0	336	535	47.22	0	1	0	0	0	0
Genes and Development	0	0	0	0	0	0	1	0	0	0	0	0	0	0	0	0	0	0	318	258	56.47	0	0	1	0	0	0
Journal of Neuroscience	0	0	0	0	0	0	1	0	0	0	0	0	0	0	0	0	0	0	305	1766	52.37	0	1	0	0	0	0
Neuron	0	0	0	0	0	0	1	0	0	0	0	0	0	0	0	0	0	0	301	458	60.04	0	0	1	0	0	0
EMBO Journal	0	0	0	0	0	0	1	0	0	0	0	0	0	0	0	0	0	0	295	430	49.22	0	0	1	0	0	0
Journal of the American College of Cardiology	0	0	0	0	0	0	1	0	0	0	0	0	0	0	0	0	0	0	277	952	23.65	0	0	1	0	0	0
British Medical Journal	0	0	0	0	0	0	1	0	0	0	0	0	0	0	0	0	0	0	275	3874	5.69	0	1	0	0	0	0
Gastroenterology	0	0	0	0	0	0	1	0	0	0	0	0	0	0	0	0	0	0	266	601	26.24	0	0	1	0	0	0
Journal of Immunology	0	0	0	0	0	0	1	0	0	0	0	0	0	0	0	0	0	0	266	1382	47	0	1	0	0	1	3
Annals of Internal Medicine	0	0	0	0	0	0	1	0	0	0	0	0	0	0	0	0	0	0	263	719	14.93	0	1	0	0	0	0
Immunity	0	0	0	0	0	0	1	0	0	0	0	0	0	0	0	0	0	0	260	243	40.79	0	0	1	0	1	1
Nature Neuroscience	0	0	0	0	0	0	1	0	0	0	0	0	0	0	0	0	0	0	257	293	40.11	0	0	1	0	0	0
American Journal of Respiratory and Critical Care Medicine	0	0	0	0	0	0	1	0	0	0	0	0	0	0	0	0	0	0	252	642	25.39	0	1	0	0	1	3
Neurology	0	0	0	0	0	0	1	0	0	0	0	0	0	0	0	0	0	0	240	1122	17.08	0	0	1	0	1	2
American Journal of Psychiatry	0	0	0	0	0	0	1	0	0	0	0	0	0	0	0	0	0	0	237	250	22.31	0	1	0	0	0	0
Hepatology	0	0	0	0	0	0	1	0	0	0	0	0	0	0	0	0	0	0	233	580	29.52	0	0	1	0	0	0
Nature Reviews Neuroscience	0	0	0	0	0	0	1	0	0	0	0	0	0	0	0	0	0	0	232	239	38.61	0	0	1	0	0	0
Diabetes Care	0	0	0	0	0	0	1	0	0	0	0	0	0	0	0	0	0	0	231	570	23.95	0	1	0	0	0	0
Diabetes	0	0	0	0	0	0	1	0	0	0	0	0	0	0	0	0	0	0	227	438	35.88	0	1	0	0	0	0
Clinical Infectious Diseases	0	0	0	0	0	0	1	0	0	0	0	0	0	0	0	0	0	0	213	824	25.88	1	0	0	0	0	0
American Journal of Clinical Nutrition	0	0	0	0	0	0	1	0	0	0	0	0	0	0	0	0	0	0	208	431	36.26	0	1	0	0	0	0
Brain; a journal of neurology	0	0	0	0	0	0	1	0	0	0	0	0	0	0	0	0	0	0	208	363	52.79	1	0	0	0	0	0
Stroke	0	0	0	0	0	0	1	0	0	0	0	0	0	0	0	0	0	0	208	737	23.27	0	0	1	0	0	0
Pediatrics	0	0	0	0	0	0	1	0	0	0	0	0	0	0	0	0	0	0	206	895	31.04	0	1	0	0	0	0
Radiology	0	0	0	0	0	0	1	0	0	0	0	0	0	0	0	0	0	0	203	541	27.73	0	1	0	0	0	0
Trends in Neurosciences	0	0	0	0	0	0	1	0	0	0	0	0	0	0	0	0	0	0	203	79	104.05	0	0	1	0	0	0
Annals of Neurology	0	0	0	0	0	0	1	0	0	0	0	0	0	0	0	0	0	0	199	280	29.05	0	0	1	0	0	0
Journals of Gerontology - Series B Psychological Sciences and Social Sciences	0	0	0	0	0	0	0	1	0	0	0	0	0	0	0	0	0	0	88	87	44.18	0	1	0	0	0	0
Journal of Advanced Nursing	0	0	0	0	0	0	0	1	0	0	0	0	0	0	0	0	0	0	86	350	44.42	0	0	1	0	0	0
The Gerontologist	0	0	0	0	0	0	0	1	0	0	0	0	0	0	0	0	0	0	79	81	39.73	0	1	0	0	1	2
Alzheimer Disease and Associated Disorders	0	0	0	0	0	0	0	1	0	0	0	0	0	0	0	0	0	0	63	93	22.56	0	0	1	0	0	0
Nursing Research	0	0	0	0	0	0	0	1	0	0	0	0	0	0	0	0	0	0	58	74	24.32	0	0	1	0	0	0
Oncology Nursing Forum	0	0	0	0	0	0	0	1	0	0	0	0	0	0	0	0	0	0	58	120	28.19	0	1	0	0	0	0
Cancer Nursing	0	0	0	0	0	0	0	1	0	0	0	0	0	0	0	0	0	0	52	128	29.95	0	0	1	0	0	0
Journal of Clinical Nursing	0	0	0	0	0	0	0	1	0	0	0	0	0	0	0	0	0	0	52	466	35.65	0	0	1	0	0	0
Journal of Nursing Administration	0	0	0	0	0	0	0	1	0	0	0	0	0	0	0	0	0	0	52	126	17.64	0	0	1	0	1	1
American Journal of Critical Care	0	0	0	0	0	0	0	1	0	0	0	0	0	0	0	0	0	0	51	80	18.41	0	1	0	0	0	0
International Psychogeriatrics	0	0	0	0	0	0	0	1	0	0	0	0	0	0	0	0	0	0	51	244	30.69	1	0	0	0	0	0
Joint Commission Journal on Quality and Patient Safety	0	0	0	0	0	0	0	1	0	0	0	0	0	0	0	0	0	0	48	77	26.32	0	0	1	0	1	1
Journal of Voice	0	0	0	0	0	0	0	1	0	0	0	0	0	0	0	0	0	0	48	217	28.22	0	0	1	0	0	0
International Journal of Nursing Studies	0	0	0	0	0	0	0	1	0	0	0	0	0	0	0	0	0	0	45	212	35.03	0	0	1	0	0	0
Journal of Nursing Scholarship	0	0	0	0	0	0	0	1	0	0	0	0	0	0	0	0	0	0	45	55	32	0	0	1	0	1	1
Aging and Mental Health	0	0	0	0	0	0	0	1	0	0	0	0	0	0	0	0	0	0	42	118	43.69	0	0	1	0	0	0
Biogerontology	0	0	0	0	0	0	0	1	0	0	0	0	0	0	0	0	0	0	41	54	57.02	0	0	1	0	0	0
Journal of Aging and Health	0	0	0	0	0	0	0	1	0	0	0	0	0	0	0	0	0	0	41	69	46.2	0	0	1	0	0	0
Journal of Nursing Education	0	0	0	0	0	0	0	1	0	0	0	0	0	0	0	0	0	0	39	137	20.69	0	0	1	0	1	1
Nurse Education Today	0	0	0	0	0	0	0	1	0	0	0	0	0	0	0	0	0	0	37	324	19.31	0	0	1	0	1	1
Western Journal of Nursing Research	0	0	0	0	0	0	0	1	0	0	0	0	0	0	0	0	0	0	37	63	34.27	0	0	1	0	0	0
Archives of Gerontology and Geriatrics	0	0	0	0	0	0	0	1	0	0	0	0	0	0	0	0	0	0	36	345	29.93	0	0	1	0	0	0
Journal of Psychiatric and Mental Health Nursing	0	0	0	0	0	0	0	1	0	0	0	0	0	0	0	0	0	0	35	159	36.99	0	0	1	0	0	0
Journal of Nursing Management	0	0	0	0	0	0	0	1	0	0	0	0	0	0	0	0	0	0	34	166	44.24	0	0	1	0	0	0
Issues in Mental Health Nursing	0	0	0	0	0	0	0	1	0	0	0	0	0	0	0	0	0	0	33	131	31.8	0	0	1	0	0	0
Journal of Communication Disorders	0	0	0	0	0	0	0	1	0	0	0	0	0	0	0	0	0	0	33	42	54.76	0	0	1	0	0	0
Journal of gerontological nursing	0	0	0	0	0	0	0	1	0	0	0	0	0	0	0	0	0	0	33	90	25.63	0	0	1	0	0	0
The American journal of bioethics : AJOB	0	0	0	0	0	0	0	1	0	0	0	0	0	0	0	0	0	0	33	223	11.75	1	0	0	0	1	1
Journal of Aging and Physical Activity	0	0	0	0	0	0	0	1	0	0	0	0	0	0	0	0	0	0	32	33	41.76	0	0	1	0	0	0
Journal of Midwifery and Women's Health	0	0	0	0	0	0	0	1	0	0	0	0	0	0	0	0	0	0	32	104	26.34	0	0	1	0	0	0
Cell	0	0	0	0	0	0	0	0	1	0	0	0	0	0	0	0	0	0	521	558	48.98	0	0	1	0	1	2
Nature Genetics	0	0	0	0	0	0	0	0	1	0	0	0	0	0	0	0	0	0	395	293	32.49	0	0	1	0	0	0
Journal of Biological Chemistry	0	0	0	0	0	0	0	0	1	0	0	0	0	0	0	0	0	0	372	4172	47.91	0	1	0	0	0	0
Nature Medicine	0	0	0	0	0	0	0	0	1	0	0	0	0	0	0	0	0	0	370	488	23.45	0	0	1	0	0	0
Journal of Clinical Oncology	0	0	0	0	0	0	0	0	1	0	0	0	0	0	0	0	0	0	346	1095	25.68	0	1	0	0	0	0
Journal of the American Chemical Society	0	0	0	0	0	0	0	0	1	0	0	0	0	0	0	0	0	0	340	3169	49.38	0	1	0	0	1	7
Journal of Experimental Medicine	0	0	0	0	0	0	0	0	1	0	0	0	0	0	0	0	0	0	323	202	47.68	1	0	0	0	1	1
Blood	0	0	0	0	0	0	0	0	1	0	0	0	0	0	0	0	0	0	309	1690	35.83	0	1	0	0	1	1
Cancer Research	0	0	0	0	0	0	0	0	1	0	0	0	0	0	0	0	0	0	305	672	39.9	0	1	0	0	0	0
Nucleic Acids Research	0	0	0	0	0	0	0	0	1	0	0	0	0	0	0	0	0	0	299	1442	46.72	1	0	0	0	0	0
Journal of Cell Biology	0	0	0	0	0	0	0	0	1	0	0	0	0	0	0	0	0	0	275	368	47.55	1	0	0	0	0	0
Molecular Cell	0	0	0	0	0	0	0	0	1	0	0	0	0	0	0	0	0	0	261	385	38.08	0	0	1	0	0	0
Journal of the National Cancer Institute	0	0	0	0	0	0	0	0	1	0	0	0	0	0	0	0	0	0	254	344	23.19	1	0	0	0	0	0
Nature Reviews Molecular Cell Biology	0	0	0	0	0	0	0	0	1	0	0	0	0	0	0	0	0	0	252	183	46.95	0	0	1	0	0	0
Molecular and Cellular Biology	0	0	0	0	0	0	0	0	1	0	0	0	0	0	0	0	0	0	247	431	54.76	0	1	0	0	0	0
Nature Reviews Cancer	0	0	0	0	0	0	0	0	1	0	0	0	0	0	0	0	0	0	244	187	53.43	0	0	1	0	0	0
Nature Immunology	0	0	0	0	0	0	0	0	1	0	0	0	0	0	0	0	0	0	243	211	36.64	0	0	1	0	1	1
Nature Cell Biology	0	0	0	0	0	0	0	0	1	0	0	0	0	0	0	0	0	0	236	213	35.47	0	0	1	0	0	0
Journal of Clinical Endocrinology and Metabolism	0	0	0	0	0	0	0	0	1	0	0	0	0	0	0	0	0	0	234	905	33.94	0	1	0	0	0	0
Oncogene	0	0	0	0	0	0	0	0	1	0	0	0	0	0	0	0	0	0	228	776	30.19	0	0	1	0	1	1
Physiological Reviews	0	0	0	0	0	0	0	0	1	0	0	0	0	0	0	0	0	0	228	40	491.93	0	1	0	0	0	0
Development	0	0	0	0	0	0	0	0	1	0	0	0	0	0	0	0	0	0	226	519	53.97	0	0	1	0	0	0
Circulation Research	0	0	0	0	0	0	0	0	1	0	0	0	0	0	0	0	0	0	224	444	43.57	0	0	1	0	1	4
Nature Reviews Immunology	0	0	0	0	0	0	0	0	1	0	0	0	0	0	0	0	0	0	222	182	45.55	0	0	1	0	0	0
Annual Review of Immunology	0	0	0	0	0	0	0	0	1	0	0	0	0	0	0	0	0	0	218	28	174.11	0	0	1	0	0	0
American Journal of Human Genetics	0	0	0	0	0	0	0	0	1	0	0	0	0	0	0	0	0	0	217	284	31.6	1	0	0	0	0	0
Plant Cell	0	0	0	0	0	0	0	0	1	0	0	0	0	0	0	0	0	0	217	355	62.94	0	1	0	0	0	0
Current Biology	0	0	0	0	0	0	0	0	1	0	0	0	0	0	0	0	0	0	214	750	25.37	0	0	1	0	0	0
Arthritis and Rheumatism	0	0	0	0	0	0	0	0	1	0	0	0	0	0	0	0	0	0	211	546	28.21	0	0	1	0	0	0
Journal of Virology	0	0	0	0	0	0	0	0	1	0	0	0	0	0	0	0	0	0	211	1600	45.04	0	1	0	0	0	0
Chemical Reviews	0	0	0	0	0	0	0	0	0	1	0	0	0	0	0	0	0	0	400	184	335.61	0	1	0	0	0	0
Angewandte Chemie - International Edition	0	0	0	0	0	0	0	0	0	1	0	0	0	0	0	0	0	0	305	2316	49.67	0	0	1	0	0	0
Journal of Physical Chemistry B	0	0	0	0	0	0	0	0	0	1	0	0	0	0	0	0	0	0	250	1652	51.71	0	1	0	0	0	0
Accounts of Chemical Research	0	0	0	0	0	0	0	0	0	1	0	0	0	0	0	0	0	0	228	207	49.13	0	1	0	0	0	0
Analytical Chemistry	0	0	0	0	0	0	0	0	0	1	0	0	0	0	0	0	0	0	218	1522	39.33	0	1	0	0	1	1
Chemistry of Materials	0	0	0	0	0	0	0	0	0	1	0	0	0	0	0	0	0	0	218	565	50.75	0	1	0	0	1	1
Langmuir : the ACS journal of surfaces and colloids	0	0	0	0	0	0	0	0	0	1	0	0	0	0	0	0	0	0	205	2150	45.41	0	1	0	0	1	2
Macromolecules	0	0	0	0	0	0	0	0	0	1	0	0	0	0	0	0	0	0	205	1074	52.92	0	1	0	0	1	1
Chemical Society Reviews	0	0	0	0	0	0	0	0	0	1	0	0	0	0	0	0	0	0	195	399	149.91	0	1	0	0	0	0
Chemical Communications	0	0	0	0	0	0	0	0	0	1	0	0	0	0	0	0	0	0	178	3212	33.54	0	1	0	0	1	3
Coordination Chemistry Reviews	0	0	0	0	0	0	0	0	0	1	0	0	0	0	0	0	0	0	175	154	152.63	0	0	1	0	0	0
Journal of the Electrochemical Society	0	0	0	0	0	0	0	0	0	1	0	0	0	0	0	0	0	0	169	909	33.48	0	1	0	0	0	0
Acta Materialia	0	0	0	0	0	0	0	0	0	1	0	0	0	0	0	0	0	0	156	750	37.69	0	0	1	0	1	1
Journal of Organic Chemistry	0	0	0	0	0	0	0	0	0	1	0	0	0	0	0	0	0	0	152	1312	53.86	0	1	0	0	1	1
Journal of Materials Chemistry	0	0	0	0	0	0	0	0	0	1	0	0	0	0	0	0	0	0	150	3320	45.43	0	1	0	0	0	0
Journal of Physical Chemistry A	0	0	0	0	0	0	0	0	0	1	0	0	0	0	0	0	0	0	150	1374	52.72	0	1	0	0	0	0
Polymer	0	0	0	0	0	0	0	0	0	1	0	0	0	0	0	0	0	0	150	747	41.63	0	0	1	0	0	0
Inorganic Chemistry	0	0	0	0	0	0	0	0	0	1	0	0	0	0	0	0	0	0	149	1573	58.4	0	1	0	0	0	0
Chemistry - A European Journal	0	0	0	0	0	0	0	0	0	1	0	0	0	0	0	0	0	0	146	1964	64.02	0	0	1	0	0	0
Progress in Polymer Science (Oxford)	0	0	0	0	0	0	0	0	0	1	0	0	0	0	0	0	0	0	145	61	213.44	0	0	1	0	0	0
Carbon	0	0	0	0	0	0	0	0	0	1	0	0	0	0	0	0	0	0	137	763	31.99	0	0	1	0	1	1
Advanced Functional Materials	0	0	0	0	0	0	0	0	0	1	0	0	0	0	0	0	0	0	136	576	49.18	0	0	1	0	0	0
Catalysis Today	0	0	0	0	0	0	0	0	0	1	0	0	0	0	0	0	0	0	129	615	32.31	0	0	1	0	0	0
Pharmaceutical Research	0	0	0	0	0	0	0	0	0	1	0	0	0	0	0	0	0	0	128	354	39.78	0	0	1	0	0	0
Journal of Colloid and Interface Science	0	0	0	0	0	0	0	0	0	1	0	0	0	0	0	0	0	0	123	934	42.37	0	0	1	0	0	0
Organometallics	0	0	0	0	0	0	0	0	0	1	0	0	0	0	0	0	0	0	122	1020	64.3	0	1	0	0	1	1
Solid State Ionics	0	0	0	0	0	0	0	0	0	1	0	0	0	0	0	0	0	0	122	416	25.51	0	0	1	0	0	0
Journal of the American Ceramic Society	0	0	0	0	0	0	0	0	0	1	0	0	0	0	0	0	0	0	119	637	31.93	0	1	0	0	0	0
Thin Solid Films	0	0	0	0	0	0	0	0	0	1	0	0	0	0	0	0	0	0	115	1486	24.66	0	0	1	0	0	0
Journal of Physics D - Applied Physics	0	0	0	0	0	0	0	0	0	1	0	0	0	0	0	0	0	0	112	707	34.67	0	1	0	0	0	0
IEEE Transactions on Pattern Analysis and Machine Intelligence	0	0	0	0	0	0	0	0	0	0	1	0	0	0	0	0	0	0	200	196	42.09	0	1	0	0	0	0
IEEE Transactions on Image Processing	0	0	0	0	0	0	0	0	0	0	1	0	0	0	0	0	0	0	156	413	35.94	0	1	0	0	0	0
IEEE Journal on Selected Areas in Communications	0	0	0	0	0	0	0	0	0	0	1	0	0	0	0	0	0	0	155	235	24.37	0	1	0	0	0	0
IEEE Transactions on Signal Processing	0	0	0	0	0	0	0	0	0	0	1	0	0	0	0	0	0	0	151	601	30.18	0	1	0	0	0	0
IEEE Transactions on Medical Imaging	0	0	0	0	0	0	0	0	0	0	1	0	0	0	0	0	0	0	131	200	41.33	0	1	0	0	0	0
IEEE Communications Magazine	0	0	0	0	0	0	0	0	0	0	1	0	0	0	0	0	0	0	130	281	10.03	0	1	0	0	0	0
International Journal of Computer Vision	0	0	0	0	0	0	0	0	0	0	1	0	0	0	0	0	0	0	121	114	44.83	0	0	1	0	0	0
IEEE/ACM Transactions on Networking	0	0	0	0	0	0	0	0	0	0	1	0	0	0	0	0	0	0	120	203	20.23	0	1	0	0	0	0
Communications of the ACM	0	0	0	0	0	0	0	0	0	0	1	0	0	0	0	0	0	0	118	321	8.19	0	1	0	0	1	1
Proceedings - IEEE INFOCOM	0	0	0	0	0	0	0	0	0	0	1	0	0	0	0	0	0	0	118	453	20.21	0	1	0	0	0	0
Proceedings of the IEEE Computer Society Conference on Computer Vision and Pattern Recognition	0	0	0	0	0	0	0	0	0	0	1	0	0	0	0	0	0	0	110	467	26.46	0	1	0	0	0	0
Pattern Recognition	0	0	0	0	0	0	0	0	0	0	1	0	0	0	0	0	0	0	108	369	38.81	0	0	1	0	0	0
IEEE Transactions on Fuzzy Systems	0	0	0	0	0	0	0	0	0	0	1	0	0	0	0	0	0	0	106	77	43.05	0	1	0	0	0	0
ACM Transactions on Graphics	0	0	0	0	0	0	0	0	0	0	1	0	0	0	0	0	0	0	104	196	36.14	0	1	0	0	0	0
IEEE Transactions on Evolutionary Computation	0	0	0	0	0	0	0	0	0	0	1	0	0	0	0	0	0	0	104	54	50.67	0	1	0	0	0	0
Journal of the Optical Society of America A: Optics and Image Science, and Vision	0	0	0	0	0	0	0	0	0	0	1	0	0	0	0	0	0	0	102	363	28.83	0	1	0	0	0	0
IEEE Transactions on Software Engineering	0	0	0	0	0	0	0	0	0	0	1	0	0	0	0	0	0	0	100	85	52.61	0	1	0	0	0	0
Fuzzy Sets and Systems	0	0	0	0	0	0	0	0	0	0	1	0	0	0	0	0	0	0	99	208	29.06	0	0	1	0	0	0
IEEE Signal Processing Magazine	0	0	0	0	0	0	0	0	0	0	1	0	0	0	0	0	0	0	98	105	23.81	0	1	0	0	0	0
Machine Learning	0	0	0	0	0	0	0	0	0	0	1	0	0	0	0	0	0	0	97	59	44.08	0	0	1	0	0	0
IEEE Transactions on Knowledge and Data Engineering	0	0	0	0	0	0	0	0	0	0	1	0	0	0	0	0	0	0	94	151	35.74	0	1	0	0	0	0
Computer Physics Communications	0	0	0	0	0	0	0	0	0	0	1	0	0	0	0	0	0	0	91	275	32.55	0	0	1	0	0	0
Artificial Intelligence	0	0	0	0	0	0	0	0	0	0	1	0	0	0	0	0	0	0	90	69	31.23	0	0	1	0	0	0
IEEE Transactions on Systems, Man and Cybernetics Part B: Cybernetics	0	0	0	0	0	0	0	0	0	0	1	0	0	0	0	0	0	0	90	237	23.03	0	1	0	0	0	0
IEEE Wireless Communications	0	0	0	0	0	0	0	0	0	0	1	0	0	0	0	0	0	0	89	72	11.74	0	1	0	0	0	0
Neural Networks	0	0	0	0	0	0	0	0	0	0	1	0	0	0	0	0	0	0	87	179	37.94	0	0	1	0	0	0
Computer Communication Review	0	0	0	0	0	0	0	0	0	0	1	0	0	0	0	0	0	0	86	47	16.53	0	1	0	0	0	0
SIGMOD Record	0	0	0	0	0	0	0	0	0	0	1	0	0	0	0	0	0	0	86	22	21.55	0	1	0	0	0	0
Computer Vision and Image Understanding	0	0	0	0	0	0	0	0	0	0	1	0	0	0	0	0	0	0	85	106	33.97	0	0	1	0	0	0
Journal of Memory and Language	0	0	0	0	0	0	0	0	0	0	1	0	0	0	0	0	0	0	83	85	57.04	0	0	1	0	0	0
Applied and Environmental Microbiology	0	0	0	0	0	0	0	0	0	0	0	1	0	0	0	0	0	0	206	1148	43.87	0	1	0	0	0	0
Trends in Ecology and Ecolution	0	0	0	0	0	0	0	0	0	0	0	1	0	0	0	0	0	0	199	131	48.08	0	0	1	0	1	1
Ecology	0	0	0	0	0	0	0	0	0	0	0	1	0	0	0	0	0	0	172	291	51.43	0	1	0	0	1	1
Water Research	0	0	0	0	0	0	0	0	0	0	0	1	0	0	0	0	0	0	155	654	43.11	0	0	1	0	0	0
Molecular Biology and Evolution	0	0	0	0	0	0	0	0	0	0	0	1	0	0	0	0	0	0	145	302	56.64	1	0	0	0	0	0
Molecular Ecology	0	0	0	0	0	0	0	0	0	0	0	1	0	0	0	0	0	0	137	490	70.13	0	0	1	0	1	1
Atmospheric Environment	0	0	0	0	0	0	0	0	0	0	0	1	0	0	0	0	0	0	135	906	38.02	0	0	1	0	0	0
Ecological Appplications	0	0	0	0	0	0	0	0	0	0	0	1	0	0	0	0	0	0	132	175	61.82	0	1	0	0	0	0
Conservation Biology	0	0	0	0	0	0	0	0	0	0	0	1	0	0	0	0	0	0	130	137	39.1	0	0	1	0	0	0
Ecology Letters	0	0	0	0	0	0	0	0	0	0	0	1	0	0	0	0	0	0	127	169	53.82	0	0	1	0	1	9
Global Change Biology	0	0	0	0	0	0	0	0	0	0	0	1	0	0	0	0	0	0	126	312	65.17	0	0	1	0	0	0
Chemosphere	0	0	0	0	0	0	0	0	0	0	0	1	0	0	0	0	0	0	125	773	38.58	0	0	1	0	1	2
Applied Catalysis B: Environmental	0	0	0	0	0	0	0	0	0	0	0	1	0	0	0	0	0	0	122	511	43.17	0	0	1	0	0	0
Oecologia	0	0	0	0	0	0	0	0	0	0	0	1	0	0	0	0	0	0	121	403	55.75	0	0	1	0	0	0
Science of the Total Environment	0	0	0	0	0	0	0	0	0	0	0	1	0	0	0	0	0	0	115	1060	50.07	0	0	1	0	0	0
Systematic Biology	0	0	0	0	0	0	0	0	0	0	0	1	0	0	0	0	0	0	115	79	67.37	0	0	1	0	0	0
Oikos	0	0	0	0	0	0	0	0	0	0	0	1	0	0	0	0	0	0	114	272	53.26	0	0	1	0	0	0
Marine Ecology - Progress Series	0	0	0	0	0	0	0	0	0	0	0	1	0	0	0	0	0	0	112	620	63.83	0	1	0	0	0	0
Journal of Hydrology	0	0	0	0	0	0	0	0	0	0	0	1	0	0	0	0	0	0	110	682	47.61	0	0	1	0	0	0
Water Resources Research	0	0	0	0	0	0	0	0	0	0	0	1	0	0	0	0	0	0	110	533	51	0	1	0	0	0	0
Global Biogeochemical Cycles	0	0	0	0	0	0	0	0	0	0	0	1	0	0	0	0	0	0	109	126	64.33	0	1	0	0	0	0
Environmental Pollution	0	0	0	0	0	0	0	0	0	0	0	1	0	0	0	0	0	0	108	445	45.68	0	0	1	0	1	1
Journal of Hazardous Materials	0	0	0	0	0	0	0	0	0	0	0	1	0	0	0	0	0	0	107	1048	39.35	0	0	1	0	0	0
Environmental Toxicology and Chemistry	0	0	0	0	0	0	0	0	0	0	0	1	0	0	0	0	0	0	106	371	38.03	0	1	0	0	0	0
Biological Conservation	0	0	0	0	0	0	0	0	0	0	0	1	0	0	0	0	0	0	105	296	57.09	0	0	1	0	1	13
International Journal of Systematic and Evolutionary Microbiology	0	0	0	0	0	0	0	0	0	0	0	1	0	0	0	0	0	0	103	477	29.69	0	1	0	0	0	0
Quarternary Science Reviews	0	0	0	0	0	0	0	0	0	0	0	1	0	0	0	0	0	0	103	306	79.94	0	0	1	0	0	0
Journal of Applied Ecology	0	0	0	0	0	0	0	0	0	0	0	1	0	0	0	0	0	0	102	163	48.18	0	0	1	0	1	5
Journal of Ecology	0	0	0	0	0	0	0	0	0	0	0	1	0	0	0	0	0	0	102	150	69.05	0	0	1	0	1	5
Canadian Journal of Fisheries and Aquatic Sciences	0	0	0	0	0	0	0	0	0	0	0	1	0	0	0	0	0	0	101	177	47.5	0	0	1	0	0	0
American Economic Review	0	0	0	0	0	0	0	0	0	0	0	0	1	0	0	0	0	0	144	263	25.8	0	1	0	0	1	1
Quarterly Journal of Economics	0	0	0	0	0	0	0	0	0	0	0	0	1	0	0	0	0	0	136	41	46.17	1	0	0	0	1	1
Journal of Economic Perspectives	0	0	0	0	0	0	0	0	0	0	0	0	1	0	0	0	0	0	104	43	44.21	0	1	0	0	0	0
Econometrica	0	0	0	0	0	0	0	0	0	0	0	0	1	0	0	0	0	0	103	78	35.31	0	0	1	0	0	0
Journal of Political Economy	0	0	0	0	0	0	0	0	0	0	0	0	1	0	0	0	0	0	101	30	45.67	1	0	0	0	0	0
Journal of Economic Literature	0	0	0	0	0	0	0	0	0	0	0	0	1	0	0	0	0	0	97	24	68.92	0	1	0	0	0	0
Journal of Econometrics	0	0	0	0	0	0	0	0	0	0	0	0	1	0	0	0	0	0	86	188	31.45	0	0	1	0	0	0
Economic Journal	0	0	0	0	0	0	0	0	0	0	0	0	1	0	0	0	0	0	85	84	41.38	0	0	1	0	0	0
Review of Economics and Statistics	0	0	0	0	0	0	0	0	0	0	0	0	1	0	0	0	0	0	84	53	41.49	1	0	0	0	0	0
Review of Economic Studies	0	0	0	0	0	0	0	0	0	0	0	0	1	0	0	0	0	0	72	52	42.13	0	0	1	0	0	0
Journal of Environmental Economics and Management	0	0	0	0	0	0	0	0	0	0	0	0	1	0	0	0	0	0	67	59	34.69	0	0	1	0	0	0
RAND Journal of Economics	0	0	0	0	0	0	0	0	0	0	0	0	1	0	0	0	0	0	61	32	38.28	0	0	1	0	0	0
Journal of Labor Economics	0	0	0	0	0	0	0	0	0	0	0	0	1	0	0	0	0	0	58	25	44.12	1	0	0	0	0	0
Industrial and Corporate Change	0	0	0	0	0	0	0	0	0	0	0	0	1	0	0	0	0	0	57	50	65.16	1	0	0	0	0	0
American Journal of Agricultural Economics	0	0	0	0	0	0	0	0	0	0	0	0	1	0	0	0	0	0	56	52	34.42	0	0	1	0	1	1
Energy Economics	0	0	0	0	0	0	0	0	0	0	0	0	1	0	0	0	0	0	56	285	36.67	0	0	1	0	0	0
Journal of Business and Economic Statistics	0	0	0	0	0	0	0	0	0	0	0	0	1	0	0	0	0	0	56	53	29.96	0	1	0	0	0	0
Journal of Economic Theory	0	0	0	0	0	0	0	0	0	0	0	0	1	0	0	0	0	0	56	126	24.61	0	0	1	0	0	0
Journal of Applied Econometrics	0	0	0	0	0	0	0	0	0	0	0	0	1	0	0	0	0	0	54	85	36.39	0	0	1	0	0	0
Structural Equation Modeling	0	0	0	0	0	0	0	0	0	0	0	0	1	0	0	0	0	0	53	34	37.32	0	0	1	0	0	0
International Economic Review	0	0	0	0	0	0	0	0	0	0	0	0	1	0	0	0	0	0	52	55	35.82	0	0	1	0	0	0
Resources, Conservation and Recyclcing	0	0	0	0	0	0	0	0	0	0	0	0	1	0	0	0	0	0	52	148	39.07	0	0	1	0	0	0
Journal of Urban Economics	0	0	0	0	0	0	0	0	0	0	0	0	1	0	0	0	0	0	51	49	35.1	0	0	1	0	0	0
International Journal of Electronic Commerce	0	0	0	0	0	0	0	0	0	0	0	0	1	0	0	0	0	0	49	18	54.28	0	0	1	0	0	0
Journal of Economic Growth	0	0	0	0	0	0	0	0	0	0	0	0	1	0	0	0	0	0	49	15	67.07	0	0	1	0	1	1
Land Economics	0	0	0	0	0	0	0	0	0	0	0	0	1	0	0	0	0	0	49	41	43.15	1	0	0	0	0	0
Entrepreneurship: Theory and Practice	0	0	0	0	0	0	0	0	0	0	0	0	1	0	0	0	0	0	47	74	70.27	1	0	0	0	0	0
Journal of Economic Surveys	0	0	0	0	0	0	0	0	0	0	0	0	1	0	0	0	0	0	47	64	98.73	0	0	1	0	0	0
Journal of Economic Geography	0	0	0	0	0	0	0	0	0	0	0	0	1	0	0	0	0	0	45	49	73.53	1	0	0	0	0	0
Economic Geograpaphy	0	0	0	0	0	0	0	0	0	0	0	0	1	0	0	0	0	0	44	25	50.44	1	0	0	0	0	0
Nature Biotechnology	0	0	0	0	0	0	0	0	0	0	0	0	0	1	0	0	0	0	265	358	16.79	0	0	1	0	0	0
Advanced Materials	0	0	0	0	0	0	0	0	0	0	0	0	0	1	0	0	0	0	257	891	48.67	0	0	0	1	0	0
Nano Letters	0	0	0	0	0	0	0	0	0	0	0	0	0	1	0	0	0	0	239	1099	35.77	0	1	0	0	1	3
Nature Materials	0	0	0	0	0	0	0	0	0	0	0	0	0	1	0	0	0	0	219	242	28.01	0	0	1	0	0	0
Biomaterials	0	0	0	0	0	0	0	0	0	0	0	0	0	1	0	0	0	0	196	908	46.75	0	0	1	0	1	1
Proceedings of the IEEE	0	0	0	0	0	0	0	0	0	0	0	0	0	1	0	0	0	0	163	269	46.45	0	1	0	0	0	0
IEEE Transactions on Automatic Control	0	0	0	0	0	0	0	0	0	0	0	0	0	1	0	0	0	0	162	372	26.08	0	1	0	0	1	2
Journal of Power Sources	0	0	0	0	0	0	0	0	0	0	0	0	0	1	0	0	0	0	154	1281	32.22	0	0	1	0	1	1
IEEE Transactions on Communications	0	0	0	0	0	0	0	0	0	0	0	0	0	1	0	0	0	0	141	397	23.06	0	1	0	0	1	1
Automatica	0	0	0	0	0	0	0	0	0	0	0	0	0	1	0	0	0	0	140	418	23.51	0	0	1	0	0	0
Journal of Catalysis	0	0	0	0	0	0	0	0	0	0	0	0	0	1	0	0	0	0	139	293	49.74	0	0	1	0	0	0
IEEE Journal of Solid-State Circuits	0	0	0	0	0	0	0	0	0	0	0	0	0	1	0	0	0	0	133	284	21.01	0	1	0	0	0	0
Electrochimica Acta	0	0	0	0	0	0	0	0	0	0	0	0	0	1	0	0	0	0	129	1504	37.12	0	0	1	0	0	0
IEEE Transactions on Power Systems	0	0	0	0	0	0	0	0	0	0	0	0	0	1	0	0	0	0	129	422	15.82	0	1	0	0	0	0
Bioresource Technology	0	0	0	0	0	0	0	0	0	0	0	0	0	1	0	0	0	0	128	1575	29.54	0	0	1	0	1	1
Trends in Biotechnology	0	0	0	0	0	0	0	0	0	0	0	0	0	1	0	0	0	0	128	97	56.33	0	0	1	0	0	0
IEEE Transactions on Geoscience and Remote Sensing	0	0	0	0	0	0	0	0	0	0	0	0	0	1	0	0	0	0	125	528	25.45	0	1	0	0	1	3
IEEE Transactions on Microwave Theory and Techniques	0	0	0	0	0	0	0	0	0	0	0	0	0	1	0	0	0	0	124	464	23.19	0	1	0	0	0	0
Applied Catalysis A: General	0	0	0	0	0	0	0	0	0	0	0	0	0	1	0	0	0	0	123	529	42.85	0	0	1	0	1	1
Current Opinion in Biotechnology	0	0	0	0	0	0	0	0	0	0	0	0	0	1	0	0	0	0	123	161	46.4	0	0	1	0	0	0
Industrial and Engineering Chemistry Research	0	0	0	0	0	0	0	0	0	0	0	0	0	1	0	0	0	0	121	1828	36.42	0	1	0	0	0	0
Journal of Fluid Mechanics	0	0	0	0	0	0	0	0	0	0	0	0	0	1	0	0	0	0	121	547	37.13	1	0	0	0	1	1
Materials Science & Engineering A: Structural Materials: Properties, Microstructure and Processing	0	0	0	0	0	0	0	0	0	0	0	0	0	1	0	0	0	0	121	1292	27.71	0	0	1	0	0	0
Journal of Biomechanics	0	0	0	0	0	0	0	0	0	0	0	0	0	1	0	0	0	0	117	488	29.1	0	0	1	0	1	1
IEEE Transactions on Industrial Electronics	0	0	0	0	0	0	0	0	0	0	0	0	0	1	0	0	0	0	116	482	30.48	0	1	0	0	1	8
IEEE Transactions on Circuits and Systems for Video Technology	0	0	0	0	0	0	0	0	0	0	0	0	0	1	0	0	0	0	115	147	33.86	0	1	0	0	0	0
IEEE Transactions on Electron Devices	0	0	0	0	0	0	0	0	0	0	0	0	0	1	0	0	0	0	112	538	23.94	0	1	0	0	0	0
Bioconjugate Chemistry	0	0	0	0	0	0	0	0	0	0	0	0	0	1	0	0	0	0	111	260	44.68	0	1	0	0	0	0
IEEE Transactions on Power Electronics	0	0	0	0	0	0	0	0	0	0	0	0	0	1	0	0	0	0	111	463	27.9	0	1	0	0	1	1
International Journal of Hydrogen Energy	0	0	0	0	0	0	0	0	0	0	0	0	0	1	0	0	0	0	109	2238	32.41	0	0	1	0	1	2
Journal of Finance	0	0	0	0	0	0	0	0	0	0	0	0	0	0	1	0	0	0	157	64	46.2	0	0	1	0	1	1
Journal of Financial Economics	0	0	0	0	0	0	0	0	0	0	0	0	0	0	1	0	0	0	123	128	45.95	0	0	1	0	1	7
Journal of Management	0	0	0	0	0	0	0	0	0	0	0	0	0	0	1	0	0	0	101	63	122.84	0	0	1	0	1	3
Review of Financial Studies	0	0	0	0	0	0	0	0	0	0	0	0	0	0	1	0	0	0	84	97	45.85	1	0	0	0	0	0
Journal of Accounting and Economics	0	0	0	0	0	0	0	0	0	0	0	0	0	0	1	0	0	0	78	45	52.24	0	0	1	0	1	1
Journal of Accounting Research	0	0	0	0	0	0	0	0	0	0	0	0	0	0	1	0	0	0	77	39	49.82	0	0	1	0	0	0
Accounting Review	0	0	0	0	0	0	0	0	0	0	0	0	0	0	1	0	0	0	73	75	52.41	0	1	0	0	1	1
Journal of International Economics	0	0	0	0	0	0	0	0	0	0	0	0	0	0	1	0	0	0	73	90	37.06	0	0	1	0	0	0
European Economic Review	0	0	0	0	0	0	0	0	0	0	0	0	0	0	1	0	0	0	70	108	37	0	0	1	0	0	0
Journal of Monetary Economics	0	0	0	0	0	0	0	0	0	0	0	0	0	0	1	0	0	0	70	74	24.61	0	0	1	0	1	1
Journal of Banking and Finance	0	0	0	0	0	0	0	0	0	0	0	0	0	0	1	0	0	0	69	260	38.86	0	0	1	0	1	24
Journal of Public Economics	0	0	0	0	0	0	0	0	0	0	0	0	0	0	1	0	0	0	67	90	35.82	0	0	1	0	0	0
Journal of Financial and Quantitative Analysis	0	0	0	0	0	0	0	0	0	0	0	0	0	0	1	0	0	0	60	50	40.24	1	0	0	0	1	1
Journal of Money, Credit and Banking	0	0	0	0	0	0	0	0	0	0	0	0	0	0	1	0	0	0	55	92	30.77	1	0	0	0	0	0
Games and Economic Behavior	0	0	0	0	0	0	0	0	0	0	0	0	0	0	1	0	0	0	52	172	26.42	0	0	1	0	0	0
Economics Letters	0	0	0	0	0	0	0	0	0	0	0	0	0	0	1	0	0	0	48	664	11.29	0	0	1	0	1	1
Journal of International Money and Finance	0	0	0	0	0	0	0	0	0	0	0	0	0	0	1	0	0	0	48	122	36.15	0	0	1	0	0	0
World Bank Economic Review	0	0	0	0	0	0	0	0	0	0	0	0	0	0	1	0	0	0	48	20	34.2	1	0	0	0	0	0
Journal of World Business	0	0	0	0	0	0	0	0	0	0	0	0	0	0	1	0	0	0	45	96	51.65	0	0	1	0	1	1
Longe Range Planning	0	0	0	0	0	0	0	0	0	0	0	0	0	0	1	0	0	0	45	30	47.97	0	0	1	0	1	4
Mathematical Finance	0	0	0	0	0	0	0	0	0	0	0	0	0	0	1	0	0	0	45	32	26.5	0	0	1	0	0	0
Contemporary Accounting Research	0	0	0	0	0	0	0	0	0	0	0	0	0	0	1	0	0	0	43	63	57.08	0	1	0	0	1	4
Financial Analysts Journal	0	0	0	0	0	0	0	0	0	0	0	0	0	0	1	0	0	0	42	24	11.96	0	1	0	0	1	1
International Business Review	0	0	0	0	0	0	0	0	0	0	0	0	0	0	1	0	0	0	41	84	79.67	0	0	1	0	1	2
Journal of Corporate Finance	0	0	0	0	0	0	0	0	0	0	0	0	0	0	1	0	0	0	41	78	43.38	0	0	1	0	1	4
Journal of Risk and Uncertainty	0	0	0	0	0	0	0	0	0	0	0	0	0	0	1	0	0	0	41	24	38.67	0	0	1	0	1	1
Journal of Empirical Finance	0	0	0	0	0	0	0	0	0	0	0	0	0	0	1	0	0	0	40	50	42.54	0	0	1	0	0	0
Management Accounting Research	0	0	0	0	0	0	0	0	0	0	0	0	0	0	1	0	0	0	40	19	84.53	0	0	1	0	0	0
Journal of Business Finance and Accounting	0	0	0	0	0	0	0	0	0	0	0	0	0	0	1	0	0	0	39	47	51.32	0	0	1	0	1	1
Journal of Financial Intermediation	0	0	0	0	0	0	0	0	0	0	0	0	0	0	1	0	0	0	37	30	42.87	0	0	1	0	0	0
Academy of Management Journal	0	0	0	0	0	0	0	0	0	0	0	0	0	0	0	1	0	0	160	33	88.03	0	1	0	0	1	14
Academy of Management Review	0	0	0	0	0	0	0	0	0	0	0	0	0	0	0	1	0	0	146	25	103.04	0	1	0	0	1	6
Strategic Management Journal	0	0	0	0	0	0	0	0	0	0	0	0	0	0	0	1	0	0	146	90	77.73	0	0	1	0	1	6
Management Science	0	0	0	0	0	0	0	0	0	0	0	0	0	0	0	1	0	0	134	144	42.49	0	1	0	0	1	1
Organization Science	0	0	0	0	0	0	0	0	0	0	0	0	0	0	0	1	0	0	115	102	82.95	0	1	0	0	1	6
Research Policy	0	0	0	0	0	0	0	0	0	0	0	0	0	0	0	1	0	0	110	137	72.48	0	0	1	0	1	1
Journal of Operations Management	0	0	0	0	0	0	0	0	0	0	0	0	0	0	0	1	0	0	96	45	75.76	0	0	1	0	1	4
Journal of International Business Studies	0	0	0	0	0	0	0	0	0	0	0	0	0	0	0	1	0	0	94	44	83.25	0	0	1	0	1	2
Journal of Organizational Behavior	0	0	0	0	0	0	0	0	0	0	0	0	0	0	0	1	0	0	83	96	74.66	0	0	1	0	0	0
Journal of Management Studies	0	0	0	0	0	0	0	0	0	0	0	0	0	0	0	1	0	0	79	82	85.72	0	0	1	0	1	6
Organizational Behavior and Human Decision Processes	0	0	0	0	0	0	0	0	0	0	0	0	0	0	0	1	0	0	78	67	67.64	0	0	1	0	1	5
International Journal of Production Economics	0	0	0	0	0	0	0	0	0	0	0	0	0	0	0	1	0	0	77	429	38.41	0	0	1	0	1	5
Journal of Business Venturing	0	0	0	0	0	0	0	0	0	0	0	0	0	0	0	1	0	0	76	64	60.38	0	0	1	0	1	3
California Management Review	0	0	0	0	0	0	0	0	0	0	0	0	0	0	0	1	0	0	72	29	36.55	1	0	0	0	0	0
Journal of Product Innovation Management	0	0	0	0	0	0	0	0	0	0	0	0	0	0	0	1	0	0	72	84	55.68	0	0	1	0	0	0
Personnel Psychology	0	0	0	0	0	0	0	0	0	0	0	0	0	0	0	1	0	0	71	23	107.3	0	0	1	0	0	0
Organization Studies	0	0	0	0	0	0	0	0	0	0	0	0	0	0	0	1	0	0	69	73	79.48	0	0	1	0	1	2
International Journal of Operations and Production Management	0	0	0	0	0	0	0	0	0	0	0	0	0	0	0	1	0	0	67	62	72.97	0	0	1	0	1	1
International Journal of Production Research	0	0	0	0	0	0	0	0	0	0	0	0	0	0	0	1	0	0	67	465	36.19	0	0	1	0	1	3
International Organization	0	0	0	0	0	0	0	0	0	0	0	0	0	0	0	1	0	0	67	26	74.5	1	0	0	0	0	0
Accounting, Organizations and Society	0	0	0	0	0	0	0	0	0	0	0	0	0	0	0	1	0	0	66	43	63.67	0	0	1	0	0	0
Leadership Quarterly	0	0	0	0	0	0	0	0	0	0	0	0	0	0	0	1	0	0	66	82	92.39	0	0	1	0	0	0
Human Relations	0	0	0	0	0	0	0	0	0	0	0	0	0	0	0	1	0	0	64	67	75.97	0	0	1	0	0	0
Journal of Business Ethics	0	0	0	0	0	0	0	0	0	0	0	0	0	0	0	1	0	0	64	470	72.51	0	0	1	0	1	4
Omega	0	0	0	0	0	0	0	0	0	0	0	0	0	0	0	1	0	0	64	93	39.61	0	0	1	0	1	1
Academy of Management Perspectives	0	0	0	0	0	0	0	0	0	0	0	0	0	0	0	1	0	0	62	7	55	0	1	0	0	1	3
Decision Sciences	0	0	0	0	0	0	0	0	0	0	0	0	0	0	0	1	0	0	62	38	52.08	0	0	1	0	1	2
International Journal of Project Management	0	0	0	0	0	0	0	0	0	0	0	0	0	0	0	1	0	0	58	99	51.34	0	0	1	0	0	0
Journal of Economic Behavior and Organization	0	0	0	0	0	0	0	0	0	0	0	0	0	0	0	1	0	0	55	251	29.42	0	0	1	0	0	0
Journal of Occupational and Organizational Psychology	0	0	0	0	0	0	0	0	0	0	0	0	0	0	0	1	0	0	55	37	62.49	0	0	1	0	0	0
Journal of Consumer Research	0	0	0	0	0	0	0	0	0	0	0	0	0	0	0	0	1	0	88	87	56.54	1	0	0	0	1	3
Journal of International Marketing	0	0	0	0	0	0	0	0	0	0	0	0	0	0	0	0	1	0	42	20	79.95	0	1	0	0	0	0
Marketing Letters	0	0	0	0	0	0	0	0	0	0	0	0	0	0	0	0	1	0	32	76	37.46	0	0	1	0	0	0
Journal of Marketing	0	0	0	0	0	0	0	0	0	0	0	0	0	0	0	0	1	0	130	48	71.02	0	1	0	0	1	1
Journal of Marketing Research	0	0	0	0	0	0	0	0	0	0	0	0	0	0	0	0	1	0	91	72	43.63	0	1	0	0	0	0
Journal of the Academy of Marketing Science	0	0	0	0	0	0	0	0	0	0	0	0	0	0	0	0	1	0	91	55	73.49	0	0	1	0	1	5
Journal of Business Research	0	0	0	0	0	0	0	0	0	0	0	0	0	0	0	0	1	0	77	335	35.71	0	0	1	0	1	49
Marketing Science	0	0	0	0	0	0	0	0	0	0	0	0	0	0	0	0	1	0	71	71	37.25	0	1	0	0	1	29
Journal of Retailing	0	0	0	0	0	0	0	0	0	0	0	0	0	0	0	0	1	0	69	43	55.98	0	0	1	0	1	43
Industrial Marketing Management	0	0	0	0	0	0	0	0	0	0	0	0	0	0	0	0	1	0	61	133	69.83	0	0	1	0	1	3
International Journal of Research in Marketing	0	0	0	0	0	0	0	0	0	0	0	0	0	0	0	0	1	0	52	47	47.7	0	0	1	0	1	3
Electronic Commerce Research and Applications	0	0	0	0	0	0	0	0	0	0	0	0	0	0	0	0	1	0	32	60	45.32	0	0	1	0	0	0
European Journal of Marketing	0	0	0	0	0	0	0	0	0	0	0	0	0	0	0	0	1	0	31	83	63.65	0	0	1	0	0	0
Journal of Retailing and Consumer Services	0	0	0	0	0	0	0	0	0	0	0	0	0	0	0	0	1	0	29	74	57.58	0	0	1	0	0	0
Journal of Services Marketing	0	0	0	0	0	0	0	0	0	0	0	0	0	0	0	0	1	0	26	46	61.17	0	0	1	0	0	0
International Journal of Bank Marketing	0	0	0	0	0	0	0	0	0	0	0	0	0	0	0	0	1	0	21	28	69	0	0	1	0	0	0
Marketing Intelligence and Planning	0	0	0	0	0	0	0	0	0	0	0	0	0	0	0	0	1	0	20	41	64.15	0	0	1	0	0	0
Journal of Macromarketing	0	0	0	0	0	0	0	0	0	0	0	0	0	0	0	0	1	0	19	45	40.44	0	0	1	0	1	2
Journal of Marketing Education	0	0	0	0	0	0	0	0	0	0	0	0	0	0	0	0	1	0	18	23	52.22	0	0	1	0	1	1
Health Marketing Quarterly	0	0	0	0	0	0	0	0	0	0	0	0	0	0	0	0	1	0	15	23	35.3	0	0	1	0	0	0
Journal of Marketing Theory and Practice	0	0	0	0	0	0	0	0	0	0	0	0	0	0	0	0	1	0	15	28	71.82	0	1	0	0	0	0
Qualitative Market Research	0	0	0	0	0	0	0	0	0	0	0	0	0	0	0	0	1	0	14	24	59.88	0	0	1	0	1	1
Journal of Marketing for Higher Education	0	0	0	0	0	0	0	0	0	0	0	0	0	0	0	0	1	0	8	14	60.71	0	0	1	0	0	0
Journal of Nonprofit and Public Sector Marketing	0	0	0	0	0	0	0	0	0	0	0	0	0	0	0	0	1	0	8	24	38.63	0	0	1	0	0	0
Marketing Theory	0	0	0	0	0	0	0	0	0	0	0	0	0	0	0	0	1	0	8	32	60.56	0	0	1	0	0	0
Journal of Promotion Management	0	0	0	0	0	0	0	0	0	0	0	0	0	0	0	0	1	0	7	27	52.96	0	0	1	0	0	0
Journal of Relationship Marketing	0	0	0	0	0	0	0	0	0	0	0	0	0	0	0	0	1	0	7	16	46.38	0	0	1	0	0	0
International Journal of Internet Marketing and Advertising	0	0	0	0	0	0	0	0	0	0	0	0	0	0	0	0	1	0	6	18	56.56	0	0	1	0	0	0
Journal of Marketing Channels	0	0	0	0	0	0	0	0	0	0	0	0	0	0	0	0	1	0	5	17	46.59	0	0	1	0	0	0
Review of Marketing Science	0	0	0	0	0	0	0	0	0	0	0	0	0	0	0	0	1	0	4	4	55	0	0	1	0	0	0
European Journal of Operational Research	0	0	0	0	0	0	0	0	0	0	0	0	0	0	0	0	0	1	133	602	34.61	0	0	1	0	1	2
Journal of Computational Chemistry	0	0	0	0	0	0	0	0	0	0	0	0	0	0	0	0	0	1	122	283	54.55	0	0	1	0	1	1
Journal of the American Statistical Association	0	0	0	0	0	0	0	0	0	0	0	0	0	0	0	0	0	1	103	140	32.1	0	1	0	0	0	0
Lecture Notes in Computer Science	0	0	0	0	0	0	0	0	0	0	0	0	0	0	0	0	0	1	100	20588	17.13	0	0	1	0	0	0
Chaos, Solitons and Fractals	0	0	0	0	0	0	0	0	0	0	0	0	0	0	0	0	0	1	93	155	30.19	0	0	1	0	1	1
International Journal for Numerical Methods in Engineering	0	0	0	0	0	0	0	0	0	0	0	0	0	0	0	0	0	1	93	272	38.23	0	0	1	0	0	0
Physica A: Statistical Mechanics and its Applications	0	0	0	0	0	0	0	0	0	0	0	0	0	0	0	0	0	1	87	685	34.67	0	0	1	0	0	0
Annals of Statistics	0	0	0	0	0	0	0	0	0	0	0	0	0	0	0	0	0	1	82	94	31.89	0	1	0	0	1	1
Communications in Mathematical Physics	0	0	0	0	0	0	0	0	0	0	0	0	0	0	0	0	0	1	80	266	32.4	0	0	1	0	1	1
Journal of Mathematical Analysis and Applications	0	0	0	0	0	0	0	0	0	0	0	0	0	0	0	0	0	1	80	966	20.41	0	0	1	0	1	1
Journal of the Royal Statistical Society. Series B: Statistical Methodology	0	0	0	0	0	0	0	0	0	0	0	0	0	0	0	0	0	1	75	37	42.24	0	0	1	0	0	0
SIAM Journal of Scientific Computing	0	0	0	0	0	0	0	0	0	0	0	0	0	0	0	0	0	1	75	150	34.63	0	1	0	0	0	0
Applied Mathematics and Computation	0	0	0	0	0	0	0	0	0	0	0	0	0	0	0	0	0	1	74	1077	25.01	0	0	1	0	0	0
Computers and Operations Research	0	0	0	0	0	0	0	0	0	0	0	0	0	0	0	0	0	1	74	340	29.31	0	0	1	0	0	0
Journal of Guidance, Control, and Dynamics	0	0	0	0	0	0	0	0	0	0	0	0	0	0	0	0	0	1	73	188	25.78	0	1	0	0	0	0
SIAM Journal on Numerical Analysis	0	0	0	0	0	0	0	0	0	0	0	0	0	0	0	0	0	1	72	150	28.87	0	1	0	0	0	0
SIAM Review	0	0	0	0	0	0	0	0	0	0	0	0	0	0	0	0	0	1	71	36	42.61	0	1	0	0	0	0
Computers and Structures	0	0	0	0	0	0	0	0	0	0	0	0	0	0	0	0	0	1	67	166	31.02	0	0	1	0	0	0
Journal of Mathematical Physics	0	0	0	0	0	0	0	0	0	0	0	0	0	0	0	0	0	1	67	528	28.35	0	1	0	0	0	0
Journal of Statistical Physics	0	0	0	0	0	0	0	0	0	0	0	0	0	0	0	0	0	1	67	257	29.41	0	0	1	0	1	2
SIAM Journal on Optimization	0	0	0	0	0	0	0	0	0	0	0	0	0	0	0	0	0	1	67	72	33.04	0	1	0	0	0	0
Theoretical Computer Science	0	0	0	0	0	0	0	0	0	0	0	0	0	0	0	0	0	1	67	560	19.67	0	0	1	0	0	0
Reliability Engineering and System Safety	0	0	0	0	0	0	0	0	0	0	0	0	0	0	0	0	0	1	65	154	35.48	0	0	1	0	0	0
SIAM Journal on Control and Optimization	0	0	0	0	0	0	0	0	0	0	0	0	0	0	0	0	0	1	65	139	28.76	0	1	0	0	1	1
International Journal of Bifurcation and Chaos in Applied Sciences and Engineering	0	0	0	0	0	0	0	0	0	0	0	0	0	0	0	0	0	1	63	364	25.16	0	0	1	0	0	0
Inverse Problems	0	0	0	0	0	0	0	0	0	0	0	0	0	0	0	0	0	1	63	194	31.47	0	1	0	0	0	0
Nonlinear Analysis, Theory, Methods and Applications	0	0	0	0	0	0	0	0	0	0	0	0	0	0	0	0	0	1	62	550	22.33	0	0	1	0	0	0
SIAM Journal on Computing	0	0	0	0	0	0	0	0	0	0	0	0	0	0	0	0	0	1	61	72	34.01	0	1	0	0	0	0
Journal of Computational and Applied Mathematics	0	0	0	0	0	0	0	0	0	0	0	0	0	0	0	0	0	1	60	324	19.94	0	0	1	0	0	0
Annals of Mathematics	0	0	0	0	0	0	0	0	0	0	0	0	0	0	0	0	0	1	59	73	31.73	1	0	0	0	0	0
MIS Quarterly: Management Information Systems	1	0	0	0	0	0	0	0	0	0	0	0	0	0	0	0	0	0	117	54	77.74	1	0	0	0	1	1
Information and Management	1	0	0	0	0	0	0	0	0	0	0	0	0	0	0	0	0	0	88	36	25.61	0	0	1	0	1	19
Journal of Management Information Systems	1	0	0	0	0	0	0	0	0	0	0	0	0	0	0	0	0	0	81	35	61.86	0	0	1	0	1	6
Operations Research	1	0	0	0	0	0	0	0	0	0	0	0	0	0	0	0	0	0	75	111	30.88	0	1	0	0	0	0
Decision Support Systems	1	0	0	0	0	0	0	0	0	0	0	0	0	0	0	0	0	0	66	258	41.25	0	0	1	0	1	5
Transportation Research Part B: Methodological	1	0	0	0	0	0	0	0	0	0	0	0	0	0	0	0	0	0	60	102	35.13	0	0	1	0	0	0
Production and Operations Management	1	0	0	0	0	0	0	0	0	0	0	0	0	0	0	0	0	0	57	71	38.27	0	1	0	0	1	6
Annals of Operations Research	1	0	0	0	0	0	0	0	0	0	0	0	0	0	0	0	0	0	56	344	29.07	0	0	1	0	0	0
Journal of the Operational Research Society	1	0	0	0	0	0	0	0	0	0	0	0	0	0	0	0	0	0	55	162	27.72	0	0	1	0	1	1
Data and Knowledge Engineering	1	0	0	0	0	0	0	0	0	0	0	0	0	0	0	0	0	0	53	47	48.72	0	0	1	0	1	1
Transportation Science	1	0	0	0	0	0	0	0	0	0	0	0	0	0	0	0	0	0	53	33	36.73	0	1	0	0	0	0
Industrial Management and Data Systems	1	0	0	0	0	0	0	0	0	0	0	0	0	0	0	0	0	0	49	67	55.99	0	0	1	0	1	5
Tramsportation Research, Part C: Emerging Technologies	1	0	0	0	0	0	0	0	0	0	0	0	0	0	0	0	0	0	47	111	28.34	0	0	1	0	0	0
Mathematics of Operations Research	1	0	0	0	0	0	0	0	0	0	0	0	0	0	0	0	0	0	45	37	25.84	0	1	0	0	0	0
Construction Management and Economics	1	0	0	0	0	0	0	0	0	0	0	0	0	0	0	0	0	0	44	88	39.15	0	0	1	0	0	0
INFORMS Journal on Computing	1	0	0	0	0	0	0	0	0	0	0	0	0	0	0	0	0	0	44	47	28.68	0	1	0	0	0	0
Journal of Strategic Information Systems	1	0	0	0	0	0	0	0	0	0	0	0	0	0	0	0	0	0	42	27	71.07	0	0	1	0	0	0
Operations Research Letters	1	0	0	0	0	0	0	0	0	0	0	0	0	0	0	0	0	0	42	144	11.64	0	0	1	0	0	0
Information Society	1	0	0	0	0	0	0	0	0	0	0	0	0	0	0	0	0	0	41	22	53.27	0	0	1	0	0	0
Knowledge-Based Systems	1	0	0	0	0	0	0	0	0	0	0	0	0	0	0	0	0	0	41	255	39.76	0	0	1	0	1	1
OR Spektrum	1	0	0	0	0	0	0	0	0	0	0	0	0	0	0	0	0	0	34	60	33.45	0	0	1	0	0	0
Quality and Reliability Engineering International	1	0	0	0	0	0	0	0	0	0	0	0	0	0	0	0	0	0	30	132	25.8	0	0	1	0	0	0
Information and Organization	1	0	0	0	0	0	0	0	0	0	0	0	0	0	0	0	0	0	28	15	80.6	0	0	1	0	0	0
International Journal of Accounting Information Systems	1	0	0	0	0	0	0	0	0	0	0	0	0	0	0	0	0	0	27	29	37.76	0	0	1	0	1	1
Mathematical Methods of Operations Research	1	0	0	0	0	0	0	0	0	0	0	0	0	0	0	0	0	0	26	49	21.2	0	0	1	0	0	0
Flexible Services and Manufacturing Journal	1	0	0	0	0	0	0	0	0	0	0	0	0	0	0	0	0	0	25	52	30.98	0	0	1	0	0	0
Information Management and Computer Security	1	0	0	0	0	0	0	0	0	0	0	0	0	0	0	0	0	0	25	23	44.13	0	0	1	0	0	0
Journal of Contingencies and Crisis Management	1	0	0	0	0	0	0	0	0	0	0	0	0	0	0	0	0	0	24	22	42.73	0	0	1	0	0	0
Journal of Supply Chain Management	1	0	0	0	0	0	0	0	0	0	0	0	0	0	0	0	0	0	24	26	72.12	0	1	0	0	0	0
Probability in the Engineering and Informational Sciences	1	0	0	0	0	0	0	0	0	0	0	0	0	0	0	0	0	0	22	35	18.23	1	0	0	0	0	0
